# Supplementary material for: Global regulation via modulation of ribosome pausing by the ABC-F protein EttA
Source: Nat Commun. 2024 Jul 26;15:6314. doi: 10.1038/s41467-024-50627-z (PMC11282234; doi:10.1038/s41467-024-50627-z)
Supplement: Supplementary file 4 — Source Data file [file 41467_2024_50627_MOESM4_ESM.zip]

Archive with 9 entries (6 files):
- Source_Data/
- Source_Data/Ousalem_EttA_Source Data file.pdf
- __MACOSX/
- __MACOSX/Source_Data/
- __MACOSX/Source_Data/._Ousalem_EttA_Source Data file.pdf
- Source_Data/Source Data_Fig_SI.xlsx
- __MACOSX/Source_Data/._Source Data_Fig_SI.xlsx
- Source_Data/Source Data_Fig_main.xlsx
- __MACOSX/Source_Data/._Source Data_Fig_main.xlsx
