# Supplementary material for: Global regulation via modulation of ribosome pausing by the ABC-F protein EttA
Source: Nat Commun. 2024 Jul 26;15:6314. doi: 10.1038/s41467-024-50627-z (PMC11282234; doi:10.1038/s41467-024-50627-z)
Supplement: Supplementary file 4 — Source Data file [file 41467_2024_50627_MOESM4_ESM.zip › Source_Data/Source Data_Fig_SI.xlsx]

## Sheet: SI Fig. 1b
Time (min)	MG1655: MM16AA Pi/4 0,4M NaCl				ΔettA: MM16AA Pi/4 0,4M NaCl				ΔettA-P21: MM16AA Pi/4 0,4M NaCl				ΔyheS: MM16AA Pi/4 0,4M NaCl				ΔyheS-P21: MM16AA Pi/4 0,4M NaCl				ΔybiT: MM16AA Pi/4 0,4M NaCl				ΔybiT-P21: MM16AA Pi/4 0,4M NaCl				ΔuuP: MM16AA Pi/4 0,4M NaCl				ΔuuP-P21: MM16AA Pi/4 0,4M NaCl
0	0.193	0.19	0.205	0.197	0.195	0.206	0.213	0.199	0.21	0.2	0.192	0.199	0.177	0.196	0.209	0.2	0.201	0.2	0.201	0.202	0.189	0.178	0.204	0.189	0.174	0.177	0.187	0.19	0.183	0.182	0.178	0.183	0.166	0.162	0.174	0.198
30	0.196	0.201	0.21	0.198	0.199	0.202	0.21	0.196	0.203	0.194	0.192	0.194	0.177	0.183	0.182	0.198	0.189	0.188	0.197	0.201	0.185	0.186	0.194	0.202	0.195	0.2	0.204	0.206	0.185	0.182	0.182	0.187	0.172	0.164	0.184	0.2
60	0.179	0.178	0.193	0.186	0.185	0.196	0.205	0.194	0.201	0.187	0.185	0.191	0.18	0.189	0.188	0.2	0.194	0.193	0.194	0.197	0.183	0.171	0.181	0.186	0.18	0.187	0.184	0.204	0.19	0.189	0.186	0.194	0.176	0.167	0.179	0.195
90	0.187	0.185	0.195	0.189	0.187	0.201	0.206	0.191	0.204	0.189	0.18	0.185	0.166	0.173	0.168	0.18	0.179	0.183	0.188	0.191	0.182	0.173	0.188	0.19	0.179	0.187	0.182	0.196	0.184	0.185	0.184	0.189	0.174	0.166	0.175	0.196
120	0.181	0.177	0.194	0.179	0.178	0.19	0.199	0.189	0.197	0.195	0.179	0.196	0.175	0.19	0.195	0.201	0.201	0.197	0.198	0.196	0.182	0.173	0.185	0.19	0.186	0.187	0.179	0.196	0.191	0.189	0.187	0.195	0.179	0.169	0.182	0.195
150	0.18	0.178	0.193	0.189	0.185	0.197	0.208	0.192	0.204	0.194	0.179	0.187	0.175	0.184	0.186	0.193	0.187	0.187	0.186	0.189	0.178	0.174	0.184	0.185	0.18	0.184	0.181	0.191	0.19	0.188	0.185	0.192	0.176	0.166	0.174	0.189
180	0.19	0.186	0.202	0.189	0.192	0.204	0.206	0.195	0.205	0.199	0.189	0.194	0.174	0.188	0.184	0.195	0.2	0.197	0.195	0.205	0.186	0.182	0.191	0.188	0.183	0.184	0.185	0.195	0.192	0.192	0.192	0.2	0.181	0.171	0.179	0.202
210	0.186	0.188	0.199	0.19	0.191	0.207	0.209	0.195	0.204	0.198	0.189	0.187	0.173	0.183	0.183	0.187	0.187	0.181	0.185	0.191	0.184	0.177	0.187	0.189	0.184	0.188	0.185	0.197	0.193	0.193	0.19	0.197	0.183	0.17	0.177	0.198
240	0.19	0.19	0.202	0.195	0.19	0.201	0.21	0.197	0.209	0.205	0.189	0.195	0.176	0.185	0.186	0.195	0.194	0.191	0.195	0.202	0.194	0.184	0.193	0.194	0.19	0.188	0.194	0.203	0.195	0.193	0.192	0.198	0.183	0.172	0.185	0.202
270	0.193	0.195	0.205	0.196	0.196	0.204	0.208	0.2	0.21	0.21	0.196	0.203	0.186	0.195	0.194	0.199	0.203	0.2	0.208	0.21	0.197	0.189	0.197	0.204	0.192	0.193	0.193	0.206	0.203	0.201	0.199	0.206	0.19	0.178	0.192	0.212
300	0.193	0.193	0.21	0.196	0.193	0.209	0.211	0.204	0.215	0.208	0.191	0.201	0.197	0.201	0.199	0.206	0.206	0.204	0.206	0.219	0.197	0.192	0.202	0.2	0.197	0.197	0.203	0.212	0.204	0.205	0.204	0.213	0.194	0.182	0.201	0.216
330	0.205	0.206	0.221	0.212	0.214	0.224	0.228	0.217	0.232	0.223	0.214	0.219	0.201	0.212	0.207	0.213	0.212	0.212	0.215	0.218	0.204	0.197	0.209	0.206	0.204	0.203	0.206	0.215	0.213	0.218	0.214	0.219	0.203	0.188	0.208	0.224
360	0.204	0.209	0.217	0.209	0.204	0.218	0.229	0.217	0.232	0.225	0.214	0.216	0.199	0.211	0.209	0.217	0.217	0.214	0.219	0.222	0.207	0.201	0.208	0.213	0.214	0.215	0.227	0.228	0.216	0.218	0.215	0.221	0.205	0.191	0.208	0.223
390	0.22	0.215	0.232	0.218	0.217	0.226	0.231	0.223	0.238	0.231	0.22	0.228	0.208	0.218	0.222	0.224	0.223	0.226	0.23	0.236	0.217	0.208	0.217	0.216	0.212	0.211	0.22	0.233	0.222	0.222	0.223	0.226	0.211	0.196	0.215	0.239
420	0.219	0.219	0.23	0.217	0.206	0.223	0.223	0.219	0.235	0.227	0.212	0.221	0.209	0.221	0.221	0.231	0.231	0.237	0.234	0.248	0.223	0.22	0.223	0.225	0.223	0.224	0.231	0.247	0.229	0.227	0.223	0.227	0.212	0.198	0.23	0.254
450	0.232	0.236	0.249	0.237	0.227	0.238	0.241	0.23	0.255	0.24	0.232	0.241	0.223	0.233	0.231	0.239	0.235	0.232	0.241	0.249	0.225	0.221	0.229	0.237	0.229	0.232	0.239	0.246	0.234	0.231	0.231	0.237	0.22	0.204	0.237	0.261
480	0.234	0.232	0.244	0.233	0.22	0.236	0.239	0.232	0.259	0.247	0.238	0.246	0.224	0.229	0.23	0.239	0.235	0.236	0.244	0.255	0.23	0.223	0.227	0.233	0.225	0.227	0.235	0.252	0.239	0.237	0.236	0.24	0.225	0.209	0.241	0.267
510	0.235	0.238	0.248	0.237	0.223	0.234	0.242	0.235	0.256	0.252	0.236	0.243	0.226	0.236	0.233	0.246	0.248	0.239	0.249	0.261	0.233	0.227	0.238	0.234	0.234	0.237	0.24	0.263	0.246	0.243	0.239	0.249	0.229	0.216	0.258	0.274
540	0.244	0.253	0.268	0.253	0.239	0.244	0.249	0.236	0.265	0.255	0.249	0.251	0.238	0.244	0.247	0.254	0.256	0.251	0.256	0.27	0.243	0.234	0.24	0.244	0.239	0.238	0.247	0.266	0.245	0.242	0.241	0.246	0.234	0.218	0.254	0.274
570	0.244	0.248	0.262	0.251	0.23	0.246	0.251	0.238	0.268	0.257	0.248	0.245	0.244	0.246	0.245	0.254	0.254	0.251	0.256	0.271	0.249	0.238	0.247	0.25	0.244	0.248	0.253	0.27	0.255	0.251	0.249	0.255	0.239	0.224	0.258	0.283
600	0.256	0.257	0.271	0.259	0.237	0.251	0.255	0.245	0.277	0.27	0.263	0.261	0.25	0.256	0.257	0.267	0.268	0.26	0.267	0.282	0.253	0.246	0.249	0.253	0.249	0.255	0.26	0.282	0.264	0.261	0.261	0.265	0.248	0.229	0.269	0.291
630	0.259	0.259	0.271	0.26	0.234	0.252	0.255	0.245	0.284	0.275	0.267	0.269	0.257	0.265	0.264	0.278	0.271	0.274	0.278	0.284	0.258	0.254	0.259	0.259	0.258	0.261	0.266	0.285	0.271	0.267	0.266	0.27	0.257	0.239	0.277	0.294
660	0.265	0.268	0.282	0.269	0.242	0.258	0.257	0.248	0.295	0.279	0.272	0.273	0.261	0.268	0.268	0.277	0.274	0.27	0.281	0.291	0.266	0.261	0.262	0.263	0.263	0.266	0.275	0.295	0.277	0.272	0.271	0.276	0.26	0.241	0.281	0.296
690	0.271	0.269	0.281	0.268	0.24	0.253	0.257	0.248	0.297	0.282	0.27	0.285	0.267	0.274	0.277	0.285	0.291	0.278	0.289	0.298	0.271	0.265	0.271	0.271	0.271	0.275	0.28	0.304	0.281	0.278	0.278	0.288	0.27	0.245	0.293	0.309
720	0.288	0.287	0.303	0.291	0.256	0.265	0.265	0.257	0.307	0.295	0.286	0.285	0.272	0.281	0.281	0.288	0.29	0.281	0.294	0.299	0.284	0.277	0.28	0.279	0.281	0.281	0.293	0.32	0.29	0.284	0.281	0.288	0.272	0.25	0.292	0.324
750	0.289	0.285	0.303	0.289	0.249	0.271	0.271	0.266	0.32	0.305	0.292	0.295	0.28	0.289	0.288	0.294	0.299	0.291	0.305	0.312	0.291	0.279	0.285	0.285	0.287	0.284	0.298	0.326	0.296	0.294	0.292	0.307	0.286	0.26	0.306	0.33
780	0.297	0.295	0.309	0.295	0.253	0.267	0.269	0.263	0.326	0.312	0.299	0.297	0.291	0.296	0.297	0.303	0.308	0.3	0.312	0.32	0.294	0.288	0.292	0.294	0.3	0.304	0.309	0.334	0.307	0.305	0.301	0.309	0.294	0.266	0.314	0.335
810	0.305	0.302	0.327	0.301	0.261	0.274	0.276	0.268	0.332	0.32	0.305	0.311	0.299	0.304	0.303	0.317	0.318	0.31	0.319	0.327	0.301	0.297	0.302	0.299	0.309	0.306	0.314	0.337	0.313	0.312	0.31	0.317	0.302	0.273	0.323	0.346
840	0.321	0.319	0.34	0.317	0.259	0.281	0.284	0.279	0.358	0.335	0.322	0.321	0.312	0.322	0.317	0.327	0.339	0.325	0.34	0.344	0.316	0.309	0.318	0.314	0.325	0.316	0.332	0.36	0.328	0.327	0.325	0.335	0.324	0.283	0.343	0.36
870	0.326	0.321	0.343	0.322	0.262	0.278	0.28	0.275	0.358	0.342	0.327	0.33	0.325	0.328	0.325	0.335	0.34	0.329	0.343	0.351	0.326	0.314	0.325	0.32	0.333	0.32	0.337	0.367	0.334	0.332	0.33	0.341	0.326	0.287	0.348	0.371
900	0.343	0.333	0.361	0.334	0.267	0.282	0.285	0.281	0.373	0.355	0.334	0.341	0.339	0.345	0.346	0.363	0.36	0.358	0.363	0.369	0.341	0.328	0.333	0.334	0.337	0.319	0.35	0.373	0.343	0.346	0.34	0.354	0.338	0.301	0.363	0.388
930	0.357	0.345	0.373	0.345	0.268	0.287	0.286	0.284	0.385	0.367	0.348	0.358	0.345	0.373	0.355	0.37	0.372	0.363	0.376	0.381	0.346	0.342	0.341	0.344	0.349	0.335	0.361	0.386	0.356	0.358	0.355	0.363	0.352	0.312	0.373	0.405
960	0.368	0.359	0.387	0.357	0.272	0.293	0.292	0.288	0.398	0.389	0.354	0.36	0.36	0.372	0.362	0.382	0.378	0.371	0.386	0.397	0.363	0.349	0.352	0.357	0.361	0.349	0.375	0.404	0.367	0.371	0.369	0.379	0.366	0.324	0.387	0.428
990	0.377	0.377	0.402	0.378	0.288	0.307	0.307	0.299	0.411	0.398	0.373	0.377	0.368	0.38	0.372	0.391	0.394	0.386	0.401	0.433	0.376	0.366	0.373	0.37	0.381	0.365	0.391	0.426	0.378	0.382	0.382	0.389	0.385	0.341	0.404	0.444
1020	0.393	0.39	0.414	0.387	0.293	0.314	0.317	0.306	0.431	0.404	0.39	0.402	0.373	0.386	0.376	0.391	0.394	0.387	0.417	0.421	0.39	0.38	0.389	0.385	0.396	0.38	0.403	0.441	0.393	0.395	0.398	0.406	0.394	0.349	0.421	0.462
1050	0.405	0.403	0.425	0.396	0.294	0.311	0.314	0.31	0.439	0.439	0.399	0.428	0.398	0.406	0.398	0.419	0.43	0.411	0.439	0.448	0.399	0.389	0.392	0.394	0.405	0.382	0.421	0.464	0.406	0.408	0.407	0.416	0.407	0.356	0.43	0.48
1080	0.427	0.419	0.441	0.419	0.309	0.33	0.327	0.326	0.458	0.442	0.428	0.432	0.401	0.413	0.406	0.424	0.439	0.418	0.439	0.456	0.417	0.407	0.409	0.409	0.42	0.395	0.428	0.481	0.419	0.424	0.424	0.43	0.423	0.372	0.442	0.501
1110	0.43	0.416	0.443	0.423	0.31	0.335	0.329	0.349	0.478	0.449	0.426	0.45	0.421	0.432	0.421	0.438	0.444	0.435	0.454	0.493	0.427	0.418	0.42	0.425	0.434	0.41	0.448	0.5	0.44	0.437	0.437	0.449	0.442	0.386	0.462	0.538
1140	0.446	0.435	0.459	0.437	0.319	0.344	0.339	0.347	0.495	0.463	0.444	0.467	0.438	0.456	0.434	0.455	0.466	0.458	0.486	0.494	0.45	0.458	0.439	0.442	0.452	0.426	0.467	0.514	0.452	0.452	0.455	0.465	0.474	0.407	0.478	0.547
1170	0.463	0.446	0.471	0.451	0.332	0.351	0.349	0.362	0.504	0.498	0.464	0.486	0.446	0.468	0.451	0.482	0.478	0.467	0.502	0.52	0.472	0.466	0.456	0.456	0.473	0.439	0.493	0.54	0.468	0.47	0.471	0.481	0.501	0.417	0.493	0.553
1200	0.48	0.488	0.493	0.47	0.36	0.359	0.357	0.382	0.526	0.511	0.487	0.518	0.467	0.485	0.483	0.505	0.499	0.484	0.519	0.545	0.476	0.488	0.475	0.477	0.497	0.465	0.516	0.564	0.491	0.494	0.493	0.499	0.52	0.432	0.514	0.585
1230	0.501	0.5	0.512	0.489	0.376	0.369	0.37	0.365	0.542	0.534	0.496	0.536	0.485	0.507	0.5	0.524	0.527	0.504	0.559	0.555	0.518	0.519	0.489	0.506	0.507	0.477	0.541	0.579	0.503	0.52	0.525	0.535	0.521	0.457	0.547	0.596
1260	0.507	0.508	0.518	0.503	0.358	0.376	0.376	0.379	0.562	0.564	0.512	0.545	0.51	0.534	0.517	0.542	0.538	0.522	0.554	0.588	0.526	0.535	0.506	0.521	0.527	0.491	0.561	0.635	0.524	0.528	0.526	0.535	0.543	0.468	0.559	0.632
1290	0.517	0.538	0.552	0.528	0.386	0.405	0.392	0.39	0.578	0.581	0.54	0.57	0.53	0.544	0.542	0.562	0.55	0.54	0.59	0.608	0.543	0.554	0.532	0.539	0.547	0.512	0.574	0.626	0.537	0.555	0.543	0.554	0.566	0.49	0.581	0.657
1320	0.555	0.544	0.569	0.549	0.405	0.397	0.409	0.401	0.6	0.591	0.559	0.577	0.55	0.574	0.564	0.599	0.579	0.569	0.605	0.648	0.575	0.559	0.562	0.558	0.566	0.535	0.594	0.668	0.558	0.583	0.574	0.595	0.591	0.518	0.627	0.684
1350	0.57	0.584	0.586	0.575	0.404	0.449	0.419	0.415	0.653	0.624	0.585	0.606	0.577	0.586	0.566	0.607	0.6	0.59	0.621	0.644	0.58	0.58	0.607	0.576	0.606	0.55	0.61	0.68	0.589	0.609	0.611	0.618	0.607	0.533	0.623	0.694
1380	0.594	0.61	0.611	0.611	0.423	0.446	0.432	0.44	0.652	0.655	0.609	0.633	0.567	0.602	0.598	0.627	0.615	0.648	0.63	0.661	0.602	0.605	0.596	0.607	0.627	0.574	0.641	0.693	0.621	0.613	0.616	0.638	0.633	0.565	0.633	0.737
1410	0.614	0.615	0.634	0.609	0.425	0.461	0.45	0.479	0.692	0.66	0.632	0.668	0.599	0.615	0.609	0.63	0.65	0.645	0.673	0.697	0.644	0.657	0.632	0.635	0.627	0.593	0.656	0.727	0.651	0.634	0.646	0.641	0.667	0.574	0.667	0.747
1440	0.63	0.637	0.652	0.647	0.443	0.45	0.469	0.458	0.697	0.685	0.66	0.679	0.626	0.638	0.644	0.675	0.683	0.658	0.68	0.709	0.649	0.665	0.638	0.663	0.683	0.633	0.676	0.746	0.648	0.652	0.671	0.668	0.707	0.606	0.689	0.761
1470	0.657	0.646	0.652	0.652	0.446	0.466	0.468	0.473	0.704	0.706	0.674	0.683	0.627	0.652	0.672	0.685	0.689	0.681	0.704	0.752	0.666	0.696	0.656	0.675	0.688	0.64	0.723	0.768	0.674	0.673	0.692	0.691	0.688	0.615	0.701	0.788
1500	0.671	0.682	0.677	0.681	0.485	0.495	0.509	0.504	0.732	0.72	0.714	0.727	0.679	0.669	0.669	0.729	0.703	0.696	0.729	0.77	0.686	0.697	0.683	0.689	0.684	0.658	0.72	0.77	0.689	0.694	0.686	0.714	0.715	0.636	0.734	0.805
1530	0.684	0.7	0.701	0.694	0.495	0.5	0.52	0.511	0.744	0.751	0.728	0.725	0.687	0.71	0.698	0.726	0.726	0.734	0.755	0.777	0.7	0.717	0.712	0.719	0.727	0.689	0.747	0.797	0.71	0.727	0.713	0.739	0.735	0.657	0.749	0.834
1560	0.695	0.715	0.716	0.73	0.516	0.516	0.529	0.537	0.768	0.77	0.749	0.761	0.698	0.715	0.738	0.747	0.752	0.738	0.76	0.802	0.724	0.745	0.72	0.741	0.74	0.718	0.758	0.827	0.735	0.743	0.744	0.756	0.756	0.683	0.774	0.856
1590	0.717	0.738	0.743	0.737	0.535	0.552	0.554	0.544	0.783	0.793	0.765	0.774	0.722	0.743	0.746	0.762	0.787	0.783	0.799	0.816	0.757	0.745	0.74	0.765	0.765	0.735	0.794	0.836	0.752	0.759	0.752	0.779	0.79	0.72	0.79	0.881
1620	0.745	0.756	0.767	0.763	0.548	0.575	0.574	0.564	0.818	0.811	0.799	0.798	0.737	0.748	0.763	0.783	0.809	0.786	0.822	0.837	0.777	0.781	0.768	0.784	0.782	0.747	0.814	0.861	0.783	0.78	0.783	0.799	0.8	0.726	0.812	0.897
1650	0.769	0.777	0.775	0.776	0.572	0.576	0.583	0.582	0.827	0.813	0.811	0.814	0.761	0.789	0.787	0.808	0.816	0.81	0.827	0.856	0.788	0.789	0.785	0.809	0.791	0.775	0.821	0.875	0.795	0.804	0.797	0.818	0.82	0.758	0.836	0.922
1680	0.78	0.802	0.798	0.811	0.582	0.604	0.622	0.604	0.847	0.843	0.838	0.835	0.775	0.795	0.802	0.819	0.824	0.823	0.84	0.878	0.815	0.811	0.822	0.823	0.827	0.799	0.845	0.894	0.813	0.831	0.813	0.837	0.843	0.769	0.853	0.935
1710	0.796	0.822	0.815	0.826	0.602	0.615	0.622	0.623	0.865	0.867	0.857	0.852	0.8	0.815	0.816	0.842	0.845	0.843	0.86	0.901	0.832	0.829	0.825	0.843	0.834	0.827	0.867	0.917	0.83	0.841	0.83	0.861	0.861	0.789	0.879	0.957
1740	0.822	0.845	0.841	0.843	0.628	0.656	0.653	0.647	0.883	0.88	0.871	0.87	0.824	0.835	0.838	0.861	0.866	0.86	0.88	0.918	0.851	0.85	0.854	0.863	0.855	0.838	0.886	0.944	0.853	0.862	0.85	0.882	0.88	0.814	0.898	0.973
1770	0.836	0.856	0.852	0.854	0.638	0.662	0.667	0.663	0.895	0.889	0.881	0.878	0.837	0.851	0.857	0.882	0.893	0.883	0.902	0.937	0.869	0.875	0.863	0.879	0.872	0.857	0.902	0.953	0.868	0.883	0.868	0.894	0.904	0.826	0.923	0.996
1800	0.858	0.884	0.878	0.877	0.676	0.686	0.69	0.686	0.919	0.91	0.907	0.901	0.85	0.872	0.877	0.897	0.901	0.897	0.915	0.953	0.89	0.888	0.886	0.897	0.893	0.881	0.924	0.971	0.886	0.9	0.883	0.918	0.917	0.849	0.935	1.012
1830	0.871	0.9	0.896	0.903	0.689	0.707	0.711	0.709	0.941	0.939	0.926	0.924	0.877	0.891	0.897	0.921	0.923	0.924	0.942	0.981	0.914	0.906	0.897	0.914	0.909	0.901	0.948	0.987	0.904	0.925	0.911	0.939	0.939	0.872	0.96	1.032
1860	0.888	0.92	0.908	0.914	0.709	0.725	0.727	0.724	0.958	0.945	0.944	0.938	0.894	0.91	0.914	0.945	0.948	0.938	0.955	0.993	0.928	0.926	0.92	0.936	0.926	0.92	0.962	1.005	0.926	0.944	0.924	0.957	0.961	0.895	0.976	1.05
1890	0.899	0.938	0.929	0.935	0.717	0.738	0.747	0.739	0.968	0.963	0.965	0.948	0.912	0.932	0.934	0.961	0.964	0.963	0.98	1.011	0.948	0.949	0.941	0.96	0.949	0.946	0.985	1.026	0.942	0.957	0.945	0.976	0.977	0.916	0.997	1.071
1920	0.926	0.952	0.942	0.948	0.736	0.764	0.765	0.762	0.983	0.983	0.979	0.97	0.929	0.952	0.954	0.98	0.979	0.978	0.994	1.03	0.957	0.956	0.95	0.967	0.964	0.952	0.988	1.032	0.964	0.978	0.964	0.995	0.999	0.932	1.014	1.091
1950	0.948	0.975	0.963	0.97	0.761	0.789	0.791	0.791	1.004	1.001	1.014	0.999	0.945	0.963	0.972	0.997	0.995	0.997	1.009	1.047	0.983	0.981	0.976	0.99	0.985	0.983	1.021	1.065	0.978	0.995	0.977	1.007	1.006	0.948	1.03	1.103
1980	0.963	0.994	0.983	0.987	0.777	0.804	0.807	0.806	1.019	1.016	1.02	1.013	0.956	0.978	0.983	1.007	1.008	1.008	1.027	1.061	1.001	0.999	0.991	1.006	1.004	1	1.034	1.071	1	1.017	1.003	1.034	1.032	0.977	1.057	1.125
2010	0.981	1.017	0.998	1.009	0.801	0.828	0.835	0.828	1.041	1.038	1.052	1.026	0.976	1	1.004	1.028	1.029	1.026	1.044	1.076	1.019	1.017	1.015	1.025	1.019	1.017	1.052	1.09	1.014	1.031	1.013	1.049	1.044	0.994	1.07	1.137
2040	1	1.032	1.015	1.01	0.816	0.843	0.846	0.842	1.049	1.045	1.056	1.039	0.994	1.015	1.022	1.048	1.044	1.048	1.059	1.092	1.035	1.031	1.028	1.044	1.04	1.035	1.069	1.105	1.032	1.052	1.032	1.066	1.063	1.009	1.095	1.156
2070	1.012	1.05	1.031	1.039	0.837	0.865	0.87	0.865	1.07	1.062	1.072	1.058	1.014	1.033	1.038	1.062	1.062	1.062	1.079	1.113	1.051	1.047	1.041	1.052	1.047	1.049	1.082	1.113	1.052	1.07	1.05	1.083	1.082	1.027	1.112	1.169
2100	1.024	1.065	1.047	1.058	0.86	0.889	0.885	0.879	1.083	1.08	1.089	1.078	1.028	1.048	1.055	1.082	1.079	1.076	1.089	1.123	1.067	1.063	1.06	1.074	1.062	1.07	1.1	1.125	1.065	1.082	1.066	1.097	1.096	1.044	1.123	1.182
2130	1.041	1.08	1.062	1.068	0.873	0.901	0.905	0.897	1.093	1.091	1.097	1.092	1.043	1.063	1.069	1.095	1.093	1.092	1.101	1.14	1.082	1.08	1.081	1.09	1.078	1.092	1.117	1.14	1.081	1.098	1.076	1.113	1.111	1.058	1.139	1.199
2160	1.057	1.095	1.075	1.086	0.884	0.917	0.916	0.912	1.109	1.102	1.118	1.1	1.062	1.086	1.088	1.112	1.113	1.108	1.122	1.16	1.097	1.092	1.09	1.103	1.094	1.101	1.128	1.152	1.095	1.114	1.093	1.133	1.123	1.079	1.157	1.206
2190	1.074	1.113	1.091	1.096	0.908	0.942	0.94	0.936	1.124	1.116	1.134	1.119	1.076	1.098	1.104	1.126	1.124	1.127	1.137	1.17	1.118	1.115	1.106	1.118	1.104	1.124	1.139	1.159	1.111	1.127	1.109	1.147	1.133	1.095	1.163	1.211
2220	1.09	1.127	1.104	1.117	0.923	0.958	0.961	0.949	1.139	1.135	1.154	1.134	1.083	1.106	1.112	1.136	1.128	1.137	1.145	1.176	1.134	1.127	1.125	1.136	1.123	1.143	1.165	1.176	1.122	1.142	1.121	1.161	1.154	1.107	1.184	1.227
2250	1.1	1.143	1.121	1.125	0.94	0.984	0.973	0.971	1.152	1.147	1.158	1.142	1.103	1.128	1.134	1.156	1.15	1.152	1.159	1.193	1.151	1.143	1.138	1.148	1.141	1.165	1.172	1.186	1.142	1.165	1.139	1.179	1.167	1.132	1.199	1.239
2280	1.114	1.158	1.135	1.137	0.953	0.994	0.99	0.98	1.16	1.151	1.169	1.157	1.118	1.141	1.147	1.171	1.168	1.164	1.177	1.204	1.158	1.154	1.156	1.164	1.15	1.17	1.184	1.191	1.158	1.174	1.153	1.194	1.179	1.143	1.217	1.251
2310	1.133	1.174	1.154	1.156	0.975	1.018	1.009	1.004	1.178	1.166	1.19	1.177	1.137	1.16	1.167	1.185	1.182	1.179	1.19	1.222	1.181	1.172	1.175	1.173	1.165	1.201	1.195	1.207	1.171	1.19	1.172	1.213	1.198	1.163	1.232	1.265
2340	1.143	1.184	1.163	1.162	0.988	1.028	1.024	1.016	1.183	1.177	1.194	1.183	1.142	1.169	1.171	1.194	1.185	1.185	1.195	1.229	1.193	1.176	1.18	1.179	1.171	1.202	1.21	1.214	1.175	1.201	1.174	1.214	1.202	1.164	1.236	1.272
2370	1.155	1.2	1.173	1.174	1.007	1.047	1.043	1.033	1.19	1.185	1.204	1.194	1.154	1.179	1.183	1.205	1.196	1.198	1.203	1.233	1.198	1.189	1.192	1.188	1.179	1.211	1.213	1.224	1.188	1.208	1.187	1.229	1.214	1.173	1.248	1.279
2400	1.167	1.21	1.186	1.187	1.023	1.067	1.059	1.044	1.198	1.195	1.212	1.202	1.17	1.193	1.195	1.22	1.204	1.205	1.212	1.245	1.208	1.194	1.198	1.199	1.19	1.227	1.224	1.228	1.204	1.223	1.202	1.239	1.226	1.192	1.263	1.29
2430	1.182	1.222	1.202	1.202	1.032	1.082	1.071	1.057	1.207	1.203	1.222	1.206	1.18	1.214	1.213	1.233	1.218	1.222	1.227	1.26	1.217	1.212	1.217	1.213	1.202	1.244	1.233	1.242	1.217	1.234	1.212	1.256	1.235	1.206	1.275	1.307
2460	1.183	1.225	1.205	1.203	1.042	1.094	1.081	1.069	1.213	1.209	1.227	1.219	1.188	1.219	1.218	1.237	1.221	1.224	1.225	1.259	1.223	1.218	1.221	1.214	1.207	1.252	1.241	1.247	1.219	1.237	1.217	1.258	1.238	1.211	1.278	1.305
2490	1.202	1.242	1.22	1.217	1.062	1.111	1.1	1.081	1.225	1.222	1.249	1.233	1.195	1.223	1.226	1.246	1.232	1.235	1.235	1.274	1.232	1.229	1.23	1.223	1.219	1.26	1.25	1.257	1.23	1.246	1.226	1.262	1.246	1.218	1.285	1.319
2520	1.211	1.249	1.226	1.22	1.068	1.117	1.105	1.085	1.229	1.217	1.246	1.225	1.199	1.228	1.228	1.245	1.232	1.243	1.237	1.275	1.241	1.236	1.239	1.234	1.229	1.273	1.26	1.272	1.24	1.258	1.238	1.281	1.256	1.233	1.3	1.332
2550	1.215	1.253	1.235	1.23	1.074	1.128	1.114	1.092	1.238	1.228	1.254	1.243	1.216	1.244	1.247	1.263	1.247	1.252	1.251	1.289	1.254	1.24	1.243	1.234	1.228	1.278	1.261	1.263	1.254	1.266	1.242	1.285	1.265	1.242	1.308	1.338
2580	1.221	1.26	1.242	1.241	1.088	1.141	1.125	1.102	1.241	1.238	1.258	1.25	1.221	1.253	1.251	1.273	1.258	1.261	1.262	1.3	1.261	1.248	1.255	1.253	1.24	1.283	1.278	1.276	1.259	1.278	1.256	1.295	1.272	1.252	1.321	1.352
2610	1.225	1.268	1.246	1.247	1.095	1.152	1.132	1.115	1.249	1.242	1.263	1.252	1.228	1.258	1.26	1.278	1.267	1.268	1.269	1.305	1.266	1.253	1.264	1.249	1.244	1.292	1.275	1.28	1.265	1.286	1.261	1.304	1.282	1.256	1.331	1.353
2640	1.231	1.279	1.251	1.247	1.102	1.163	1.141	1.122	1.255	1.245	1.274	1.261	1.234	1.276	1.266	1.287	1.272	1.276	1.273	1.31	1.28	1.266	1.273	1.266	1.256	1.309	1.292	1.292	1.274	1.29	1.272	1.314	1.285	1.266	1.336	1.358
2670	1.248	1.293	1.265	1.261	1.113	1.172	1.152	1.133	1.266	1.255	1.281	1.271	1.242	1.276	1.277	1.292	1.28	1.282	1.277	1.318	1.284	1.272	1.28	1.275	1.266	1.319	1.307	1.308	1.29	1.302	1.281	1.323	1.3	1.279	1.352	1.369
2700	1.251	1.294	1.269	1.266	1.122	1.182	1.158	1.14	1.269	1.26	1.292	1.276	1.245	1.283	1.28	1.296	1.284	1.288	1.282	1.315	1.29	1.275	1.288	1.274	1.27	1.318	1.3	1.303	1.291	1.307	1.287	1.327	1.304	1.286	1.352	1.38
2730	1.262	1.305	1.279	1.276	1.129	1.193	1.167	1.146	1.276	1.267	1.295	1.284	1.258	1.29	1.288	1.31	1.291	1.299	1.291	1.32	1.302	1.29	1.296	1.283	1.271	1.329	1.308	1.31	1.302	1.315	1.296	1.34	1.309	1.291	1.359	1.381
2760	1.267	1.307	1.285	1.282	1.135	1.198	1.172	1.15	1.279	1.272	1.299	1.287	1.273	1.308	1.303	1.318	1.303	1.308	1.302	1.338	1.307	1.294	1.303	1.291	1.282	1.339	1.323	1.318	1.307	1.325	1.303	1.349	1.319	1.3	1.375	1.389
2790	1.275	1.315	1.288	1.288	1.139	1.205	1.18	1.155	1.284	1.276	1.305	1.294	1.276	1.312	1.313	1.327	1.31	1.32	1.31	1.342	1.313	1.304	1.31	1.295	1.293	1.351	1.33	1.327	1.315	1.332	1.31	1.353	1.327	1.308	1.378	1.395
2820	1.281	1.326	1.299	1.295	1.155	1.218	1.194	1.171	1.293	1.285	1.318	1.3	1.278	1.316	1.313	1.329	1.312	1.321	1.313	1.343	1.322	1.31	1.319	1.304	1.301	1.361	1.339	1.331	1.325	1.333	1.314	1.358	1.328	1.309	1.385	1.396
2850	1.284	1.327	1.301	1.3	1.157	1.222	1.195	1.174	1.295	1.286	1.318	1.303	1.292	1.325	1.322	1.336	1.319	1.324	1.318	1.345	1.328	1.313	1.324	1.311	1.304	1.365	1.346	1.338	1.331	1.341	1.323	1.364	1.337	1.319	1.395	1.405
2880	1.292	1.333	1.312	1.304	1.164	1.235	1.202	1.172	1.295	1.288	1.325	1.305	1.296	1.329	1.327	1.341	1.322	1.337	1.321	1.361	1.334	1.324	1.334	1.315	1.311	1.374	1.353	1.343	1.339	1.353	1.336	1.379	1.349	1.341	1.407	1.41
2910	1.299	1.341	1.321	1.315	1.178	1.249	1.216	1.185	1.308	1.306	1.339	1.32	1.3	1.339	1.333	1.349	1.332	1.337	1.322	1.357	1.344	1.331	1.344	1.32	1.323	1.383	1.359	1.345	1.342	1.356	1.336	1.376	1.345	1.335	1.41	1.417
2940	1.306	1.346	1.325	1.317	1.181	1.252	1.22	1.196	1.309	1.304	1.341	1.326	1.304	1.348	1.338	1.352	1.337	1.338	1.324	1.363	1.343	1.33	1.342	1.316	1.318	1.381	1.355	1.346	1.354	1.367	1.344	1.385	1.351	1.342	1.417	1.427
2970	1.316	1.353	1.332	1.326	1.187	1.262	1.222	1.2	1.307	1.3	1.346	1.322	1.309	1.347	1.343	1.354	1.345	1.35	1.327	1.362	1.348	1.341	1.355	1.328	1.327	1.398	1.363	1.354	1.353	1.371	1.353	1.387	1.357	1.345	1.418	1.43
3000	1.32	1.356	1.333	1.331	1.192	1.266	1.233	1.204	1.314	1.307	1.345	1.323	1.315	1.353	1.348	1.357	1.346	1.351	1.335	1.365	1.358	1.346	1.365	1.332	1.333	1.404	1.379	1.354	1.362	1.374	1.356	1.4	1.359	1.351	1.429	1.425
3030	1.315	1.355	1.34	1.332	1.196	1.275	1.236	1.209	1.315	1.312	1.352	1.335	1.319	1.365	1.355	1.369	1.351	1.36	1.343	1.369	1.358	1.346	1.359	1.339	1.333	1.406	1.367	1.357	1.37	1.378	1.364	1.404	1.364	1.358	1.435	1.437
3060	1.323	1.357	1.342	1.329	1.199	1.277	1.235	1.215	1.316	1.306	1.354	1.331	1.332	1.374	1.371	1.376	1.357	1.363	1.347	1.385	1.37	1.35	1.366	1.336	1.339	1.412	1.372	1.359	1.371	1.383	1.363	1.406	1.369	1.362	1.435	1.442
3090	1.324	1.36	1.344	1.337	1.204	1.287	1.245	1.22	1.323	1.319	1.36	1.337	1.33	1.372	1.366	1.378	1.363	1.373	1.357	1.383	1.371	1.358	1.37	1.344	1.345	1.42	1.381	1.356	1.376	1.389	1.371	1.413	1.369	1.366	1.449	1.444
3120	1.336	1.366	1.351	1.342	1.209	1.291	1.247	1.224	1.326	1.317	1.367	1.331	1.331	1.378	1.366	1.378	1.361	1.372	1.355	1.388	1.381	1.367	1.38	1.354	1.352	1.428	1.394	1.372	1.384	1.39	1.376	1.415	1.38	1.369	1.449	1.454
3150	1.337	1.375	1.356	1.347	1.222	1.302	1.259	1.231	1.329	1.323	1.377	1.343	1.342	1.381	1.374	1.386	1.369	1.379	1.359	1.392	1.386	1.373	1.384	1.354	1.355	1.431	1.394	1.365	1.388	1.398	1.382	1.423	1.383	1.375	1.456	1.453
3180	1.341	1.375	1.361	1.353	1.225	1.311	1.265	1.234	1.334	1.326	1.377	1.355	1.341	1.382	1.373	1.387	1.369	1.385	1.363	1.383	1.395	1.38	1.387	1.357	1.361	1.434	1.399	1.362	1.395	1.402	1.388	1.428	1.389	1.378	1.462	1.46
3210	1.344	1.381	1.364	1.357	1.224	1.318	1.269	1.234	1.338	1.325	1.377	1.346	1.345	1.39	1.381	1.396	1.375	1.39	1.372	1.396	1.391	1.379	1.392	1.365	1.36	1.437	1.406	1.369	1.394	1.407	1.391	1.434	1.39	1.388	1.466	1.457
3240	1.349	1.391	1.369	1.362	1.23	1.323	1.275	1.239	1.346	1.329	1.389	1.358	1.351	1.393	1.385	1.403	1.377	1.389	1.367	1.386	1.402	1.391	1.404	1.372	1.365	1.446	1.412	1.375	1.401	1.417	1.397	1.436	1.396	1.391	1.477	1.463
3270	1.356	1.39	1.376	1.374	1.239	1.333	1.276	1.25	1.344	1.336	1.394	1.358	1.353	1.399	1.395	1.41	1.39	1.401	1.378	1.411	1.409	1.393	1.408	1.372	1.372	1.453	1.415	1.374	1.408	1.418	1.406	1.439	1.395	1.388	1.471	1.462
3300	1.356	1.39	1.375	1.372	1.244	1.338	1.281	1.249	1.352	1.332	1.394	1.354	1.357	1.406	1.391	1.412	1.39	1.399	1.376	1.402	1.411	1.392	1.412	1.377	1.374	1.453	1.416	1.374	1.408	1.413	1.402	1.441	1.403	1.395	1.478	1.463
3330	1.364	1.395	1.382	1.371	1.244	1.338	1.28	1.25	1.346	1.331	1.407	1.353	1.362	1.41	1.396	1.413	1.393	1.407	1.371	1.401	1.413	1.401	1.417	1.377	1.375	1.462	1.424	1.387	1.415	1.425	1.415	1.452	1.408	1.407	1.495	1.48
3360	1.373	1.402	1.391	1.386	1.254	1.346	1.29	1.259	1.355	1.336	1.413	1.361	1.365	1.415	1.397	1.419	1.392	1.404	1.381	1.4	1.422	1.412	1.409	1.381	1.38	1.464	1.432	1.386	1.418	1.432	1.415	1.46	1.411	1.405	1.496	1.487
3390	1.361	1.398	1.379	1.378	1.242	1.347	1.281	1.249	1.347	1.326	1.405	1.353	1.372	1.418	1.406	1.418	1.407	1.409	1.39	1.412	1.421	1.405	1.417	1.386	1.381	1.465	1.429	1.392	1.418	1.432	1.425	1.459	1.416	1.405	1.503	1.49
3420	1.37	1.402	1.389	1.387	1.251	1.361	1.292	1.244	1.355	1.337	1.411	1.354	1.368	1.426	1.415	1.423	1.408	1.419	1.382	1.409	1.423	1.41	1.424	1.389	1.387	1.472	1.435	1.383	1.425	1.432	1.425	1.467	1.417	1.413	1.507	1.471
3450	1.37	1.407	1.391	1.39	1.252	1.354	1.289	1.254	1.353	1.329	1.41	1.354	1.38	1.427	1.419	1.431	1.409	1.418	1.385	1.419	1.427	1.411	1.433	1.399	1.391	1.482	1.454	1.377	1.43	1.437	1.427	1.468	1.421	1.414	1.516	1.485
3480	1.376	1.403	1.393	1.396	1.26	1.359	1.292	1.257	1.357	1.337	1.414	1.363	1.377	1.431	1.415	1.429	1.419	1.429	1.389	1.421	1.434	1.416	1.432	1.407	1.396	1.49	1.465	1.384	1.438	1.446	1.43	1.476	1.42	1.418	1.522	1.483
3510	1.374	1.413	1.392	1.39	1.265	1.363	1.295	1.263	1.36	1.332	1.425	1.366	1.385	1.434	1.423	1.432	1.409	1.426	1.387	1.421	1.425	1.415	1.432	1.396	1.388	1.489	1.458	1.381	1.442	1.444	1.431	1.477	1.426	1.422	1.524	1.486
3540	1.374	1.412	1.394	1.393	1.265	1.367	1.295	1.256	1.365	1.337	1.422	1.355	1.385	1.433	1.425	1.44	1.414	1.431	1.395	1.429	1.43	1.419	1.43	1.411	1.397	1.489	1.464	1.383	1.445	1.449	1.437	1.491	1.429	1.428	1.525	1.49
3570	1.39	1.425	1.407	1.406	1.265	1.376	1.298	1.267	1.37	1.341	1.433	1.363	1.392	1.445	1.43	1.442	1.411	1.427	1.393	1.43	1.441	1.424	1.442	1.402	1.399	1.494	1.467	1.373	1.453	1.457	1.445	1.494	1.435	1.427	1.53	1.495
3600	1.388	1.417	1.401	1.401	1.266	1.374	1.296	1.26	1.36	1.35	1.432	1.363	1.393	1.452	1.434	1.447	1.427	1.44	1.395	1.437	1.432	1.432	1.438	1.407	1.408	1.503	1.472	1.384	1.453	1.456	1.44	1.496	1.438	1.428	1.54	1.502
3630	1.378	1.426	1.41	1.409	1.273	1.377	1.303	1.263	1.369	1.355	1.448	1.376	1.389	1.447	1.436	1.445	1.429	1.443	1.397	1.436	1.444	1.433	1.436	1.409	1.412	1.502	1.476	1.382	1.45	1.463	1.449	1.496	1.443	1.438	1.544	1.508
3660	1.394	1.429	1.413	1.405	1.274	1.381	1.3	1.262	1.369	1.344	1.44	1.368	1.403	1.458	1.443	1.453	1.431	1.445	1.39	1.443	1.45	1.436	1.448	1.411	1.419	1.506	1.481	1.385	1.456	1.465	1.448	1.505	1.444	1.441	1.547	1.505
3690	1.389	1.429	1.411	1.407	1.275	1.382	1.3	1.258	1.373	1.344	1.446	1.361	1.396	1.452	1.447	1.45	1.433	1.453	1.398	1.44	1.452	1.434	1.445	1.412	1.415	1.515	1.48	1.389	1.458	1.474	1.459	1.513	1.442	1.444	1.548	1.496
3720	1.398	1.428	1.414	1.409	1.267	1.378	1.296	1.258	1.369	1.344	1.445	1.363	1.4	1.467	1.453	1.455	1.435	1.45	1.391	1.445	1.456	1.443	1.455	1.415	1.428	1.528	1.492	1.405	1.46	1.471	1.456	1.51	1.442	1.439	1.546	1.507
3750	1.405	1.435	1.426	1.419	1.276	1.381	1.302	1.251	1.372	1.342	1.444	1.362	1.41	1.457	1.457	1.46	1.447	1.451	1.4	1.439	1.451	1.438	1.454	1.417	1.423	1.515	1.491	1.396	1.472	1.481	1.471	1.52	1.46	1.447	1.561	1.507
3780	1.396	1.437	1.424	1.42	1.274	1.386	1.306	1.247	1.378	1.341	1.448	1.37	1.403	1.466	1.458	1.457	1.436	1.452	1.393	1.45	1.461	1.447	1.461	1.417	1.433	1.525	1.498	1.396	1.469	1.482	1.466	1.516	1.448	1.446	1.555	1.496
3810	1.403	1.437	1.419	1.417	1.264	1.382	1.295	1.244	1.376	1.348	1.455	1.365	1.407	1.465	1.458	1.468	1.434	1.45	1.4	1.456	1.454	1.437	1.451	1.411	1.429	1.518	1.492	1.398	1.466	1.463	1.467	1.513	1.456	1.447	1.554	1.496
3840	1.41	1.44	1.429	1.423	1.268	1.382	1.294	1.246	1.374	1.339	1.456	1.372	1.404	1.463	1.453	1.452	1.442	1.453	1.389	1.45	1.458	1.446	1.459	1.412	1.432	1.531	1.503	1.401	1.471	1.485	1.473	1.522	1.466	1.448	1.556	1.497
3870	1.396	1.434	1.429	1.417	1.261	1.379	1.286	1.236	1.377	1.34	1.453	1.363	1.403	1.465	1.46	1.458	1.437	1.456	1.383	1.452	1.46	1.444	1.458	1.406	1.43	1.527	1.495	1.395	1.475	1.482	1.473	1.522	1.464	1.443	1.559	1.5
3900	1.404	1.434	1.422	1.417	1.25	1.376	1.281	1.23	1.373	1.332	1.456	1.352	1.403	1.47	1.46	1.456	1.44	1.456	1.382	1.459	1.454	1.449	1.458	1.417	1.437	1.532	1.501	1.406	1.474	1.489	1.477	1.523	1.466	1.449	1.562	1.5
3930	1.407	1.439	1.431	1.423	1.241	1.383	1.278	1.227	1.371	1.332	1.452	1.357	1.406	1.465	1.463	1.462	1.44	1.46	1.383	1.453	1.464	1.459	1.465	1.416	1.436	1.542	1.507	1.402	1.476	1.485	1.479	1.52	1.46	1.449	1.554	1.499
3960	1.404	1.437	1.431	1.425	1.241	1.376	1.278	1.215	1.375	1.331	1.458	1.353	1.409	1.462	1.464	1.46	1.447	1.466	1.391	1.471	1.467	1.454	1.472	1.418	1.441	1.543	1.502	1.413	1.478	1.488	1.48	1.519	1.464	1.45	1.562	1.496
3990	1.405	1.437	1.429	1.418	1.246	1.381	1.272	1.209	1.371	1.325	1.457	1.354	1.409	1.465	1.463	1.464	1.447	1.457	1.388	1.469	1.471	1.456	1.47	1.413	1.442	1.54	1.502	1.399	1.476	1.49	1.482	1.519	1.466	1.445	1.563	1.494
4020	1.407	1.444	1.441	1.435	1.24	1.38	1.279	1.209	1.381	1.332	1.469	1.351	1.415	1.472	1.469	1.469	1.446	1.456	1.394	1.463	1.481	1.465	1.485	1.43	1.449	1.556	1.515	1.399	1.482	1.49	1.498	1.528	1.47	1.451	1.565	1.488
4050	1.4	1.431	1.428	1.425	1.227	1.372	1.26	1.193	1.374	1.327	1.453	1.339	1.412	1.467	1.466	1.466	1.451	1.468	1.388	1.466	1.466	1.45	1.465	1.413	1.438	1.534	1.503	1.396	1.481	1.489	1.485	1.524	1.473	1.456	1.564	1.505
4080	1.398	1.43	1.428	1.423	1.221	1.369	1.259	1.187	1.371	1.324	1.454	1.337	1.41	1.469	1.472	1.465	1.45	1.468	1.382	1.469	1.468	1.452	1.475	1.421	1.437	1.537	1.502	1.405	1.478	1.491	1.486	1.53	1.473	1.454	1.564	1.504
4110	1.406	1.437	1.436	1.425	1.226	1.377	1.26	1.188	1.378	1.33	1.462	1.349	1.404	1.466	1.464	1.465	1.444	1.462	1.381	1.46	1.465	1.451	1.469	1.417	1.434	1.536	1.514	1.402	1.482	1.493	1.491	1.533	1.476	1.454	1.567	1.502
4140	1.399	1.433	1.433	1.425	1.214	1.371	1.253	1.173	1.367	1.32	1.456	1.324	1.403	1.461	1.466	1.459	1.44	1.453	1.372	1.463	1.469	1.456	1.47	1.414	1.443	1.536	1.504	1.412	1.475	1.483	1.483	1.52	1.469	1.445	1.558	1.499
4170	1.403	1.432	1.431	1.425	1.215	1.364	1.252	1.174	1.377	1.328	1.46	1.338	1.407	1.475	1.473	1.467	1.445	1.461	1.375	1.467	1.465	1.453	1.47	1.416	1.446	1.545	1.507	1.418	1.483	1.492	1.49	1.532	1.475	1.45	1.557	1.498
4200	1.403	1.438	1.436	1.424	1.212	1.363	1.246	1.17	1.37	1.323	1.456	1.339	1.396	1.471	1.464	1.463	1.44	1.459	1.373	1.467	1.462	1.455	1.47	1.411	1.445	1.542	1.5	1.418	1.472	1.491	1.49	1.522	1.485	1.448	1.56	1.499
4230	1.399	1.429	1.424	1.414	1.198	1.357	1.232	1.156	1.359	1.312	1.448	1.328	1.401	1.469	1.468	1.464	1.447	1.462	1.381	1.472	1.466	1.456	1.474	1.402	1.445	1.537	1.504	1.411	1.478	1.489	1.49	1.524	1.476	1.45	1.558	1.504
4260
4290
4320
4350
4380
4410
4440
4470
4500
4530
4560
4590
4620
4650
4680
4710
4740
4770
4800
4830
4860
4890
4920
4950
4980
5010
5040
5070
5100
5130
5160
5190
5220
5250
5280
5310
5340
5370
5400
5430
5460
5490
5520
5550
5580
5610
5640
5670
5700
5730
5760
5790
5820
5850
5880
5910
5940
5970
6000
6030
6060
6090
6120
1025
1030
1035
1040
1045
1050
1055
1060
1065
1070
1075
1080
1085
1090
1095
1100
1105
1110
1115
1120
1125
1130
1135
1140
1145
1150
1155
1160
1165
1170
1175
1180
1185
1190
1195
1200
1205
1210
1215
1220
1225
1230
1235
1240
1245
1250
1255
1260
1265
1270
1275
1280
1285
1290
1295
1300
1305
1310
1315
1320
1325
1330
1335
1340
1345
1350
1355
1360
1365
1370
1375
1380
1385
1390
1395
1400
1405
1410
1415
1420
1425
1430
1435
1440
1445
1450
1455
1460
1465
1470
1475
1480
1485
1490
1495
1500
1505
1510
1515
1520
1525
1530
1535
1540
1545
1550
1555
1560
1565
1570
1575
1580
1585
1590
1595
1600
1605
1610
1615
1620
1625
1630
1635
1640
1645
1650
1655
1660
1665
1670
1675
1680
1685
1690
1695
1700
1705
1710
1715
1720
1725
1730
1735
1740
1745
1750
1755
1760
1765
1770
1775
1780
1785
1790
1795
1800
1805
1810
1815
1820
1825
1830
1835
1840
1845
1850
1855
1860
1865
1870
1875
1880
1885
1890
1895
1900
1905
1910
1915
1920
1925
1930
1935
1940
1945
1950
1955
1960
1965
1970
1975
1980
1985
1990
1995
2000
2005
2010
2015
2020
2025
2030
2035
2040
2045
2050
2055
2060
2065
2070
2075
2080
2085
2090
2095
2100
2105
2110
2115
2120
2125
2130
2135
2140
2145
2150
2155
2160
2165
2170
2175
2180
2185
2190
2195
2200
2205
2210
2215
2220
2225
2230
2235
2240
2245
2250
2255
2260
2265
2270
2275
2280
2285
2290
2295
2300
2305
2310
2315
2320
2325
2330
2335
2340
2345
2350
2355
2360
2365
2370
2375
2380
2385
2390
2395
2400
2405
2410
2415
2420
2425
2430
2435
2440
2445
2450
2455
2460
2465
2470
2475
2480
2485
2490
2495
2500
2505
2510
2515
2520
2525
2530
2535
2540
2545
2550
2555
2560
2565
2570
2575
2580
2585
2590
2595
2600
2605
2610
2615
2620
2625
2630
2635
2640
2645
2650
2655
2660
2665
2670
2675
2680
2685
2690
2695
2700
2705
2710
2715
2720
2725
2730
2735
2740
2745
2750
2755
2760
2765
2770
2775
2780
2785
2790
2795
2800
2805
2810
2815
2820
2825
2830
2835
2840
2845
2850
2855
2860
2865
2870
2875
2880
2885
2890
2895
2900
2905
2910
2915
2920
2925
2930
2935
2940
2945
2950
2955
2960
2965
2970
2975
2980
2985
2990
2995
3000
3005
3010
3015
3020
3025
3030
3035
3040
3045
3050
3055
3060
3065
3070
3075
3080
3085
3090
3095
3100
3105
3110
3115
3120
3125
3130
3135
3140
3145
3150
3155
3160
3165
3170
3175
3180
3185
3190
3195
3200
3205
3210
3215
3220
3225
3230
3235
3240
3245
3250
3255
3260
3265
3270
3275
3280
3285
3290
3295
3300
3305
3310
3315
3320
3325
3330
3335
3340
3345
3350
3355
3360
3365
3370
3375
3380
3385
3390
3395
3400
3405
3410
3415
3420
3425
3430
3435
3440
3445
3450
3455
3460
3465
3470
3475
3480
3485
3490
3495
3500
3505
3510
3515
3520
3525
3530
3535
3540
3545
3550
3555
3560
3565
3570
3575
3580
3585
3590
3595
3600
3605
3610
3615
3620
3625
3630
3635
3640
3645
3650
3655
3660
3665
3670
3675
3680
3685
3690
3695
3700
3705
3710
3715
3720
3725
3730
3735
3740
3745
3750
3755
3760
3765
3770
3775
3780
3785
3790
3795
3800
3805
3810
3815
3820
3825
3830
3835
3840
3845
3850
3855
3860
3865
3870
3875
3880
3885
3890
3895
3900
3905
3910
3915
3920
3925
3930
3935
3940
3945
3950
3955
3960
3965
3970
3975
3980
3985
3990
3995
4000
4005
4010
4015
4020
4025
4030
4035
4040
4045
4050
4055
4060
4065
4070
4075
4080
4085
4090
4095
4100
4105
4110
4115
4120
4125
4130
4135
4140
4145
4150
4155
4160
4165
4170
4175
4180
4185
4190
4195
4200
4205
4210
4215
4220
4225
4230
4235
4240
4245
4250
4255
4260
4265
4270
4275
4280
4285
4290
4295
4300
4305
4310
4315
4320
4325
4330
4335
4340
4345
4350
4355
4360
4365
4370
4375
4380
4385
4390
4395
4400
4405
4410
4415
4420
4425
4430
4435
4440
4445
4450
4455
4460
4465
4470
4475
4480
4485
4490
4495
4500
4505
4510
4515
4520
4525
4530
4535
4540
4545
4550
4555
4560
4565
4570
4575
4580
4585
4590
4595
4600
4605
4610
4615
4620
4625
4630
4635
4640
4645
4650
4655
4660
4665
4670
4675
4680
4685
4690
4695
4700
4705
4710
4715
4720
4725
4730
4735
4740
4745
4750
4755
4760
4765
4770
4775
4780
4785
4790
4795
4800
4805
4810
4815
4820
4825
4830
4835
4840
4845
4850
4855
4860
4865
4870
4875
4880
4885
4890
4895
4900
4905
4910
4915
4920
4925
4930
4935
4940
4945
4950
4955
4960
4965
4970
4975
4980
4985
4990
4995
5000
5005
5010
5015
5020

## Sheet: SI Fig. 1c
Analysed data :																										Raw data :		OD600																	Total Fluorescence YFP
OD MG1655_ettA-yfp: 0M NaCl		Fluo MG1655_ettA-yfp: 0 M NaCl			OD MG1655_ettA-yfp: 0,2M NaCl		Fluo MG1655_ettA-yfp: 0,2 M NaCl			OD MG1655_ettA-yfp: 0,3M NaCl		Fluo MG1655_ettA-yfp: 0 ,3M NaCl			OD MG1655_ettA-yfp: 0,4M NaCl		Fluo MG1655_ettA-yfp: 0,4 M NaCl			O.D MG1655_ettA-yfp: 0,5 M NaCl		Fluo MG1655_ettA-yfp: 0,5 M NaCl						MG1655_ettA:yfp: MMAA			MG1655_ettA:yfp: MMAA 0.2 M NaCl			MG1655_ettA:yfp: MMAA 0.3 M NaCl			MG1655_ettA:yfp: MMAA 0.4 M NaCl			MG1655_ettA:yfp: MMAA 0.5 M NaCl					MG1655_ettA:yfp: MMAA			ΔettA_P21: MMAA 0.2M NaCl
X	Err. Bar	Mean	SD	N	X	Err. Bar	Mean	SD	N	X	Err. Bar	Mean	SD	N	X	Err. Bar	Mean	SD	N	X	Err. Bar	Mean	SD	N				WT0,5M	WT0,5M	WT0,5M	WT0,5M	WT0,5M	WT0,5M	WT0,5M	WT0,5M	WT0,5M	WT0,5M	WT0,5M	WT0,5M	WT0,5M	WT0,5M	WT0,5M			21476	18035	20694	19321	19556
0.175333	0.0126623	-224	1254.26	3	0.231333	0.0181475	-396.667	1346.66	3	0.208667	0.0237136	465.333	712.855	3	0.168333	0.0187705	732	168.876	3	0.175	0.0137477	664.333	224.46	3				0.173	0.189	0.164	0.252	0.218	0.224	0.205	0.234	0.187	0.157	0.19	0.158	0.138	0.198	0.162			21257	19327	20593	18857	19120
0.171333	0.0064291	359	637.846	3	0.187333	0.0295014	-201	814.538	3	0.186667	0.0192959	704.333	553.789	3	0.166667	0.0196554	78	173.908	3	0.19	0.0147309	446.667	390.157	3				0.164	0.176	0.174	0.217	0.187	0.158	0.193	0.202	0.165	0.152	0.189	0.159	0.139	0.195	0.16			21501	19470	20739	19285	19728
0.17	0.005	562.667	654.963	3	0.18	0.003	-156.667	1211.49	3	0.183	0.0173494	519.333	376.349	3	0.156333	0.0135769	216.667	161.423	3	0.175	0.007	544.333	450.352	3				0.165	0.175	0.17	0.183	0.177	0.18	0.192	0.194	0.163	0.148	0.172	0.149	0.126	0.19	0.157			21720	19645	21087	19480	19590
0.166	0.00608276	615	778.114	3	0.155667	0.0193477	52.3333	1341.07	3	0.17	0.0251197	453.667	321.03	3	0.156667	0.016773	280.667	54.6291	3	0.187	0.0175214	458.667	212.114	3				0.163	0.173	0.162	0.178	0.144	0.145	0.184	0.185	0.141	0.146	0.176	0.148	0.134	0.191	0.15			21760	19674	21118	19025	19493
0.160667	0.0150111	847.333	686.863	3	0.165333	0.0283608	-16	1149.55	3	0.171333	0.0213854	511.333	259.462	3	0.15	0.0156205	311	28.2268	3	0.169333	0.0140475	681.667	274.5	3				0.16	0.176	0.146	0.198	0.151	0.147	0.176	0.19	0.148	0.142	0.168	0.14	0.123	0.189	0.142			21447	19795	20519	19328	19549
0.167	0.00556776	714	519.795	3	0.165	0.0141067	81.3333	1295.2	3	0.171667	0.0197315	527.333	440.297	3	0.153	0.013	269.333	73.8484	3	0.170667	0.0117189	720.667	532.43	3				0.166	0.173	0.162	0.18	0.152	0.163	0.185	0.181	0.149	0.146	0.168	0.145	0.133	0.182	0.142			21750	19703	20690	19381	19801
0.164667	0.00814453	754.333	533.894	3	0.168667	0.0235443	374.667	973.846	3	0.19	0.0156205	790.667	505.729	3	0.166667	0.0102632	252.333	62.5227	3	0.183	0.0103923	746	482.05	3				0.161	0.174	0.159	0.193	0.167	0.146	0.198	0.2	0.172	0.158	0.178	0.164	0.141	0.185	0.146			21271	19564	20848	19291	19700
0.177667	0.0159478	808.333	497.908	3	0.163667	0.0150111	115	1176.79	3	0.174667	0.0259294	1117	533.381	3	0.161667	0.0151438	183.333	92.9574	3	0.179333	0.0128582	719.667	281.898	3				0.182	0.191	0.16	0.181	0.155	0.155	0.186	0.193	0.145	0.151	0.179	0.155	0.147	0.188	0.145			20928	19434	20582	19406	19404
0.181333	0.00550757	476	216.016	3	0.174333	0.0202567	271.667	1146.01	3	0.176667	0.0176163	1017	280.836	3	0.169	0.0242693	309	49.96	3	0.181333	0.0140475	986.333	33.7244	3				0.184	0.185	0.175	0.197	0.158	0.168	0.179	0.193	0.158	0.162	0.196	0.149	0.135	0.188	0.151			20581	19182	20292	19477	19711
0.203667	0.022723	666.667	427.357	3	0.164333	0.0142945	333.667	1194.33	3	0.174667	0.0291605	732.333	353.134	3	0.159667	0.0112398	169	171.892	3	0.176333	0.0135769	1097	423.588	3				0.2	0.228	0.183	0.18	0.161	0.152	0.192	0.191	0.141	0.157	0.172	0.15	0.144	0.186	0.152			20498	18543	19776	19330	19616
0.222	0.0145258	621.667	723.792	3	0.184333	0.0231805	591.333	1490.35	3	0.181333	0.020232	1034.33	262.443	3	0.165333	0.0120968	407.333	97.6119	3	0.183333	0.0144684	777.333	459.108	3				0.221	0.237	0.208	0.211	0.173	0.169	0.194	0.192	0.158	0.161	0.179	0.156	0.145	0.191	0.154			20503	18462	19226	19210	19540
0.245333	0.00404145	935.667	602.542	3	0.184	0.0121655	455	984.153	3	0.183	0.021	1055	304.58	3	0.165333	0.00776745	477.667	129.948	3	0.177333	0.0219393	873	90.5704	3				0.25	0.243	0.243	0.192	0.17	0.19	0.183	0.204	0.162	0.163	0.174	0.159	0.148	0.188	0.151			20202	18290	19599	19358	19374
0.3	0.0195192	1480	677.165	3	0.196333	0.0219393	607.667	1087.4	3	0.180667	0.0144684	659	267.623	3	0.162333	0.0155027	461.333	163.659	3	0.174333	0.0187705	1210.33	364.267	3				0.319	0.301	0.28	0.221	0.179	0.189	0.19	0.188	0.164	0.156	0.18	0.151	0.146	0.192	0.153			20405	18312	19458	19071	18971
0.335	0.00818535	1644.33	556.867	3	0.206333	0.0155349	928.333	690.658	3	0.194333	0.0141892	735.333	403.081	3	0.165667	0.011547	362.667	108.805	3	0.187667	0.0168622	732.333	206.02	3				0.342	0.337	0.326	0.219	0.211	0.189	0.207	0.197	0.179	0.159	0.179	0.159	0.151	0.185	0.151			20431	18386	19835	18741	19273
0.385667	0.00493288	1973.33	772.231	3	0.227	0.00953939	812.667	981.061	3	0.199333	0.0151767	1326.33	458.812	3	0.169333	0.0085049	800.667	140.542	3	0.187333	0.0162891	949.667	131.614	3				0.389	0.38	0.388	0.236	0.228	0.217	0.202	0.213	0.183	0.166	0.179	0.163	0.147	0.188	0.152			21410	19303	20529	18569	18960
0.433667	0.00907377	3165.33	726.583	3	0.262333	0.0352326	1146.33	983.246	3	0.204333	0.0207445	1203.33	164.23	3	0.172333	0.0161658	833	177.011	3	0.177	0.0134536	1089.33	299.629	3				0.435	0.442	0.424	0.303	0.243	0.241	0.208	0.223	0.182	0.163	0.191	0.163	0.15	0.192	0.162			21644	19682	21212	18045	18248
0.48	0.00964365	3229.33	725.634	3	0.283333	0.0080829	1789	880.299	3	0.226333	0.015695	1141	355.526	3	0.175667	0.0115902	718	224.769	3	0.182	0.0121655	1039	366.066	3				0.484	0.487	0.469	0.292	0.282	0.276	0.221	0.244	0.214	0.17	0.189	0.168	0.149	0.191	0.155			22378	20420	21781	17970	18533
0.534667	0.0061101	3796.67	770.052	3	0.324	0.0165227	2000.33	803.544	3	0.227333	0.0181475	1255	286.859	3	0.175333	0.0130512	647.333	40.0042	3	0.181333	0.0169214	1266.67	97.6234	3				0.536	0.54	0.528	0.343	0.316	0.313	0.23	0.244	0.208	0.171	0.19	0.165	0.159	0.196	0.166			23250	21065	22536	17623	18131
0.567333	0.0110151	4721.67	981.061	3	0.364333	0.00873689	2155.67	971.764	3	0.246	0.0131149	1334.67	422.658	3	0.184667	0.00896289	574.333	92.7043	3	0.184667	0.0133167	1375.33	435.996	3				0.58	0.56	0.562	0.374	0.362	0.357	0.248	0.258	0.232	0.179	0.195	0.18	0.153	0.197	0.164			23566	21600	23160	17527	17823
0.61	0.0052915	4576.67	666.352	3	0.389667	0.0109697	2439	1097.15	3	0.265667	0.00802081	1577	316.93	3	0.194333	0.00493288	970.333	141.62	3	0.198667	0.0132791	1359.67	421.284	3				0.616	0.608	0.606	0.402	0.381	0.386	0.258	0.265	0.274	0.191	0.2	0.192	0.158	0.196	0.166			24306	22228	23501	17869	18103
0.655333	0.00832666	4671.67	733.655	3	0.427333	0.00929157	2865.33	735.599	3	0.279667	0.0217332	1794.33	416.74	3	0.202	0.007	925.333	145.717	3	0.204333	0.0170392	1583	453.64	3				0.658	0.662	0.646	0.435	0.43	0.417	0.288	0.296	0.255	0.197	0.21	0.199	0.169	0.201	0.171			24655	22286	24054	17678	17931
0.695	0.0175784	4509.67	942.687	3	0.471667	0.0254231	3277	1207.63	3	0.304667	0.0260064	1851	395.031	3	0.202667	0.0151438	1187.33	83.0246	3	0.198667	0.0135769	1333.67	91.8767	3				0.708	0.702	0.675	0.501	0.456	0.458	0.304	0.331	0.279	0.192	0.22	0.196	0.161	0.2	0.167			25328	22848	24606	17656	18211
0.747	0.0185203	4836.33	984.526	3	0.511	0.0190788	3807.33	893.397	3	0.334667	0.0244199	2564.67	252.661	3	0.213333	0.0102144	1502	42.5353	3	0.208	0.0163707	1472	214.355	3				0.765	0.748	0.728	0.533	0.499	0.501	0.327	0.362	0.315	0.206	0.225	0.209	0.166	0.202	0.17			25660	22939	24426	17842	17753
0.778333	0.0168028	4655.33	974.003	3	0.580333	0.00251661	4520.33	1363.97	3	0.376333	0.0170392	2544.33	404.405	3	0.227	0.0147309	1498	84.4808	3	0.211667	0.0115902	1678.67	164.038	3				0.793	0.782	0.76	0.583	0.578	0.58	0.375	0.394	0.36	0.214	0.243	0.224	0.178	0.205	0.174			25925	23654	25257	17965	18170
0.819333	0.0190088	5246.67	822.218	3	0.612667	0.00665833	4777	1113.47	3	0.386667	0.012897	2846.33	469.856	3	0.221667	0.0125831	1732	62.0242	3	0.197667	0.00763763	1683.33	474.268	3				0.838	0.82	0.8	0.607	0.611	0.62	0.383	0.401	0.376	0.21	0.235	0.22	0.172	0.209	0.178			26520	23963	25494	18340	18741
0.86	0.0192873	5285.67	809.181	3	0.695667	0.00907377	5022.33	818.209	3	0.432	0.0134536	3396	433.104	3	0.243333	0.010116	1543.67	231.656	3	0.219	0.00953939	2180.33	357.269	3				0.874	0.868	0.838	0.686	0.697	0.704	0.436	0.443	0.417	0.238	0.255	0.237	0.192	0.209	0.188			26471	24264	25890	18559	18900
0.918	0.0132288	5459.33	783.984	3	0.721667	0.0128582	4860.33	1390.72	3	0.458333	0.01861	3992.33	429.32	3	0.246667	0.00832666	1907.33	181.915	3	0.211333	0.00665833	1861.33	405.909	3				0.923	0.928	0.903	0.731	0.707	0.727	0.456	0.478	0.441	0.24	0.256	0.244	0.176	0.212	0.186			26491	24343	26489	19030	19405
0.959667	0.0198578	5550.67	938.767	3	0.766	0.002	4832.33	845.885	3	0.49	0.0221133	3915	373.78	3	0.264667	0.0195021	2024	41.0091	3	0.219	0.0147309	2312.33	650.296	3				0.977	0.964	0.938	0.768	0.766	0.764	0.482	0.515	0.473	0.251	0.287	0.256	0.19	0.212	0.189			26967	24429	26487	19135	19406
1.00467	0.0205264	5509	896.324	3	0.814333	0.00907377	4657	1194.66	3	0.52	0.0173205	4284.67	405.173	3	0.273333	0.0119304	2181.67	169.501	3	0.225	0.0144222	2350.67	397.044	3				1.022	1.01	0.982	0.818	0.804	0.821	0.51	0.54	0.51	0.268	0.287	0.265	0.18	0.218	0.19			27528	24991	26686	19152	19918
1.04333	0.0225906	6140.33	751.077	3	0.872667	0.0130128	4970.67	1124.26	3	0.551	0.0122882	4935.33	481.836	3	0.291667	0.0151438	2234.67	107.687	3	0.225667	0.0142244	2506.33	448.506	3				1.067	1.041	1.022	0.86	0.872	0.886	0.537	0.556	0.56	0.281	0.309	0.285	0.197	0.228	0.195			28113	25511	26913	19329	20137
1.085	0.0274955	6243.33	1025.62	3	0.893667	0.0111505	5246.67	1145.41	3	0.582333	0.0205264	5055.33	442.779	3	0.296667	0.00960902	2456.67	120.036	3	0.229333	0.0155027	2512	216.062	3				1.115	1.079	1.061	0.881	0.902	0.898	0.565	0.605	0.577	0.295	0.307	0.288	0.201	0.228	0.207			27742	25932	27460	19955	20307
1.12733	0.03139	6490.67	426.449	3	0.962667	0.0208407	5480.67	948.012	3	0.63	0.0151327	5300.67	540.362	3	0.324333	0.0147422	2369	36.5	3	0.235667	0.0064291	2517.67	420.655	3				1.152	1.138	1.092	0.94	0.981	0.967	0.618	0.647	0.625	0.313	0.341	0.319	0.2	0.227	0.204			28739	25966	27909	20053	20409
1.154	0.0248797	6792.67	1076.07	3	1.00033	0.00757188	5254.67	1473.47	3	0.650667	0.0211975	5686.67	487.824	3	0.345333	0.0140119	2542.67	206.234	3	0.247	0.0069282	2914.67	424.726	3				1.176	1.159	1.127	1.009	0.997	0.995	0.628	0.67	0.654	0.334	0.361	0.341	0.207	0.236	0.21			29110	26490	28090	20032	20482
1.19733	0.0292803	7202	1006.93	3	1.028	0.0260576	5542	1337.93	3	0.707333	0.0107858	5989	459.021	3	0.367667	0.0111505	2974	114.316	3	0.259333	0.01861	2783.67	406.042	3				1.224	1.202	1.166	1.001	1.03	1.053	0.695	0.715	0.712	0.355	0.376	0.372	0.207	0.239	0.209			28802	26568	28206	20458	20965
1.234	0.0294618	7027	627.314	3	1.07367	0.0223681	5707.67	1381.36	3	0.741667	0.0251064	6239.33	506.69	3	0.391	0.0145258	2887.33	195.141	3	0.273667	0.0162583	2706.67	277.114	3				1.266	1.228	1.208	1.054	1.069	1.098	0.718	0.768	0.739	0.376	0.405	0.392	0.21	0.246	0.222			29613	26870	28606	20350	20850
1.28	0.0190788	7395.33	869.477	3	1.11633	0.0333816	5866.67	837.216	3	0.766	0.0190526	6319.67	484.758	3	0.41	0.0137477	3077	219.828	3	0.271333	0.0116762	3386	107.364	3				1.298	1.282	1.26	1.078	1.132	1.139	0.744	0.777	0.777	0.398	0.425	0.407	0.217	0.24	0.234			29747	27081	28810	20343	20663
1.31533	0.0230072	7629.67	1119.28	3	1.173	0.0363731	6181.33	1223.3	3	0.820667	0.0161658	6087.33	323.29	3	0.439667	0.0102632	3413	356.941	3	0.28	0.0147309	3306.33	487.925	3				1.338	1.316	1.292	1.134	1.179	1.206	0.806	0.838	0.818	0.431	0.451	0.437	0.238	0.256	0.234			30105	27244	28977	20742	21427
1.36167	0.0138684	7733	981.959	3	1.18167	0.0336502	6418	1057.96	3	0.817333	0.0196044	6255.67	489.041	3	0.467333	0.0162583	3332.67	231.781	3	0.293	0.022	3041	227.176	3				1.377	1.358	1.35	1.15	1.178	1.217	0.799	0.838	0.815	0.449	0.48	0.473	0.244	0.267	0.241			30151	27449	29246	20614	21418
1.379	0.0165227	8120.67	795.303	3	1.21733	0.0308923	6591.33	1397.5	3	0.845	0.0156205	6628.33	483.037	3	0.488667	0.0195533	3801.33	325.318	3	0.309333	0.00971253	3133	270.671	3				1.398	1.371	1.368	1.184	1.223	1.245	0.835	0.863	0.837	0.47	0.509	0.487	0.251	0.264	0.251			30163	27812	29932	20702	21433
1.40467	0.0165025	8802.67	838.443	3	1.25733	0.0365559	6958	1347.8	3	0.865333	0.0165025	6799	496.487	3	0.513333	0.0148436	4414.67	223.869	3	0.307667	0.0145717	3521.33	472.411	3				1.423	1.4	1.391	1.222	1.255	1.295	0.847	0.879	0.87	0.497	0.526	0.517	0.259	0.281	0.257			30837	28286	30214	21050	21690
1.43267	0.0185023	9097.67	796.8	3	1.29233	0.0402036	6981	1498.59	3	0.891667	0.0309246	7140	420.141	3	0.551333	0.018037	4451.67	267.995	3	0.316667	0.0080829	3544.67	396.9	3				1.451	1.433	1.414	1.246	1.318	1.313	0.856	0.908	0.911	0.534	0.57	0.55	0.269	0.29	0.273			31651	28340	30532	21243	21624
1.47933	0.00493288	9432.33	1196.33	3	1.306	0.0268887	7441	1387.85	3	0.908333	0.0210792	6982	565.285	3	0.577667	0.0140475	4781	193.107	3	0.333	0.00866025	3910.67	571.075	3				1.485	1.476	1.477	1.275	1.32	1.323	0.884	0.921	0.92	0.563	0.591	0.579	0.284	0.292	0.288			31500	28661	31042	21421	22036
1.486	0.0212838	9605.33	1055.88	3	1.32367	0.0452143	7437.33	1547.14	3	0.924333	0.0345302	7151	613.512	3	0.600667	0.0127017	5024.33	281.751	3	0.344333	0.0180093	4137	277.617	3				1.509	1.467	1.482	1.272	1.343	1.356	0.886	0.934	0.953	0.586	0.608	0.608	0.285	0.297	0.293			32596	30061	31403	21748	22160
1.53167	0.0092376	10229.3	797.035	3	1.35633	0.0326548	7817.33	1670.89	3	0.945333	0.0273008	7621.33	473.074	3	0.618	0.0147309	5712.33	287.893	3	0.358	0.0195192	4198.33	465.28	3				1.537	1.521	1.537	1.322	1.36	1.387	0.916	0.95	0.97	0.602	0.631	0.621	0.31	0.307	0.304			32616	30360	31877	21315	22171
1.55	0.0191572	10238	682.742	3	1.383	0.0425088	8016	1539.95	3	0.983	0.025865	7881.67	423.123	3	0.654333	0.015308	5823.67	381.719	3	0.374333	0.0180093	3862	420.308	3				1.559	1.528	1.563	1.341	1.382	1.426	0.955	0.988	1.006	0.637	0.666	0.66	0.304	0.322	0.312			33312	30309	32659	21722	22154
1.58667	0.0240069	10511.3	959.947	3	1.40767	0.0356417	8429.33	1479.08	3	0.998667	0.0231589	8261.67	452.555	3	0.684333	0.00737111	6181.33	337.94	3	0.395667	0.0137961	4302	499.282	3				1.611	1.563	1.586	1.368	1.418	1.437	0.973	1.005	1.018	0.676	0.687	0.69	0.327	0.332	0.312			34154	30517	33004	21955	22497
1.61	0.0223383	10623	1366.46	3	1.42433	0.0367741	8757.67	1688.82	3	1.018	0.02498	8474.33	379.599	3	0.704333	0.00960902	6137.33	287.594	3	0.401	0.00953939	4619.67	60.1193	3				1.628	1.585	1.617	1.384	1.433	1.456	0.99	1.026	1.038	0.694	0.706	0.713	0.333	0.344	0.33			34666	31408	33340	21783	22384
1.638	0.0104403	10970.7	1191.05	3	1.44633	0.0385919	8763.33	1476.14	3	1.03967	0.023029	8718.67	590.777	3	0.726667	0.0117189	6762.33	314.12	3	0.419	0.0149332	4593	358.682	3				1.645	1.626	1.643	1.403	1.459	1.477	1.016	1.041	1.062	0.718	0.74	0.722	0.351	0.35	0.333			34968	31856	34357	22249	22564
1.654	0.0131149	11270.3	1092.45	3	1.47	0.0313209	9132.67	1558.2	3	1.06767	0.0341223	8870.67	406.196	3	0.751	0.0121244	6878	281.992	3	0.442333	0.00321455	4621.67	431.56	3				1.656	1.64	1.666	1.434	1.491	1.485	1.032	1.071	1.1	0.74	0.764	0.749	0.367	0.369	0.347			36330	32477	34621	22428	23207
1.67967	0.0226789	11584.3	1451.5	3	1.497	0.0445084	9323	1652.75	3	1.08767	0.0276827	8931.33	456.156	3	0.783667	0.0130512	7222.67	320.81	3	0.454	0.00754983	5042.33	340.735	3				1.688	1.654	1.697	1.446	1.517	1.528	1.062	1.084	1.117	0.77	0.796	0.785	0.371	0.367	0.352			36221	32936	35356	22947	23015
1.69	0.014	11580.3	1253.85	3	1.51433	0.0324705	9745	1648.17	3	1.11767	0.0333217	9219.67	499.69	3	0.806667	0.0140475	7847	455.933	3	0.479	0.0137477	4974.33	444.347	3				1.696	1.674	1.7	1.477	1.536	1.53	1.082	1.123	1.148	0.792	0.82	0.808	0.385	0.393	0.372			37163	33478	35743	23030	23218
1.69733	0.017673	11964.3	1238.56	3	1.531	0.0295973	10108.7	1839.79	3	1.13033	0.0312623	9716	607.859	3	0.832333	0.0172434	7852.33	234.339	3	0.484333	0.0112398	5122.33	130.619	3				1.709	1.677	1.706	1.497	1.545	1.551	1.097	1.135	1.159	0.817	0.851	0.829	0.402	0.4	0.384			37454	34431	36400	22897	23542
1.71433	0.00723418	11954.7	1012.06	3	1.55167	0.0313422	10241	1630.04	3	1.14767	0.0323161	9808.67	688.84	3	0.857333	0.0158219	8196	385.017	3	0.517333	0.0125033	5555	248.212	3				1.719	1.706	1.718	1.518	1.557	1.58	1.112	1.156	1.175	0.84	0.871	0.861	0.414	0.408	0.389			38200	34754	36728	23135	23342
1.73133	0.020232	12188.7	1325.69	3	1.58167	0.0378197	10518	1637.18	3	1.172	0.0247588	10027	489.855	3	0.886667	0.0124231	8355.33	289.002	3	0.531333	0.0159478	5504.33	337.159	3				1.744	1.708	1.742	1.538	1.604	1.603	1.153	1.163	1.2	0.88	0.901	0.879	0.44	0.431	0.408			38194	34618	37516	23196	23967
1.74967	0.0172143	12404.7	1300.09	3	1.6	0.0408412	10968.3	2082.92	3	1.196	0.0323574	10269	564.72	3	0.912	0.0145258	8688.33	370.312	3	0.55	0.010583	5595	389.112	3				1.762	1.73	1.757	1.554	1.632	1.614	1.173	1.182	1.233	0.897	0.926	0.913	0.451	0.444	0.42			39117	35119	37642	23482	23851
1.75367	0.0126623	12472.7	1538.15	3	1.61467	0.0280951	10998	1945.04	3	1.226	0.0331512	10699.3	611.557	3	0.933	0.0165227	9100.67	390.776	3	0.563667	0.0165025	5959.67	288.486	3				1.765	1.74	1.756	1.588	1.644	1.612	1.199	1.216	1.263	0.916	0.949	0.934	0.468	0.447	0.444			39615	35819	38436	24001	23934
1.77533	0.00907377	12995.7	1411.64	3	1.624	0.0295973	11511	1990.53	3	1.23633	0.0242143	10582.7	646.792	3	0.948	0.0226495	9060.67	473.312	3	0.581	0.0115326	6190.33	425.888	3				1.779	1.765	1.782	1.59	1.644	1.638	1.219	1.226	1.264	0.927	0.972	0.945	0.495	0.476	0.454			39678	36671	39163	23762	24251
1.788	0.0217945	13211	841.387	3	1.64933	0.0265016	11458.7	1972.63	3	1.25967	0.0306649	11240.3	645.84	3	0.963333	0.0217332	9775.33	441.792	3	0.600333	0.0193477	6352.67	325.079	3				1.803	1.763	1.798	1.619	1.668	1.661	1.235	1.25	1.294	0.947	0.988	0.955	0.494	0.48	0.474			40721	37151	39744	23848	24707
1.78933	0.0187705	13649	1232.07	3	1.664	0.0209523	11792	2016.28	3	1.275	0.031241	11392.7	715.885	3	0.982333	0.0236291	9590.33	491.981	3	0.621333	0.0181751	6763.33	60.0528	3				1.806	1.769	1.793	1.641	1.682	1.669	1.255	1.259	1.311	0.964	1.009	0.974	0.513	0.501	0.489			41306	37969	40007	24055	24507
1.80633	0.0173877	14050.3	1099.86	3	1.67233	0.0342394	11942.3	2035.37	3	1.29967	0.0428291	12055.3	539.168	3	1.00233	0.023029	9882	383.222	3	0.632	0.0213776	7193	230.84	3				1.826	1.8	1.793	1.636	1.704	1.677	1.278	1.272	1.349	0.98	1.026	1.001	0.534	0.524	0.509			41438	37621	40700	24240	25349
1.825	0.019975	13797	1428.41	3	1.67033	0.0263122	12544	1864.97	3	1.30433	0.0382143	11565.7	838.13	3	1.015	0.0227156	10186.7	438.58	3	0.653	0.0194679	7322	151.918	3				1.835	1.802	1.838	1.642	1.694	1.675	1.288	1.277	1.348	0.999	1.041	1.005	0.56	0.544	0.523			42378	38565	40947	24603	25318
1.831	0.0132288	14273	1256.23	3	1.683	0.0271846	12902.7	2386.59	3	1.32767	0.0366924	12310.7	798.01	3	1.03033	0.0223681	10072	715.297	3	0.673	0.0156205	7381.67	646.979	3				1.841	1.816	1.836	1.653	1.706	1.69	1.305	1.308	1.37	1.015	1.056	1.02	0.564	0.551	0.541			42609	38688	41686	24888	25618
1.831	0.0199249	14239	1485.99	3	1.694	0.036756	13265.7	2357.38	3	1.34433	0.0353883	12435.7	616.053	3	1.058	0.0245764	10694	374.29	3	0.705333	0.0246847	8123.33	257.498	3				1.843	1.808	1.842	1.66	1.733	1.689	1.333	1.316	1.384	1.04	1.086	1.048	0.596	0.565	0.56			43558	39900	42207	25387	26251
1.84633	0.0217792	14852.7	1255.2	3	1.70033	0.0225906	13173	2360.95	3	1.36467	0.0380832	12842.7	699.538	3	1.06733	0.0284488	11127.3	358.246	3	0.718667	0.0092376	8138	357.518	3				1.864	1.822	1.853	1.679	1.724	1.698	1.357	1.331	1.406	1.048	1.1	1.054	0.614	0.59	0.578			44210	40196	43185	25785	26012
1.86467	0.015695	15225	1354.68	3	1.716	0.028688	13972.7	2390.61	3	1.38667	0.0544549	12727.7	780.761	3	1.08867	0.015308	11072.7	485.428	3	0.737667	0.0188237	8436	341.273	3				1.877	1.847	1.87	1.683	1.735	1.73	1.368	1.344	1.448	1.077	1.106	1.083	0.644	0.605	0.61			44961	40592	43869	25774	26585
1.856	0.0245561	15458.7	1519.55	3	1.71567	0.0270247	14107.7	2452.56	3	1.39867	0.0410528	13318	700.623	3	1.11833	0.0309246	11437.3	474.212	3	0.756333	0.0177858	8791.67	594.27	3				1.877	1.829	1.862	1.688	1.742	1.717	1.388	1.364	1.444	1.102	1.154	1.099	0.654	0.623	0.627			45031	41008	44470	26407	26418
1.856	0.0185203	15827.3	1570.51	3	1.73833	0.0360046	14346.7	2500.57	3	1.41067	0.0417413	13669.3	655.214	3	1.127	0.0271846	11505.3	508.779	3	0.779	0.0282135	8952	196.947	3				1.874	1.837	1.857	1.702	1.774	1.739	1.399	1.376	1.457	1.104	1.157	1.12	0.685	0.646	0.65			46154	41858	45086	26384	27275
1.88367	0.015308	16322.3	1532.98	3	1.733	0.0226053	14767.3	2479.64	3	1.42833	0.040104	13932.3	689.108	3	1.133	0.0175784	12038.3	525.898	3	0.791333	0.022745	9316.67	441.298	3				1.893	1.866	1.892	1.708	1.752	1.739	1.425	1.39	1.47	1.12	1.153	1.126	0.701	0.665	0.657			47166	42240	45539	26803	27313
1.893	0.0200749	16529.7	1681.37	3	1.74033	0.0248261	15111.7	2295.16	3	1.436	0.0443058	13992.7	849.902	3	1.15933	0.0206478	12422	457.541	3	0.817	0.0158745	9302.33	360.952	3				1.902	1.87	1.907	1.72	1.768	1.733	1.442	1.389	1.477	1.145	1.183	1.15	0.728	0.68	0.677			47164	42929	46368	27093	27633
1.90167	0.0119304	16821.3	1398.5	3	1.745	0.0334066	15244	2325.05	3	1.45233	0.0450148	14478.3	729.817	3	1.17367	0.0228108	12552.7	504.83	3	0.837333	0.0176163	10048	339.559	3				1.91	1.888	1.907	1.715	1.781	1.739	1.451	1.408	1.498	1.16	1.2	1.161	0.741	0.692	0.69			48487	43273	47129	27265	28101
1.90667	0.0166533	17230.3	1829.97	3	1.764	0.0381576	15629.3	2725.38	3	1.479	0.0515655	14795.7	753.983	3	1.191	0.0230651	12865.3	589.568	3	0.858333	0.0265393	9990.67	576.445	3				1.92	1.888	1.912	1.724	1.8	1.768	1.482	1.426	1.529	1.167	1.213	1.193	0.753	0.723	0.706			48677	43804	47645	27818	28506
1.91733	0.0125033	17478.7	1656.94	3	1.76967	0.0305669	16269	2292.03	3	1.47767	0.0445459	14999	720.982	3	1.21533	0.0170098	13320.7	499.405	3	0.875333	0.0198578	10218	520.328	3				1.926	1.903	1.923	1.738	1.799	1.772	1.48	1.432	1.521	1.198	1.232	1.216	0.772	0.735	0.721			49601	45169	48522	27950	28468
1.907	0.00984886	17861.3	1365.88	3	1.774	0.028688	16150.3	2566.2	3	1.50667	0.0591383	15520.3	803.295	3	1.23267	0.0247857	13136.3	378.75	3	0.901667	0.0120139	11195.7	447.505	3				1.91	1.896	1.915	1.755	1.807	1.76	1.502	1.45	1.568	1.215	1.261	1.222	0.796	0.757	0.742			50275	45866	49523	28051	29063
1.91	0.0251197	18407	1513.8	3	1.75867	0.0125033	17097	2344.22	3	1.50233	0.0479618	15552	766.616	3	1.239	0.0240208	13681.7	522.629	3	0.918667	0.0307463	11274.7	589.992	3				1.924	1.881	1.925	1.75	1.773	1.753	1.51	1.451	1.546	1.22	1.266	1.231	0.826	0.777	0.757			51068	46069	50219	28222	28859
1.953	0.0112694	18781	1991.04	3	1.77533	0.0359073	17081	2495.71	3	1.51867	0.0580115	16282	924.877	3	1.24833	0.0234592	13919	482.525	3	0.919667	0.020306	11501.3	597.555	3				1.96	1.94	1.959	1.748	1.816	1.762	1.52	1.46	1.576	1.228	1.274	1.243	0.838	0.798	0.776			51790	46873	50867	28822	29096
1.918	0.0121655	19222.7	1664.88	3	1.78267	0.01823	16923	2675.79	3	1.52033	0.0555368	16588	946.557	3	1.26733	0.0291433	14193	634.015	3	0.929	0.0244336	11971	448.388	3				1.926	1.904	1.924	1.763	1.799	1.786	1.518	1.466	1.577	1.244	1.3	1.258	0.862	0.816	0.8			52686	47432	51637	29124	29736
1.948	0.008544	19327	2132.39	3	1.78667	0.0240069	17449.3	2844.08	3	1.52967	0.0620027	16885	871.502	3	1.283	0.0216333	14272.3	651.933	3	0.956	0.0144222	11835.3	344.56	3				1.949	1.939	1.956	1.766	1.813	1.781	1.529	1.468	1.592	1.265	1.307	1.277	0.871	0.832	0.808			53413	48158	52036	29209	30215
1.95533	0.0140119	19858.3	1726.61	3	1.79167	0.0263122	18173	2726.2	3	1.54833	0.0549303	16947	895.163	3	1.30167	0.0237136	14941	411.45	3	0.98	0.0229129	12256	568.802	3				1.969	1.941	1.956	1.768	1.82	1.787	1.565	1.487	1.593	1.282	1.328	1.295	0.899	0.847	0.829			54097	48168	52800	29533	30367
1.92867	0.0133167	19824.3	2000.81	3	1.774	0.0265141	18106.3	2693.54	3	1.546	0.0620967	17419.3	1120.4	3	1.308	0.0227156	15003.3	661.975	3	0.984333	0.0145717	12682	540.534	3				1.94	1.914	1.932	1.747	1.8	1.775	1.55	1.482	1.606	1.292	1.334	1.298	0.92	0.869	0.847			54605	49382	53896	30149	30317
1.944	0.0132288	20401.7	1786.21	3	1.78533	0.0185023	18809.7	3001.34	3	1.55667	0.0565803	17204	1090.01	3	1.33167	0.0230723	15716.7	631.061	3	1.005	0.0121244	12977.3	948.973	3				1.954	1.929	1.949	1.767	1.804	1.785	1.572	1.494	1.604	1.315	1.358	1.322	0.941	0.899	0.861			55887	49875	54142	30649	31092
1.941	0.0262869	20668.3	2442.45	3	1.789	0.0343948	18737.3	3203.2	3	1.57267	0.0670025	17599	978.689	3	1.34367	0.0263881	15751.3	757.464	3	1.034	0.0348712	13306.3	455.496	3				1.96	1.911	1.952	1.758	1.826	1.783	1.586	1.5	1.632	1.326	1.374	1.331	0.946	0.91	0.883			56198	50494	54994	30443	31107
1.955	0.0121655	20850.3	1948.79	3	1.81067	0.0290918	19352	3056.58	3	1.576	0.0707672	18230.7	1144.63	3	1.35967	0.0275923	16100	533.139	3	1.04767	0.0183394	13578.3	554.312	3				1.963	1.941	1.961	1.783	1.841	1.808	1.588	1.5	1.64	1.339	1.391	1.349	0.965	0.927	0.898			57431	51776	55468	31566	32064
1.96967	0.0107858	21446.3	1947.18	3	1.81767	0.0266896	19889.3	2887.96	3	1.59967	0.0696946	18580.7	1131.38	3	1.37767	0.00907377	16452.7	814.515	3	1.06367	0.0159478	13780.3	347.284	3				1.982	1.962	1.965	1.793	1.846	1.814	1.611	1.525	1.663	1.374	1.388	1.371	0.994	0.946	0.915			57044	51903	56614	31366	32641
1.965	0.0185203	21602.7	1967.33	3	1.825	0.0374032	20589.7	3285.65	3	1.60667	0.0643843	18893.3	981.039	3	1.37933	0.0207926	16756	480.661	3	1.07567	0.0285365	14037.3	518.888	3				1.964	1.947	1.984	1.807	1.868	1.8	1.622	1.536	1.662	1.364	1.403	1.371	1.012	0.964	0.933			58470	52122	57304	31475	32549
1.99967	0.0136504	22023.3	2318.32	3	1.83433	0.0337244	20263.7	3232.31	3	1.612	0.0779038	19357.3	1168.69	3	1.40733	0.0286764	17138.7	741.507	3	1.08767	0.0176163	14162	572.646	3				2.012	1.985	2.002	1.811	1.873	1.819	1.629	1.527	1.68	1.377	1.434	1.411	1.035	0.974	0.95			58058	52568	57188	31969	32776
1.96467	0.0170098	21469.7	2170.94	3	1.827	0.0234307	21164	2950.41	3	1.61267	0.0791223	19745	1240.13	3	1.41	0.0217945	17157.7	707.839	3	1.09367	0.0120139	14944	535.387	3				1.982	1.948	1.964	1.812	1.854	1.815	1.628	1.527	1.683	1.395	1.435	1.4	1.045	0.993	0.958			59912	53822	58849	32345	33307
1.98633	0.00493288	22753	2148.56	3	1.832	0.0220681	21376.3	2633.29	3	1.62567	0.0650564	20207.3	1113.77	3	1.42533	0.03177	17566.3	854.987	3	1.126	0.0112694	15274.3	706.84	3				1.992	1.984	1.983	1.83	1.855	1.811	1.642	1.554	1.681	1.406	1.462	1.408	1.067	1.025	0.979			60166	54441	58994	32668	33773
1.97433	0.0124231	22582	2190.65	3	1.826	0.0291033	22143.7	3524.67	3	1.63	0.083863	20230	1174.78	3	1.432	0.028	17918	894.554	3	1.13133	0.0173877	15721.3	624.143	3				1.982	1.96	1.981	1.804	1.859	1.815	1.639	1.542	1.709	1.42	1.464	1.412	1.098	1.032	0.995			61451	55740	60327	33127	33983
1.982	0.0216333	23565	2136.05	3	1.83967	0.0132035	22023.7	3399.77	3	1.63033	0.0780406	20998.3	1146.76	3	1.44133	0.0242143	18568.7	692.952	3	1.15433	0.0115902	15827	772.256	3				2	1.958	1.988	1.828	1.854	1.837	1.645	1.546	1.7	1.424	1.469	1.431	1.089	1.039	1.01			61931	55821	60968	33168	34208
1.982	0.0158745	23486.7	2163.88	3	1.85933	0.0265769	22215.7	3242.16	3	1.64967	0.0693277	21079.7	1089.53	3	1.47067	0.0291433	18859	457.685	3	1.17167	0.0209841	15944	823.401	3				1.994	1.964	1.988	1.834	1.887	1.857	1.662	1.575	1.712	1.45	1.504	1.458	1.107	1.054	1.028			62784	56497	62134	33443	34146
1.981	0.0115326	24247.7	2616.29	3	1.84333	0.0289194	22850.7	3609.68	3	1.63933	0.0820995	22019	1119.11	3	1.48333	0.0206478	19315.7	700.957	3	1.17767	0.015308	16081	553.563	3				1.994	1.972	1.977	1.821	1.876	1.833	1.663	1.548	1.707	1.474	1.507	1.469	1.126	1.067	1.037			63906	57117	62819	34225	35156
1.995	0.0101489	24582.3	2539.5	3	1.848	0.0242487	23148	3423.83	3	1.65767	0.0810946	21998.3	1289.56	3	1.499	0.0272213	19436.3	758.107	3	1.18967	0.0090185	16837.3	539.311	3				2.004	1.984	1.997	1.844	1.874	1.826	1.673	1.57	1.73	1.488	1.53	1.479	1.142	1.092	1.045			64293	57831	63236	34308	34986
1.99433	0.0122202	24616.3	2370.85	3	1.85167	0.0136137	23641.7	3467.77	3	1.64067	0.0850431	22338.7	1162.71	3	1.488	0.0294618	19658.3	762.89	3	1.19933	0.016773	17378.3	739.92	3				1.997	1.981	2.005	1.847	1.867	1.841	1.656	1.549	1.717	1.472	1.522	1.47	1.162	1.105	1.064			65137	59126	63786	34726	35587
1.993	0.007	25155.3	2057.77	3	1.86833	0.0325628	23973	3250.9	3	1.67033	0.0814514	22704	1258.09	3	1.52767	0.0297041	20238.3	714.993	3	1.22667	0.00814453	17609.3	561.299	3				1.996	1.985	1.998	1.866	1.902	1.837	1.701	1.578	1.732	1.504	1.561	1.518	1.179	1.121	1.075			66133	59332	64800	34906	35768
2.01567	0.00960902	25276	2493.68	3	1.89133	0.0178979	24064.3	3748.29	3	1.67767	0.0745274	23273.3	1345.36	3	1.53833	0.0159478	20893.3	778.254	3	1.24333	0.0181475	17999	657.888	3				2.026	2.007	2.014	1.881	1.912	1.881	1.695	1.596	1.742	1.525	1.556	1.534	1.177	1.13	1.104			66929	60274	65721	35852	36487
1.99733	0.0117189	25925.3	2469.21	3	1.87033	0.0295014	24708.7	3669.82	3	1.66033	0.0770346	24053.7	1392.09	3	1.531	0.0234307	20948	798.882	3	1.25033	0.00665833	18159.3	831.395	3				2.002	1.984	2.006	1.849	1.904	1.858	1.678	1.576	1.727	1.516	1.558	1.519	1.212	1.151	1.115			68038	60115	65703	35902	36712
2.00333	0.0064291	25553	3099.83	3	1.88367	0.0292973	25005	4066.78	3	1.68933	0.0796639	23797.3	1165.32	3	1.55633	0.0313422	21072	1041.34	3	1.25933	0.0070946	18411	643.379	3				2.006	1.996	2.008	1.872	1.917	1.862	1.715	1.6	1.753	1.548	1.591	1.53	1.208	1.157	1.111			67925	61280	66853	36358	37390
2.00933	0.00665833	26467	2749	3	1.872	0.0353695	25538.3	3858.58	3	1.69933	0.0839127	24178.7	1282.3	3	1.55767	0.0165025	21879.3	1042.29	3	1.272	0.0131149	18974.3	495.993	3				2.017	2.005	2.006	1.863	1.911	1.842	1.732	1.604	1.762	1.558	1.574	1.541	1.228	1.176	1.132			68753	62028	67837	36675	38193
2.013	0.019975	26615.7	2568.42	3	1.88933	0.0390043	25836.3	3465.37	3	1.689	0.0761774	24499.3	1286.93	3	1.57433	0.0132035	22134	622.262	3	1.29033	0.0092376	19349.3	496.635	3				2.03	1.991	2.018	1.89	1.928	1.85	1.716	1.603	1.748	1.56	1.586	1.577	1.242	1.192	1.153			69766	62332	67716	36979	37605
2.01067	0.00950438	26897.3	2708.29	3	1.856	0.0105357	25953.3	4494.87	3	1.68933	0.0590452	25383.3	1187.51	3	1.56567	0.0312143	22391.3	743.527	3	1.28333	0.0090185	19171.7	794.742	3				2.011	2.001	2.02	1.857	1.866	1.845	1.692	1.629	1.747	1.558	1.6	1.539	1.266	1.194	1.16			71139	63758	68742	37109	38382
2.02367	0.0126623	27942.3	2446.5	3	1.90967	0.0437759	26710	3965.21	3	1.70167	0.0762714	25649	1294.23	3	1.6	0.0208806	23088.7	891.108	3	1.305	0.0175214	19850	449.374	3				2.035	2.01	2.026	1.904	1.956	1.869	1.723	1.617	1.765	1.59	1.624	1.586	1.25	1.213	1.17			70947	64119	70119	37686	39018
2.02	0.0034641	28142	2535.15	3	1.85833	0.0221435	27095	3915.48	3	1.69167	0.0836919	26080.3	1421.07	3	1.58167	0.0316596	23279.3	939.396	3	1.305	0.0160935	20140.7	607.79	3				2.022	2.022	2.016	1.868	1.874	1.833	1.711	1.6	1.764	1.578	1.615	1.552	1.271	1.227	1.183			71907	64295	70682	37757	38458
2.00933	0.00550757	28122.7	3005.19	3	1.89767	0.037099	26748	4267.59	3	1.69967	0.077242	26436.3	1299.38	3	1.60667	0.0347755	23813	983.948	3	1.31767	0.0140475	20540.7	693.859	3				2.015	2.004	2.009	1.89	1.938	1.865	1.721	1.614	1.764	1.594	1.646	1.58	1.273	1.246	1.181			72486	65496	72198	38252	39138
2.03567	0.0061101	28723.3	3123.27	3	1.89133	0.0169214	27484.3	4320.75	3	1.69567	0.0870881	27083.7	1419.57	3	1.598	0.0276225	24067.7	964.481	3	1.324	0.0164621	20809.7	642.449	3				2.037	2.041	2.029	1.887	1.91	1.877	1.72	1.599	1.768	1.589	1.629	1.576	1.301	1.251	1.21			73224	65825	72014	39118	39700
2.02467	0.0188768	28567	2951.8	3	1.89033	0.0207445	28097.7	4310.24	3	1.69933	0.0811316	27290.3	1447.96	3	1.611	0.0215174	24601.3	1176.64	3	1.334	0.0158745	20961	446.207	3				2.041	2.004	2.029	1.894	1.909	1.868	1.739	1.606	1.753	1.61	1.633	1.59	1.292	1.258	1.223			74804	67142	73613	38631	40270
2.02133	0.0064291	29655.3	2863.51	3	1.911	0.039	27633	3853.24	3	1.709	0.0698642	27740.7	1290.03	3	1.619	0.0363456	25043.7	923.697	3	1.354	0.0087178	21626	546.991	3				2.024	2.014	2.026	1.89	1.956	1.887	1.74	1.629	1.758	1.61	1.659	1.588	1.294	1.268	1.226			75548	67253	74039	39689	40213
2.00833	0.0140119	30029	3631.41	3	1.898	0.0455741	28215	4635.85	3	1.70867	0.0909414	28435.3	1353.5	3	1.61533	0.0281484	25220	1200.9	3	1.35133	0.0150111	21901.7	373.302	3				2.024	1.997	2.004	1.901	1.942	1.851	1.746	1.605	1.775	1.612	1.645	1.589	1.308	1.277	1.229			75846	68253	74468	39279	40475
2.03	0.0175784	30293.3	3024.51	3	1.90033	0.0140119	28420.7	4305.06	3	1.71967	0.0764613	28898.7	1428.47	3	1.62633	0.0235867	25832.3	1038.9	3	1.36433	0.0176163	22042.3	632.763	3				2.043	2.01	2.037	1.886	1.914	1.901	1.744	1.634	1.781	1.624	1.651	1.604	1.319	1.288	1.237			76311	68950	74916	40099	41167
2.01733	0.0143643	30081	2817.07	3	1.88633	0.0189297	28890	4126.5	3	1.707	0.0885042	29467.3	1391.91	3	1.61233	0.028746	25985.3	967.791	3	1.36633	0.0070946	22535.3	793.603	3				2.028	2.001	2.023	1.873	1.908	1.878	1.744	1.606	1.771	1.622	1.635	1.58	1.336	1.31	1.262			77449	69422	75704	40560	41726
2.02467	0.015308	30534.7	2947.07	3	1.87733	0.0189297	29106	4477.81	3	1.674	0.0803181	30031	1206.27	3	1.59433	0.0212211	26337.7	1012.74	3	1.351	0.0147309	22940.3	825.903	3				2.042	2.019	2.013	1.864	1.899	1.869	1.704	1.583	1.735	1.588	1.618	1.577	1.337	1.31	1.264			77911	69493	76299	40964	41357
2.021	0.0132288	30821.7	3133.37	3	1.87367	0.0169214	29785	4313.33	3	1.67267	0.0793872	30558	1664.84	3	1.60633	0.0296873	27087.3	1145.86	3	1.363	0.00458258	22827.3	842.001	3				2.036	2.016	2.011	1.855	1.888	1.878	1.701	1.583	1.734	1.599	1.639	1.581	1.335	1.309	1.268			78323	70365	76914	40972	41493
2.016	0.0052915	30910.3	3285.29	3	1.872	0.00916515	29994	4061.09	3	1.669	0.0813572	30601.3	1569.64	3	1.60267	0.0377536	27653.3	1049.07	3	1.35867	0.0123423	23419.3	851.643	3				2.018	2.01	2.02	1.862	1.88	1.874	1.704	1.576	1.727	1.594	1.644	1.57	1.35	1.319	1.271			78931	71106	78144	41427	42158
2.03833	0.00351188	31466.3	3090.23	3	1.88933	0.0169214	30335.3	4501.48	3	1.703	0.0890337	32025	1534.43	3	1.61667	0.0302379	27927	1298.48	3	1.379	0.0151327	23101	553.905	3				2.042	2.035	2.038	1.885	1.908	1.875	1.722	1.606	1.781	1.609	1.65	1.591	1.352	1.336	1.267			79508	71510	78457	41782	42592
2.03167	0.0152753	31908.7	3213.12	3	1.89967	0.017673	30631	4233.84	3	1.70767	0.0852311	31816.7	1306.11	3	1.62867	0.0357258	28020.7	1321.82	3	1.40067	0.0122202	24207	542.202	3				2.035	2.015	2.045	1.888	1.92	1.891	1.746	1.61	1.767	1.616	1.669	1.601	1.36	1.346	1.292			80022	71991	78907	41910	42832
2.04367	0.0090185	31751.3	3375.27	3	1.90233	0.0057735	30689.7	4463.27	3	1.69533	0.0780085	32648.7	1439.04	3	1.62633	0.0292632	28335.3	1069.94	3	1.404	0.0103923	24081.3	309.227	3				2.053	2.035	2.043	1.899	1.909	1.899	1.73	1.606	1.75	1.612	1.66	1.607	1.388	1.351	1.3			82198	72997	80340	42426	43033
2.03633	0.00950438	33014.7	3795.99	3	1.90667	0.016563	30878.7	4289.11	3	1.70733	0.0849078	33039.7	1329.77	3	1.63633	0.0248261	28551	1349.1	3	1.40633	0.0116762	24467.7	661.077	3				2.036	2.027	2.046	1.905	1.924	1.891	1.728	1.614	1.78	1.629	1.664	1.616	1.375	1.361	1.305			82920	73407	80366	42668	43547
2.02033	0.0100664	32917.3	3696.07	3	1.90367	0.0160728	31507.3	4774.22	3	1.69667	0.083008	33165.3	1439.53	3	1.633	0.0226495	29119	1195.48	3	1.40533	0.0210317	24825.3	606.321	3				2.031	2.011	2.019	1.892	1.922	1.897	1.731	1.602	1.757	1.63	1.657	1.612	1.379	1.367	1.323			83405	74943	81647	42995	43885
2.03133	0.0051316	33694	3241.21	3	1.89367	0.022723	31657	5358.56	3	1.67933	0.0870651	34645.7	1508.93	3	1.62167	0.0215484	30030.7	1306.21	3	1.41233	0.0135769	24561	525.809	3				2.027	2.03	2.037	1.873	1.918	1.89	1.724	1.579	1.735	1.614	1.646	1.605	1.376	1.357	1.302			83882	75050	82081	42923	44255
2.03867	0.0190875	33734.7	3251.22	3	1.91433	0.0155349	32186.3	4350.49	3	1.714	0.0903383	35055.3	1464.47	3	1.653	0.0236432	29806.7	1100.61	3	1.43533	0.0174738	25014	673.664	3				2.053	2.017	2.046	1.897	1.919	1.927	1.773	1.61	1.759	1.643	1.68	1.636	1.378	1.362	1.314			84708	75844	82839	43743	44659
2.06233	0.00929157	33904.7	3294.82	3	1.93933	0.038553	32956	4948.9	3	1.74333	0.0842991	35280.7	1407.77	3	1.671	0.0177764	30547.3	1443.49	3	1.45533	0.017673	24811.7	708.466	3				2.058	2.056	2.073	1.929	1.982	1.907	1.791	1.646	1.793	1.665	1.691	1.657	1.386	1.374	1.325			86032	75789	83441	43869	44882
2.05633	0.00723418	34071.3	3926.41	3	1.915	0.0269629	33559.7	5085.33	3	1.71267	0.0855005	35674.3	1666.37	3	1.666	0.0272213	30991.3	1368.58	3	1.44433	0.00907377	25303.3	400.737	3				2.061	2.048	2.06	1.897	1.946	1.902	1.749	1.615	1.774	1.655	1.697	1.646	1.39	1.376	1.315			85729	77514	84087	44559	45274
2.05133	0.0211266	34601.3	2863.49	3	1.91467	0.0249466	33358.3	4861.51	3	1.72667	0.0915223	36676.7	1594.19	3	1.65333	0.0153731	31356.7	1436.56	3	1.45067	0.00757188	25528	832.791	3				2.062	2.027	2.065	1.905	1.943	1.896	1.778	1.621	1.781	1.646	1.671	1.643	1.396	1.38	1.336			85933	77519	85027	45613	46051
2.07633	0.00550757	34466	3468.37	3	1.92767	0.0315013	34262	4969.41	3	1.709	0.0922388	36861.7	1998.31	3	1.652	0.0264575	31996.3	1235.66	3	1.449	0.0238956	26124.3	715.067	3				2.071	2.082	2.076	1.911	1.964	1.908	1.753	1.603	1.771	1.642	1.682	1.632	1.418	1.393	1.337			86916	78894	85648	45039	46185
2.07833	0.00404145	35508	3170.94	3	1.954	0.0278388	34882.7	6000.18	3	1.732	0.0883855	37460.3	1930.37	3	1.67933	0.0255016	31889.7	1192.76	3	1.474	0.00754983	26339	593.632	3				2.079	2.074	2.082	1.924	1.979	1.959	1.78	1.63	1.786	1.679	1.705	1.654	1.398	1.393	1.331			87027	79460	86390	45680	45863
2.05533	0.0011547	35584.3	3027.11	3	1.90967	0.0138684	34603	5297.67	3	1.70133	0.0894949	38076.3	1667.33	3	1.65433	0.0116762	32678	1456.73	3	1.464	0.0072111	25788	608.786	3				2.056	2.054	2.056	1.898	1.925	1.906	1.754	1.598	1.752	1.652	1.667	1.644	1.398	1.399	1.35			89022	80118	87035	45930	46660
2.04033	0.00971253	36191	3439.22	3	1.905	0.0122882	35812	5925.58	3	1.689	0.090967	37927.3	1734.58	3	1.63667	0.0177858	33041.7	1496.84	3	1.45567	0.0102632	26009.3	581.125	3				2.038	2.032	2.051	1.896	1.919	1.9	1.744	1.584	1.739	1.633	1.656	1.621	1.406	1.408	1.35			90407	81047	87276	46085	47156
2.06567	0.0151767	36452.3	3401.87	3	1.921	0.0149332	35598.3	5556.42	3	1.69	0.0948894	38668.3	1831.05	3	1.63967	0.0179536	33410.7	1331.49	3	1.45	0.025865	26124	694.565	3				2.063	2.052	2.082	1.91	1.938	1.915	1.728	1.582	1.76	1.633	1.66	1.626	1.408	1.408	1.354			90565	81545	88585	46943	47294
2.06533	0.0170978	36885.3	3496.64	3	1.914	0.00953939	36855	5838.72	3	1.727	0.0971236	38785.7	1841.22	3	1.66867	0.0292803	33534.7	1529.64	3	1.47767	0.0188768	26800.3	389	3				2.057	2.054	2.085	1.92	1.919	1.903	1.778	1.615	1.788	1.664	1.7	1.642	1.41	1.414	1.357			91631	81310	88792	47005	47889
2.082	0.0072111	36724.3	4034.96	3	1.932	0.0244336	36678.7	5149.52	3	1.72	0.0833547	39510	1899.63	3	1.66333	0.0283784	33719.7	1154.69	3	1.47433	0.00550757	26366.7	499.206	3				2.076	2.08	2.09	1.904	1.949	1.943	1.762	1.624	1.774	1.658	1.694	1.638	1.429	1.426	1.364			92846	81615	88730	47315	47669
2.05833	0.0080829	36959	4307.85	3	1.94567	0.0395517	38230.3	5635.08	3	1.73867	0.101081	39540.7	1796.16	3	1.68033	0.0202073	33976.3	1789.86	3	1.493	0.00888819	26573	569.743	3				2.067	2.051	2.057	1.933	1.99	1.914	1.794	1.622	1.8	1.677	1.702	1.662	1.415	1.425	1.362			92847	82101	89493	48043	48374
2.061	0.0153948	37139.7	4386.64	3	1.931	0.0272213	38076.3	5672.61	3	1.719	0.086885	39971	2197.62	3	1.657	0.0291033	34572.7	1640.51	3	1.494	0.013	26630.3	906.602	3				2.057	2.048	2.078	1.906	1.96	1.927	1.762	1.619	1.776	1.646	1.69	1.635	1.41	1.429	1.373			94080	83024	90566	48227	49000
2.06267	0.0080829	37842.3	4332.55	3	1.91	0.0165227	38965	6242.34	3	1.68667	0.0847604	39665	1734.71	3	1.64867	0.0204042	34616.7	1539.94	3	1.47767	0.0151767	27115	133	3				2.064	2.054	2.07	1.893	1.926	1.911	1.73	1.589	1.741	1.644	1.671	1.631	1.433	1.431	1.368			93557	82364	91315	48073	49117
2.085	0.0145258	37587.3	4477.43	3	1.91333	0.0155671	39201	5956.01	3	1.69767	0.0865583	40204.7	1769.63	3	1.65233	0.0249065	34748.7	1427.43	3	1.47433	0.0085049	27086.7	575.074	3				2.07	2.086	2.099	1.897	1.928	1.915	1.741	1.598	1.754	1.636	1.681	1.64	1.425	1.431	1.377			95508	84461	92506	48926	49514
2.084	0.0113578	38563.3	4489.6	3	1.93067	0.00960902	39491.7	6419.9	3	1.70233	0.0799646	40281	1831.82	3	1.65733	0.0277369	35098.3	1386.32	3	1.49567	0.0140475	26807.3	564.013	3				2.097	2.076	2.079	1.922	1.941	1.929	1.748	1.61	1.749	1.65	1.688	1.634	1.436	1.442	1.378			96548	85545	94276	49660	49606
2.068	0.00556776	39613.7	4921.41	3	1.936	0.0216564	40558.3	6323.4	3	1.701	0.0844334	40639.3	1918.87	3	1.65733	0.0209841	35488	1499.4	3	1.48633	0.0158219	27100.7	567.773	3				2.069	2.062	2.073	1.923	1.961	1.924	1.758	1.604	1.741	1.65	1.681	1.641	1.43	1.44	1.361			97033	85744	94101	49674	50710
2.079	0.0135277	39777.7	4618.88	3	1.924	0.0200749	41062.7	7038.13	3	1.69733	0.0886924	41204.7	1702.9	3	1.65267	0.0240069	35136	1412.27	3	1.47967	0.0109697	27149	422.529	3				2.093	2.078	2.066	1.91	1.947	1.915	1.752	1.595	1.745	1.643	1.68	1.635	1.43	1.448	1.367			97858	86418	95402	50051	50289
2.07833	0.0109697	39945	4838.48	3	1.93367	0.017673	42100.3	6884.53	3	1.71633	0.0880928	41462	2015.05	3	1.64833	0.0179258	35771.3	1408.08	3	1.49167	0.0155671	27454	785.584	3				2.087	2.066	2.082	1.925	1.954	1.922	1.752	1.616	1.781	1.637	1.669	1.639	1.445	1.438	1.376			98331	87761	96002	50538	51067
2.07233	0.00896289	40738	4204.36	3	1.91033	0.0181751	42636.3	5976.21	3	1.70467	0.0864889	41231	2061.05	3	1.653	0.00754983	36064.3	1686.68	3	1.49833	0.0104083	27305	372.811	3				2.078	2.062	2.077	1.89	1.925	1.916	1.749	1.605	1.76	1.661	1.652	1.646	1.429	1.438	1.371			99101	88985	96965	51225	51709
2.071	0.00458258	41454.3	4084.72	3	1.91733	0.0181751	42863.3	5778.22	3	1.70767	0.0917406	42013	2369.08	3	1.66167	0.00665833	36461	1387.33	3	1.50567	0.0143643	27619.3	464.362	3				2.076	2.07	2.067	1.897	1.932	1.923	1.754	1.602	1.767	1.66	1.669	1.656	1.452	1.45	1.392			101076	89877	97196	51725	51834
2.08167	0.00568624	42221	4255.56	3	1.923	0.0186815	42999.7	6593.85	3	1.70567	0.0795131	42474.7	1809.85	3	1.651	0.0158745	36325.3	1809.64	3	1.49067	0.00288675	27251.3	788.274	3				2.088	2.077	2.08	1.906	1.943	1.92	1.747	1.614	1.756	1.645	1.669	1.639	1.436	1.453	1.387			101385	89313	98077	51644	52544
2.09567	0.00416333	41865.7	4897.73	3	1.92533	0.00929157	43949.3	6321.2	3	1.703	0.0952628	42942.7	1806.79	3	1.66233	0.0277549	37053.3	1704.52	3	1.51667	0.0158219	27675.7	603.338	3				2.099	2.091	2.097	1.936	1.921	1.919	1.758	1.593	1.758	1.658	1.692	1.637	1.453	1.462	1.391			102103	90339	99112	52645	52498
2.08533	0.0147422	42679	5049.36	3	1.911	0.02	45450.7	7390.61	3	1.703	0.0840773	42345	2161.42	3	1.663	0.0219317	36867	1514.26	3	1.51367	0.020108	27498.3	986.303	3				2.102	2.074	2.08	1.891	1.931	1.911	1.755	1.606	1.748	1.658	1.687	1.644	1.446	1.457	1.391			102202	91730	99513	52658	52362
2.08133	0.0120968	42858.7	4162.53	3	1.91	0.017088	45921	6947.69	3	1.70333	0.0845064	42819.7	2016.27	3	1.65833	0.0118462	37439.7	1594.03	3	1.514	0.0132288	27662	530.893	3				2.095	2.077	2.072	1.892	1.926	1.912	1.758	1.606	1.746	1.651	1.672	1.652	1.446	1.462	1.392			103902	92300	100754	53175	53218
2.09033	0.00862168	43785.7	4669.54	3	1.91433	0.0255408	45800.7	7160.47	3	1.70733	0.080829	43785	2069.64	3	1.654	0.0222711	37891	1909.37	3	1.50833	0.0107858	27568.7	721.618	3				2.092	2.098	2.081	1.888	1.939	1.916	1.754	1.614	1.754	1.634	1.678	1.65	1.422	1.446	1.386			104907	92519	100286	53200	53264
2.083	0.0130767	43885.3	4884.44	3	1.93433	0.0482113	47803	7512.68	3	1.72967	0.0816721	44161	2133.07	3	1.658	0.00888819	38260.3	1715.71	3	1.51333	0.0130128	27610.3	382.227	3				2.089	2.068	2.092	1.88	1.951	1.972	1.767	1.636	1.786	1.651	1.668	1.655	1.436	1.464	1.391			104810	94113	102006	53477	53991
2.114	0.0111355	44276.7	4082.88	3	1.923	0.046	48379	6981.45	3	1.72433	0.0851959	44526.7	2132.89	3	1.66967	0.0138684	38629.3	1933.68	3	1.52167	0.00981495	28512	690.501	3				2.126	2.104	2.112	1.877	1.969	1.923	1.771	1.626	1.776	1.666	1.685	1.658	1.427	1.45	1.391			106274	94324	102982	54228	54491
2.098	0.00953939	44809	4769.45	3	1.89567	0.0291605	48527	6948.76	3	1.70433	0.0938208	44209	2054.81	3	1.64167	0.0142244	38719	1671.93	3	1.51267	0.0160104	28189.3	646.944	3				2.107	2.088	2.099	1.862	1.913	1.912	1.758	1.596	1.759	1.635	1.658	1.632	1.447	1.474	1.397			107422	94827	104308	54849	54939
2.09	0.005	45042	5142.87	3	1.909	0.0294618	49990.7	7131.65	3	1.731	0.0704486	44545.7	2086.12	3	1.66733	0.0251064	38658.3	2040.36	3	1.53033	0.0105987	28161.7	482.023	3				2.09	2.085	2.095	1.877	1.935	1.915	1.778	1.65	1.765	1.661	1.695	1.646	1.437	1.459	1.401			107569	96317	104135	55124	55808
2.11233	0.0185023	45484	4526.68	3	1.89733	0.0376475	50457	6723.92	3	1.725	0.0831925	44813	2174.8	3	1.651	0.0434856	38605.7	2265.64	3	1.51333	0.0133167	28261	1189.93	3				2.131	2.094	2.112	1.854	1.916	1.922	1.776	1.629	1.77	1.636	1.7	1.617	1.439	1.461	1.399			109803	97831	105760	56206	55870
2.103	0.00793725	46491.7	4896.4	3	1.892	0.0390512	50965.7	8179.91	3	1.717	0.0862612	45740.7	2200.85	3	1.65067	0.0219393	39536	1739.86	3	1.518	0.0134536	27892	908.533	3				2.112	2.1	2.097	1.847	1.912	1.917	1.776	1.618	1.757	1.638	1.676	1.638	1.42	1.447	1.395			110604	97730	106864	56291	56657
2.11167	0.016773	46646	5052.31	3	1.89733	0.0621718	51956.3	7432.17	3	1.716	0.0926984	46027	2144.34	3	1.648	0.006245	39593.7	1826.35	3	1.51533	0.00550757	28244.7	301.092	3				2.131	2.101	2.103	1.826	1.926	1.94	1.772	1.609	1.767	1.65	1.653	1.641	1.425	1.458	1.394			111431	98700	107895	56904	57276
2.09733	0.0085049	47194	5098.2	3	1.894	0.0485386	52888.7	8195.38	3	1.72533	0.0924788	46479.3	2021.86	3	1.65	0.0243311	39792.3	2108.88	3	1.51367	0.00971253	28108	368.473	3				2.091	2.107	2.094	1.838	1.924	1.92	1.787	1.619	1.77	1.638	1.678	1.634	1.419	1.459	1.39			111952	98743	107938	56626	56802
2.115	0.0113578	47551	5217.66	3	1.89033	0.0427239	52743.7	7703.43	3	1.70933	0.08188	47037	1914.28	3	1.64167	0.0223681	39481.7	1791.87	3	1.50333	0.0140119	27983.3	698.464	3				2.128	2.107	2.11	1.841	1.915	1.915	1.751	1.615	1.762	1.652	1.657	1.616	1.412	1.438	1.381			112733	100895	108646	57703	57704
2.099	0.0135277	47913.7	4645.03	3	1.89033	0.0427122	54382	8217.48	3	1.711	0.0892693	47224.7	1913.64	3	1.65333	0.0225019	40279	2150.43	3	1.526	0.0105357	27983.7	849.731	3				2.098	2.113	2.086	1.842	1.923	1.906	1.766	1.608	1.759	1.637	1.679	1.644	1.416	1.459	1.392			113883	100989	109084	57773	58204
2.09333	0.0212211	48557	5363.48	3	1.884	0.0497896	55064	8191.92	3	1.72533	0.093297	47524.7	1729.23	3	1.64433	0.00802081	39900.7	1824.43	3	1.53567	0.0245425	28765.7	277.777	3				2.117	2.076	2.087	1.827	1.906	1.919	1.787	1.618	1.771	1.636	1.652	1.645	1.404	1.448	1.395			114317	101986	110328	58252	58309
2.11633	0.0110151	48918.7	4844.45	3	1.87933	0.053966	56312.3	7815.05	3	1.705	0.0840773	47426	1912.36	3	1.63033	0.0172143	39766	2150.88	3	1.50233	0.0106927	28253.3	719.567	3				2.117	2.105	2.127	1.819	1.923	1.896	1.757	1.608	1.75	1.623	1.65	1.618	1.406	1.448	1.383			114804	102746	110577	58628	59116
2.115	0.0138924	49153.3	4403.52	3	1.88467	0.0525769	55942	7181.72	3	1.713	0.0947259	47740	1803.09	3	1.63333	0.00832666	39724.7	1910.93	3	1.51167	0.00896289	28154	413.982	3				2.131	2.106	2.108	1.824	1.917	1.913	1.752	1.605	1.782	1.636	1.64	1.624	1.397	1.44	1.378			116352	103165	111546	58946	59069
2.09933	0.0064291	49873.3	5281	3	1.88267	0.0517912	58127.3	7873.29	3	1.72233	0.0689807	48070	1845.59	3	1.659	0.0087178	40387	2349.26	3	1.526	0.002	28482.7	521.147	3				2.102	2.092	2.104	1.823	1.916	1.909	1.774	1.644	1.749	1.649	1.663	1.665	1.416	1.451	1.394			117431	103649	112591	59630	59901
2.12533	0.00702377	50120.3	5581.53	3	1.88433	0.0486861	58848	8514.42	3	1.72067	0.0740023	48447	1547.22	3	1.641	0.0141774	40750.7	2166.11	3	1.518	0.0034641	28465.3	386.297	3				2.132	2.126	2.118	1.83	1.924	1.899	1.753	1.636	1.773	1.636	1.657	1.63	1.399	1.454	1.389			117873	104629	113872	60012	60035
2.10567	0.00472582	50855	5459.73	3	1.86733	0.052653	60502.7	8195.45	3	1.716	0.0714633	48620	1881.49	3	1.64333	0.0152753	40780.7	2084.14	3	1.51533	0.0170978	29053.7	1026.06	3				2.111	2.104	2.102	1.807	1.904	1.891	1.765	1.634	1.749	1.64	1.66	1.63	1.396	1.452	1.375			118800	105588	115005	60902	60694
2.13033	0.00873689	51283.3	5174.14	3	1.87133	0.042194	60415	8532.4	3	1.705	0.0719653	49376.3	2038.78	3	1.629	0.0034641	41171.7	2174.79	3	1.51	0.0087178	28605.7	506.211	3				2.128	2.14	2.123	1.824	1.885	1.905	1.75	1.622	1.743	1.627	1.627	1.633	1.385	1.441	1.389			120696	106709	115386	61471	60812
2.127	0.0153948	52435.3	5425.3	3	1.875	0.0525738	61303.7	8419.98	3	1.705	0.0805543	49981.3	1803.79	3	1.62233	0.0132035	40848	2312.4	3	1.50633	0.0120968	28768.7	931.486	3				2.144	2.123	2.114	1.815	1.897	1.913	1.75	1.612	1.753	1.608	1.634	1.625	1.38	1.441	1.376			121443	107615	117080	62534	61743
2.113	0.00519615	52456.3	5681.59	3	1.857	0.0528867	63297	8528.25	3	1.704	0.078	50519.7	1941.53	3	1.61933	0.0116762	40830.7	1952.52	3	1.50033	0.00950438	29165.7	824.763	3				2.107	2.116	2.116	1.796	1.885	1.89	1.752	1.614	1.746	1.617	1.632	1.609	1.41	1.455	1.376			122519	108404	117345	62763	62287
2.13167	0.0158219	52691	5644.62	3	1.88567	0.0361156	64375	8245.76	3	1.71367	0.0856582	50737.7	1751.07	3	1.62633	0.0125831	40677	2171.52	3	1.49767	0.00960902	29642	119.637	3				2.149	2.118	2.128	1.844	1.905	1.908	1.769	1.615	1.757	1.628	1.638	1.613	1.385	1.443	1.38			122806	109365	118244	62870	62890
2.12367	0.00907377	53273	5297.46	3	1.86467	0.0482735	65831	9291.89	3	1.69667	0.0730502	49968.3	2071.72	3	1.62767	0.0162583	40873.7	2208.29	3	1.50567	0.0127017	29704.3	533.404	3				2.12	2.134	2.117	1.809	1.895	1.89	1.764	1.619	1.707	1.622	1.646	1.615	1.394	1.434	1.378			124899	110218	119168	63376	63053
2.12033	0.00568624	54388.7	6116.95	3	1.862	0.0415812	64915.3	8541.41	3	1.69367	0.0793872	51340	1729.64	3	1.61567	0.00208167	41391	2233.68	3	1.51033	0.0190351	28779.3	650.185	3				2.122	2.114	2.125	1.815	1.877	1.894	1.739	1.602	1.74	1.615	1.614	1.618	1.364	1.422	1.37			125031	110454	119288	63915	63572
2.111	0.00984886	54383.7	5460.15	3	1.85633	0.0454569	67620.7	8831.01	3	1.69833	0.0817333	50888.3	2173.08	3	1.621	0.0182483	41059.3	2250.43	3	1.504	0.0242487	29772	117.427	3				2.119	2.114	2.1	1.804	1.879	1.886	1.748	1.604	1.743	1.612	1.642	1.609	1.382	1.436	1.364			126262	111282	121501	64334	64016
2.126	0.0147986	55167.7	6112.18	3	1.84633	0.0462853	67308.3	9843.55	3	1.69367	0.0631216	51573	2106.65	3	1.612	0.003	41317.3	2026.1	3	1.48933	0.0080829	29159.3	1028.92	3				2.133	2.109	2.136	1.793	1.876	1.87	1.741	1.622	1.718	1.615	1.612	1.609	1.354	1.427	1.356			126870	112171	121977	64907	64511
2.13333	0.00986577	55391.3	5987.14	3	1.855	0.0441928	67886.3	8572.73	3	1.682	0.0733008	51684.7	2031.45	3	1.622	0.0170587	40700	2005.75	3	1.49767	0.0189033	29276.7	104.52	3				2.14	2.138	2.122	1.804	1.882	1.879	1.733	1.598	1.715	1.603	1.627	1.636	1.356	1.42	1.359			128071	112568	122328	64845	64988
2.12033	0.0100664	55900.7	6477.78	3	1.869	0.048775	70665.7	9268.99	3	1.71267	0.0663802	52112	1880.79	3	1.61933	0.0171561	41726.7	1861.43	3	1.49833	0.010116	29746	649.598	3				2.131	2.111	2.119	1.814	1.886	1.907	1.765	1.638	1.735	1.635	1.622	1.601	1.36	1.425	1.358			129544	113619	123246	66334	65684
2.13233	0.0172143	56703	6660.21	3	1.851	0.0373229	71838.3	9469.82	3	1.69167	0.0829839	52160	1969.4	3	1.62667	0.0158219	41285.3	2193.44	3	1.503	0.013	30060.3	426.373	3				2.146	2.113	2.138	1.808	1.875	1.87	1.756	1.598	1.721	1.644	1.613	1.623	1.372	1.424	1.372			130548	114149	124366	66695	66440
2.11567	0.0106927	56867	6421.8	3	1.85167	0.039145	72328	9147.1	3	1.68367	0.070946	52288	1875.29	3	1.59767	0.00665833	41701.3	2336.8	3	1.48467	0.017673	30269.3	450	3				2.128	2.11	2.109	1.807	1.88	1.868	1.747	1.607	1.697	1.592	1.596	1.605	1.359	1.407	1.356			131947	115574	124911	66792	66499
2.11933	0.0210079	57251.3	6596.78	3	1.84567	0.0428991	73068.7	8678.92	3	1.687	0.0607701	52684.7	1700.95	3	1.59967	0.00351188	42629.7	2115.25	3	1.50733	0.0110151	29893.3	719.49	3				2.12	2.098	2.14	1.797	1.862	1.878	1.736	1.619	1.706	1.6	1.603	1.596	1.354	1.413	1.356			132637	116495	126498	68457	67984
2.12367	0.00602771	58380	6399.41	3	1.82867	0.0441626	74958	9774.39	3	1.65667	0.0589435	52815.7	2177.55	3	1.57633	0.00602771	41904	2020.79	3	1.46267	0.0011547	30614	699.369	3				2.13	2.123	2.118	1.778	1.859	1.849	1.705	1.591	1.674	1.582	1.577	1.57	1.348	1.409	1.334			133110	116516	126153	68050	67977
2.131	0.0145258	58005.7	6932.62	3	1.819	0.0350286	75591.3	9607.58	3	1.66133	0.0668905	52152.3	1758.89	3	1.59667	0.00862168	42484	2184.24	3	1.49933	0.0011547	30235.7	120.093	3				2.146	2.13	2.117	1.781	1.85	1.826	1.719	1.588	1.677	1.589	1.595	1.606	1.362	1.402	1.343			135231	117737	128406	68916	68283
2.13	0.00888819	59370	7354.25	3	1.83067	0.040501	75217.7	10099.6	3	1.65367	0.0697161	53974	2229.38	3	1.588	0.0043589	42695	2203.28	3	1.483	0.0121244	30287.7	554.722	3				2.12	2.133	2.137	1.79	1.871	1.831	1.72	1.581	1.66	1.583	1.591	1.59	1.336	1.399	1.34			134340	119538	128214	69956	68992
2.13233	0.00650641	59065.3	5588.22	3	1.83367	0.046694	76917.7	10425.5	3	1.67567	0.0589435	52539.3	2612.58	3	1.59533	0.00814453	42036	2027.65	3	1.48	0.00360555	30494.3	137.406	3				2.132	2.126	2.139	1.78	1.856	1.865	1.724	1.61	1.693	1.601	1.586	1.599	1.331	1.395	1.349			135039	119730	129624	69764	69639
2.12933	0.00665833	59385	6160.55	3	1.81633	0.0332315	76877.7	9492.42	3	1.656	0.0618789	52667.7	1641.25	3	1.564	0.0112694	42240	2485.6	3	1.464	0.01	30590	405.508	3				2.137	2.125	2.126	1.778	1.837	1.834	1.709	1.588	1.671	1.551	1.571	1.57	1.325	1.39	1.345			136542	120273	131001	70417	69508
2.135	0.0180278	60158.7	6484.32	3	1.80267	0.0422532	76496	9228.71	3	1.651	0.0544426	53395.7	1799.17	3	1.56033	0.00152753	43346.7	2316.29	3	1.46067	0.0064291	31339.3	669.549	3				2.155	2.12	2.13	1.754	1.824	1.83	1.701	1.593	1.659	1.56	1.562	1.559	1.35	1.395	1.334			138346	121062	131527	70709	69896
2.14533	0.0141892	60708.3	7090.23	3	1.80033	0.0531539	76072	9783.57	3	1.64367	0.0480139	54855.7	2214.79	3	1.564	0.0112694	43108.7	1973.79	3	1.45067	0.00832666	30676.7	605.037	3				2.158	2.148	2.13	1.739	1.833	1.829	1.691	1.595	1.645	1.571	1.57	1.551	1.34	1.398	1.322			139346	121827	133442	71238	71203
2.146	0.006	61201	7046.01	3	1.80567	0.0586032	77774.7	9910.91	3	1.65667	0.0655006	54252.3	1877.94	3	1.58067	0.0255799	43148	2316.36	3	1.46533	0.0124231	30183.7	137.784	3				2.146	2.14	2.152	1.738	1.84	1.839	1.722	1.591	1.657	1.61	1.563	1.569	1.319	1.393	1.329			140447	122703	134539	72413	71801
2.15	0.006	61833	7064.81	3	1.79067	0.0606163	78097.3	10056.4	3	1.63067	0.0550757	54956.7	1738.97	3	1.54333	0.0109697	43091.3	2342.13	3	1.44567	0.0170098	30983.3	984.846	3				2.15	2.144	2.156	1.723	1.84	1.809	1.684	1.574	1.634	1.537	1.556	1.537	1.34	1.394	1.327			139059	123495	133801	72775	71892
2.13367	0.00568624	60724	6493.26	3	1.79267	0.0738196	76250.3	9697.68	3	1.63033	0.0639088	55169.3	1896.37	3	1.547	0.0121244	42545.7	1781.27	3	1.43833	0.0205508	30681.7	704.855	3				2.132	2.129	2.14	1.71	1.852	1.816	1.698	1.571	1.622	1.54	1.54	1.561	1.296	1.368	1.304			142107	124824	135395	73598	73234
2.15033	0.0051316	62431.7	7071.92	3	1.775	0.0710141	78896	10569	3	1.639	0.0615792	54701.3	1888.24	3	1.55267	0.00568624	43257.7	2242.27	3	1.443	0.0112694	31099.7	807.184	3				2.156	2.149	2.146	1.693	1.816	1.816	1.691	1.571	1.655	1.551	1.559	1.548	1.32	1.376	1.318			143585	126023	137440	74213	73407
2.161	0.0087178	63229.7	7644.17	3	1.75967	0.0662143	77950.7	11337.4	3	1.61667	0.0330051	56111	1845.86	3	1.54	0.00264575	43384.7	2052.03	3	1.42833	0.00251661	31270.7	1254.97	3				2.157	2.171	2.155	1.684	1.807	1.788	1.65	1.584	1.616	1.538	1.543	1.539	1.316	1.372	1.31			143986	126993	137917	74862	74167
2.15633	0.00950438	63595	6907.3	3	1.76533	0.0419682	78598	11337.4	3	1.6	0.0425088	56399.3	1707.14	3	1.53	0.00458258	43748	1772.64	3	1.42933	0.0141892	31131.7	1267.53	3				2.166	2.147	2.156	1.718	1.798	1.78	1.643	1.558	1.599	1.529	1.526	1.535	1.312	1.368	1.307			143752	127281	137483	75102	74259
2.15167	0.00665833	63414	6611.91	3	1.76667	0.0876432	78378	10602.6	3	1.616	0.0574195	55910.3	1886.89	3	1.54967	0.0100664	43439.7	2094.76	3	1.43267	0.0046188	31821	749.969	3				2.159	2.146	2.15	1.666	1.826	1.808	1.677	1.563	1.608	1.559	1.539	1.551	1.296	1.376	1.31			142861	128489	139746	76090	74784
2.14767	0.00305505	63412	5944.44	3	1.74267	0.0828573	80165.3	11715.3	3	1.60567	0.0496017	55396	1955.09	3	1.55167	0.0115902	43391.7	1851.72	3	1.44067	0.0130512	32070	808.184	3				2.145	2.147	2.151	1.648	1.802	1.778	1.657	1.558	1.602	1.546	1.544	1.565	1.311	1.369	1.312			144136	128499	139767	75937	74832
2.14967	0.0142244	63206.3	6261.56	3	1.75833	0.0848901	79079.7	11357.4	3	1.60733	0.0306649	56531.3	2112.85	3	1.553	0.00360555	43855.3	2199.62	3	1.44333	0.0109697	32054.7	630.242	3				2.166	2.14	2.143	1.666	1.833	1.776	1.641	1.581	1.6	1.55	1.552	1.557	1.295	1.359	1.305			146515	130529	141768	76882	75137
2.156	0	65222.3	6263.42	3	1.74867	0.0912159	77941.7	12044.9	3	1.588	0.0564269	56420	2386.72	3	1.52367	0.00737111	44615.7	2062.38	3	1.43633	0.0106927	31784.7	1156.39	3				2.156	2.156	2.156	1.649	1.828	1.769	1.648	1.536	1.58	1.532	1.518	1.521	1.286	1.347	1.298			148979	130469	141360	76713	75902
2.15133	0.00288675	65001.7	7282.77	3	1.74933	0.0825671	78904	12268.4	3	1.602	0.0694766	57304.7	1931.22	3	1.54967	0.00971253	44436.3	2126.86	3	1.444	0.00458258	31562.3	814.347	3				2.148	2.153	2.153	1.654	1.796	1.798	1.679	1.544	1.583	1.558	1.552	1.539	1.288	1.354	1.302			150433	131309	142262	77563	76638
2.15567	0.00378594	66476.3	7841.65	3	1.749	0.0775435	79804.3	12387.1	3	1.589	0.0411461	56759.7	2020.34	3	1.524	0.009	44473.3	1938.69	3	1.43367	0.0178979	31142.7	762.375	3				2.16	2.154	2.153	1.66	1.785	1.802	1.632	1.55	1.585	1.524	1.515	1.533	1.282	1.353	1.304			151102	133062	142392	78449	76904
2.14367	0.0106927	66999.7	7495	3	1.69867	0.0646632	81449	12756.4	3	1.56333	0.042194	57249.3	2196.11	3	1.499	0.0115326	44111.7	1917.82	3	1.40967	0.00862168	32218.3	651.561	3				2.156	2.138	2.137	1.624	1.736	1.736	1.612	1.541	1.537	1.5	1.51	1.487	1.294	1.345	1.279
[truncated: 10 more columns]

## Sheet: SI  Fig. 1e
Time (min)	MG1655: MM Malate 0,3M			ΔettA: MM Malate 0,3M			ΔettA_P21: MM Malate 0,3M			MG1655: MM Malate 0,3M + 0,3M NaCl			ΔettMM Malate 0,3M + 0,3M NaCl			ΔettA_P21: MM Malate 0,3M + 0,3M NaCl				MG1655: Fumarate 0,3M			ΔettA: Fumarate 0,3M			ΔettA_P21: Fumarate 0,3M			MG1655: MM Fumarate 0,3M + 0,3M NaCl			ΔettA: MM Fumarate 0,3M + 0,3M NaCl			ΔettA_P21: MM Fumarate 0,3M + 0,3M NaCl				MG1655: MM Succinate 0.3 M			ΔettA: MM MM Succinate 0.3 M			ΔettA_P21: MM Succinate 0.3 M			MG1655: MM Succinate 0.3 M + 0.3M NaCl
0	0.241	0.152	0.238	0.099	0.125	0.222	0.184	0.108	0.111	0.214	0.192	0.207	0.204	0.195	0.214	0.23	0.212	0.226		0.101	0.096	0.098	0.109	0.093	0.121	0.095	0.1	0.096	0.26	0.258	0.25	0.246	0.244	0.244	0.235	0.236	0.23		0.346	0.111	0.098	0.274	0.13	0.135	0.12	0.104	0.118	0.205	0.2
30	0.113	0.186	0.105	0.101	0.107	0.229	0.124	0.114	0.113	0.215	0.186	0.199	0.203	0.197	0.21	0.215	0.192	0.211		0.109	0.105	0.102	0.102	0.103	0.115	0.103	0.111	0.108	0.261	0.256	0.251	0.243	0.237	0.243	0.23	0.225	0.229		0.13	0.102	0.099	0.103	0.125	0.131	0.106	0.103	0.113	0.209	0.2
60	0.133	0.244	0.101	0.106	0.131	0.239	0.144	0.115	0.112	0.212	0.188	0.202	0.203	0.196	0.214	0.214	0.192	0.209		0.104	0.104	0.108	0.101	0.101	0.115	0.103	0.109	0.104	0.254	0.249	0.244	0.233	0.232	0.235	0.223	0.223	0.218		0.134	0.102	0.099	0.107	0.136	0.119	0.111	0.097	0.106	0.204	0.197
90	0.132	0.194	0.102	0.112	0.122	0.266	0.101	0.109	0.111	0.212	0.182	0.194	0.199	0.199	0.207	0.211	0.192	0.208		0.099	0.095	0.097	0.095	0.094	0.097	0.096	0.097	0.095	0.257	0.249	0.246	0.235	0.234	0.239	0.225	0.227	0.221		0.125	0.102	0.1	0.102	0.145	0.11	0.105	0.096	0.099	0.204	0.196
120	0.15	0.237	0.11	0.118	0.126	0.321	0.123	0.127	0.12	0.221	0.189	0.206	0.211	0.198	0.211	0.214	0.203	0.211		0.107	0.105	0.105	0.102	0.099	0.107	0.107	0.108	0.098	0.256	0.25	0.248	0.233	0.236	0.239	0.225	0.219	0.225		0.124	0.111	0.102	0.107	0.167	0.125	0.112	0.106	0.107	0.206	0.2
150	0.146	0.201	0.126	0.117	0.14	0.329	0.121	0.129	0.127	0.211	0.187	0.201	0.196	0.184	0.206	0.21	0.186	0.205		0.109	0.104	0.106	0.105	0.103	0.111	0.106	0.107	0.102	0.256	0.25	0.243	0.237	0.234	0.231	0.227	0.228	0.229		0.129	0.109	0.107	0.121	0.194	0.134	0.117	0.112	0.115	0.209	0.203
180	0.131	0.116	0.114	0.119	0.142	0.342	0.131	0.134	0.129	0.217	0.189	0.206	0.213	0.205	0.212	0.219	0.205	0.217		0.103	0.101	0.101	0.099	0.099	0.1	0.101	0.102	0.093	0.257	0.253	0.247	0.235	0.233	0.242	0.223	0.226	0.226		0.133	0.11	0.103	0.12	0.126	0.132	0.117	0.112	0.111	0.209	0.202
210	0.132	0.12	0.12	0.125	0.141	0.303	0.118	0.124	0.121	0.212	0.192	0.212	0.205	0.194	0.21	0.217	0.194	0.209		0.103	0.099	0.099	0.1	0.098	0.103	0.101	0.098	0.097	0.249	0.241	0.236	0.228	0.227	0.233	0.222	0.22	0.222		0.142	0.118	0.124	0.134	0.137	0.15	0.13	0.132	0.127	0.205	0.198
240	0.143	0.12	0.124	0.123	0.138	0.276	0.117	0.117	0.127	0.208	0.183	0.2	0.203	0.192	0.209	0.218	0.2	0.209		0.105	0.103	0.101	0.103	0.102	0.104	0.1	0.1	0.096	0.249	0.244	0.238	0.23	0.228	0.235	0.223	0.223	0.22		0.152	0.124	0.117	0.132	0.135	0.138	0.126	0.12	0.121	0.206	0.198
270	0.16	0.13	0.125	0.127	0.141	0.316	0.124	0.136	0.126	0.208	0.192	0.202	0.202	0.195	0.214	0.213	0.194	0.209		0.106	0.103	0.107	0.107	0.102	0.104	0.101	0.099	0.1	0.247	0.239	0.237	0.228	0.227	0.233	0.218	0.225	0.218		0.148	0.121	0.119	0.134	0.142	0.152	0.127	0.125	0.12	0.206	0.2
300	0.155	0.124	0.129	0.135	0.154	0.274	0.135	0.142	0.145	0.217	0.189	0.204	0.204	0.195	0.211	0.218	0.191	0.214		0.108	0.104	0.108	0.105	0.108	0.102	0.109	0.11	0.104	0.254	0.249	0.247	0.236	0.236	0.241	0.229	0.234	0.23		0.154	0.137	0.125	0.141	0.151	0.155	0.144	0.131	0.136	0.205	0.203
330	0.151	0.149	0.122	0.123	0.15	0.286	0.144	0.143	0.132	0.212	0.187	0.206	0.204	0.193	0.208	0.216	0.199	0.213		0.111	0.111	0.117	0.114	0.117	0.122	0.119	0.123	0.114	0.255	0.248	0.244	0.236	0.236	0.243	0.229	0.227	0.231		0.159	0.143	0.133	0.149	0.156	0.17	0.141	0.136	0.14	0.207	0.201
360	0.151	0.125	0.126	0.131	0.147	0.314	0.119	0.129	0.127	0.215	0.186	0.201	0.199	0.185	0.203	0.209	0.195	0.211		0.107	0.107	0.108	0.106	0.105	0.108	0.103	0.104	0.099	0.252	0.247	0.245	0.234	0.236	0.239	0.23	0.23	0.23		0.182	0.149	0.139	0.172	0.179	0.184	0.156	0.141	0.147	0.21	0.203
390	0.156	0.141	0.134	0.135	0.158	0.392	0.135	0.146	0.149	0.218	0.191	0.212	0.207	0.194	0.21	0.217	0.199	0.215		0.108	0.104	0.107	0.108	0.106	0.115	0.105	0.106	0.106	0.252	0.248	0.245	0.234	0.237	0.242	0.232	0.229	0.233		0.176	0.156	0.153	0.181	0.187	0.19	0.163	0.152	0.147	0.208	0.204
420	0.167	0.146	0.125	0.137	0.161	0.478	0.145	0.147	0.147	0.216	0.192	0.204	0.202	0.191	0.211	0.218	0.201	0.218		0.105	0.102	0.103	0.109	0.106	0.11	0.104	0.104	0.104	0.254	0.25	0.247	0.236	0.238	0.248	0.229	0.233	0.237		0.217	0.183	0.169	0.192	0.209	0.216	0.173	0.169	0.164	0.217	0.204
450	0.189	0.16	0.145	0.148	0.184	0.201	0.169	0.161	0.166	0.223	0.192	0.212	0.212	0.203	0.212	0.22	0.203	0.216		0.112	0.109	0.112	0.109	0.113	0.114	0.111	0.111	0.103	0.252	0.249	0.243	0.233	0.232	0.239	0.226	0.228	0.225		0.202	0.199	0.186	0.231	0.231	0.228	0.198	0.188	0.189	0.21	0.199
480	0.192	0.171	0.144	0.158	0.185	0.202	0.167	0.177	0.179	0.225	0.199	0.215	0.215	0.203	0.217	0.224	0.205	0.22		0.111	0.109	0.11	0.109	0.108	0.109	0.109	0.111	0.107	0.254	0.246	0.243	0.231	0.233	0.237	0.227	0.23	0.228		0.24	0.206	0.193	0.241	0.248	0.243	0.199	0.187	0.193	0.208	0.199
510	0.184	0.167	0.144	0.156	0.188	0.204	0.167	0.161	0.169	0.212	0.186	0.198	0.199	0.197	0.208	0.215	0.2	0.214		0.11	0.106	0.108	0.108	0.108	0.11	0.107	0.109	0.106	0.248	0.242	0.239	0.228	0.227	0.233	0.22	0.222	0.222		0.253	0.233	0.225	0.273	0.279	0.276	0.229	0.213	0.221	0.209	0.201
540	0.195	0.176	0.151	0.164	0.2	0.216	0.188	0.19	0.198	0.223	0.199	0.212	0.209	0.196	0.208	0.22	0.202	0.218		0.11	0.11	0.109	0.11	0.113	0.117	0.11	0.108	0.109	0.25	0.248	0.242	0.232	0.237	0.242	0.226	0.234	0.23		0.276	0.254	0.247	0.296	0.3	0.299	0.257	0.245	0.234	0.208	0.204
570	0.212	0.186	0.165	0.166	0.203	0.216	0.195	0.194	0.199	0.22	0.192	0.207	0.204	0.196	0.211	0.217	0.198	0.22		0.111	0.113	0.111	0.114	0.111	0.114	0.112	0.109	0.106	0.25	0.241	0.24	0.228	0.232	0.236	0.224	0.228	0.229		0.307	0.282	0.279	0.328	0.335	0.335	0.282	0.272	0.271	0.212	0.201
600	0.214	0.186	0.162	0.164	0.198	0.216	0.176	0.186	0.183	0.225	0.197	0.211	0.21	0.203	0.218	0.227	0.205	0.224		0.112	0.111	0.11	0.114	0.111	0.117	0.109	0.11	0.111	0.25	0.247	0.249	0.23	0.236	0.246	0.227	0.229	0.226		0.309	0.302	0.298	0.357	0.36	0.349	0.305	0.285	0.291	0.213	0.206
630	0.209	0.193	0.163	0.169	0.201	0.22	0.19	0.184	0.189	0.216	0.191	0.201	0.195	0.184	0.204	0.215	0.199	0.208		0.112	0.107	0.11	0.112	0.106	0.112	0.111	0.113	0.109	0.248	0.244	0.239	0.228	0.227	0.236	0.221	0.225	0.229		0.339	0.329	0.324	0.377	0.383	0.388	0.33	0.319	0.309	0.21	0.2
660	0.23	0.214	0.189	0.185	0.223	0.228	0.208	0.202	0.205	0.231	0.205	0.22	0.214	0.206	0.22	0.224	0.208	0.222		0.112	0.112	0.11	0.116	0.115	0.116	0.114	0.117	0.113	0.248	0.242	0.239	0.226	0.228	0.234	0.224	0.226	0.226		0.363	0.363	0.348	0.42	0.416	0.417	0.354	0.343	0.339	0.212	0.205
690	0.258	0.228	0.203	0.2	0.24	0.258	0.236	0.233	0.229	0.226	0.2	0.218	0.211	0.206	0.218	0.227	0.214	0.229		0.113	0.112	0.108	0.113	0.109	0.114	0.111	0.108	0.109	0.256	0.249	0.247	0.237	0.237	0.242	0.226	0.229	0.231		0.389	0.381	0.38	0.442	0.444	0.463	0.381	0.378	0.368	0.219	0.209
720	0.251	0.239	0.211	0.215	0.25	0.263	0.254	0.245	0.244	0.234	0.204	0.22	0.21	0.201	0.214	0.226	0.21	0.228		0.12	0.115	0.112	0.119	0.116	0.12	0.118	0.117	0.117	0.252	0.249	0.243	0.234	0.24	0.242	0.231	0.23	0.234		0.413	0.409	0.396	0.466	0.465	0.478	0.4	0.393	0.378	0.213	0.206
750	0.272	0.257	0.227	0.217	0.256	0.28	0.253	0.25	0.25	0.234	0.219	0.229	0.22	0.21	0.224	0.236	0.217	0.229		0.12	0.115	0.116	0.123	0.118	0.124	0.121	0.12	0.118	0.249	0.242	0.24	0.228	0.231	0.236	0.222	0.225	0.23		0.443	0.43	0.428	0.486	0.498	0.512	0.429	0.428	0.419	0.215	0.209
780	0.292	0.267	0.231	0.24	0.28	0.293	0.271	0.268	0.265	0.23	0.202	0.218	0.212	0.204	0.224	0.23	0.214	0.231		0.117	0.112	0.114	0.119	0.113	0.121	0.117	0.113	0.11	0.249	0.244	0.241	0.229	0.232	0.232	0.228	0.233	0.227		0.463	0.451	0.446	0.521	0.525	0.546	0.466	0.459	0.449	0.219	0.206
810	0.307	0.302	0.25	0.25	0.299	0.31	0.294	0.291	0.291	0.232	0.205	0.218	0.21	0.203	0.211	0.226	0.211	0.233		0.114	0.114	0.114	0.12	0.114	0.116	0.118	0.115	0.116	0.253	0.248	0.246	0.237	0.239	0.246	0.23	0.236	0.234		0.478	0.474	0.467	0.534	0.541	0.565	0.478	0.478	0.47	0.221	0.213
840	0.311	0.287	0.258	0.267	0.319	0.323	0.302	0.313	0.306	0.235	0.216	0.233	0.222	0.209	0.226	0.238	0.219	0.234		0.117	0.114	0.118	0.125	0.118	0.121	0.119	0.121	0.118	0.248	0.245	0.237	0.225	0.229	0.236	0.225	0.228	0.229		0.517	0.494	0.496	0.565	0.568	0.587	0.494	0.493	0.491	0.22	0.209
870	0.325	0.315	0.275	0.276	0.316	0.331	0.309	0.312	0.318	0.238	0.214	0.229	0.218	0.209	0.222	0.237	0.221	0.241		0.123	0.122	0.123	0.126	0.121	0.127	0.125	0.129	0.124	0.254	0.247	0.244	0.235	0.239	0.241	0.229	0.232	0.234		0.522	0.507	0.51	0.58	0.593	0.607	0.522	0.521	0.527	0.221	0.213
900	0.342	0.325	0.286	0.298	0.334	0.349	0.333	0.334	0.328	0.236	0.211	0.225	0.21	0.203	0.219	0.233	0.219	0.236		0.121	0.118	0.118	0.123	0.118	0.123	0.121	0.12	0.12	0.246	0.245	0.244	0.228	0.232	0.241	0.225	0.229	0.226		0.555	0.541	0.534	0.612	0.613	0.625	0.551	0.542	0.545	0.216	0.213
930	0.331	0.326	0.299	0.301	0.355	0.364	0.347	0.355	0.349	0.243	0.215	0.234	0.218	0.21	0.223	0.242	0.229	0.242		0.12	0.116	0.12	0.128	0.121	0.13	0.128	0.126	0.127	0.253	0.25	0.244	0.233	0.24	0.24	0.229	0.234	0.234		0.56	0.561	0.548	0.63	0.629	0.651	0.57	0.564	0.565	0.225	0.216
960	0.378	0.352	0.308	0.329	0.383	0.398	0.375	0.378	0.384	0.243	0.214	0.23	0.221	0.214	0.223	0.242	0.226	0.244		0.132	0.131	0.134	0.138	0.138	0.148	0.143	0.14	0.137	0.25	0.246	0.242	0.229	0.231	0.239	0.224	0.23	0.228		0.594	0.574	0.572	0.665	0.656	0.679	0.596	0.592	0.589	0.224	0.215
990	0.404	0.378	0.34	0.348	0.391	0.396	0.377	0.378	0.387	0.241	0.218	0.228	0.214	0.208	0.222	0.244	0.228	0.244		0.129	0.126	0.127	0.139	0.131	0.137	0.135	0.136	0.133	0.255	0.25	0.244	0.234	0.238	0.243	0.232	0.233	0.236		0.611	0.597	0.593	0.674	0.675	0.687	0.609	0.602	0.595	0.226	0.216
1020	0.416	0.393	0.356	0.355	0.407	0.427	0.407	0.411	0.397	0.244	0.22	0.23	0.219	0.208	0.229	0.245	0.226	0.242		0.13	0.127	0.131	0.14	0.134	0.14	0.143	0.14	0.136	0.252	0.247	0.246	0.233	0.238	0.239	0.232	0.231	0.23		0.617	0.615	0.616	0.697	0.694	0.712	0.626	0.629	0.62	0.225	0.22
1050	0.421	0.402	0.362	0.386	0.437	0.436	0.429	0.434	0.424	0.249	0.22	0.242	0.221	0.217	0.228	0.247	0.231	0.25		0.132	0.128	0.132	0.14	0.132	0.138	0.146	0.143	0.141	0.253	0.25	0.243	0.235	0.231	0.238	0.226	0.227	0.228		0.645	0.64	0.638	0.725	0.718	0.742	0.646	0.648	0.646	0.229	0.222
1080	0.446	0.419	0.395	0.395	0.446	0.452	0.443	0.453	0.445	0.249	0.222	0.234	0.222	0.212	0.226	0.248	0.235	0.248		0.134	0.131	0.132	0.146	0.139	0.142	0.148	0.148	0.147	0.252	0.246	0.241	0.228	0.232	0.235	0.223	0.23	0.222		0.658	0.668	0.664	0.758	0.747	0.782	0.686	0.688	0.688	0.227	0.218
1110	0.473	0.445	0.41	0.414	0.46	0.47	0.454	0.47	0.461	0.25	0.23	0.243	0.22	0.218	0.232	0.257	0.238	0.253		0.147	0.144	0.148	0.161	0.157	0.163	0.167	0.162	0.166	0.253	0.252	0.246	0.235	0.238	0.243	0.233	0.231	0.236		0.687	0.696	0.684	0.773	0.77	0.798	0.708	0.71	0.705	0.231	0.222
1140	0.462	0.451	0.422	0.422	0.471	0.481	0.472	0.479	0.475	0.255	0.229	0.243	0.223	0.216	0.229	0.255	0.235	0.254		0.148	0.151	0.15	0.167	0.164	0.166	0.173	0.165	0.167	0.251	0.248	0.246	0.232	0.235	0.246	0.221	0.237	0.234		0.709	0.726	0.723	0.823	0.8	0.839	0.757	0.756	0.754	0.231	0.222
1170	0.496	0.469	0.445	0.444	0.497	0.506	0.502	0.508	0.504	0.264	0.237	0.25	0.225	0.221	0.234	0.257	0.24	0.254		0.15	0.146	0.145	0.164	0.159	0.16	0.17	0.166	0.166	0.251	0.245	0.24	0.226	0.231	0.235	0.227	0.23	0.227		0.737	0.747	0.745	0.835	0.832	0.887	0.792	0.784	0.781	0.233	0.225
1200	0.514	0.495	0.469	0.467	0.513	0.512	0.5	0.511	0.511	0.26	0.239	0.257	0.229	0.224	0.233	0.259	0.244	0.26		0.15	0.147	0.149	0.168	0.163	0.164	0.17	0.17	0.172	0.251	0.248	0.244	0.231	0.229	0.242	0.232	0.235	0.232		0.752	0.752	0.758	0.823	0.83	0.854	0.771	0.781	0.773	0.234	0.228
1230	0.528	0.499	0.472	0.466	0.511	0.523	0.501	0.514	0.514	0.262	0.243	0.257	0.236	0.221	0.236	0.266	0.249	0.264		0.152	0.151	0.151	0.17	0.162	0.166	0.177	0.167	0.174	0.251	0.248	0.243	0.225	0.232	0.235	0.224	0.23	0.228		0.783	0.781	0.782	0.848	0.849	0.87	0.804	0.79	0.784	0.237	0.229
1260	0.544	0.517	0.497	0.489	0.537	0.549	0.541	0.549	0.547	0.259	0.24	0.252	0.226	0.22	0.234	0.262	0.245	0.26		0.161	0.159	0.166	0.182	0.174	0.174	0.189	0.189	0.191	0.251	0.248	0.243	0.229	0.235	0.237	0.229	0.231	0.23		0.794	0.8	0.799	0.88	0.88	0.906	0.822	0.814	0.809	0.235	0.228
1290	0.566	0.532	0.512	0.503	0.569	0.574	0.574	0.578	0.598	0.265	0.238	0.25	0.224	0.217	0.233	0.266	0.245	0.265		0.163	0.164	0.164	0.184	0.176	0.178	0.193	0.19	0.186	0.253	0.25	0.246	0.232	0.238	0.241	0.229	0.236	0.236		0.81	0.829	0.818	0.889	0.891	0.928	0.861	0.852	0.841	0.243	0.232
1320	0.572	0.547	0.53	0.529	0.58	0.579	0.573	0.594	0.589	0.258	0.233	0.243	0.216	0.21	0.227	0.258	0.241	0.258		0.165	0.162	0.166	0.187	0.175	0.178	0.193	0.19	0.195	0.252	0.248	0.244	0.232	0.232	0.24	0.226	0.23	0.228		0.828	0.833	0.83	0.912	0.904	0.936	0.855	0.851	0.847	0.242	0.232
1350	0.604	0.583	0.553	0.542	0.591	0.604	0.599	0.608	0.615	0.267	0.247	0.262	0.227	0.22	0.234	0.266	0.252	0.264		0.174	0.172	0.175	0.193	0.182	0.19	0.203	0.196	0.198	0.254	0.25	0.247	0.234	0.235	0.242	0.232	0.236	0.235		0.862	0.859	0.854	0.923	0.939	0.953	0.883	0.872	0.866	0.243	0.236
1380	0.589	0.576	0.553	0.546	0.608	0.615	0.611	0.626	0.637	0.272	0.248	0.268	0.235	0.229	0.241	0.274	0.254	0.265		0.182	0.185	0.188	0.206	0.195	0.205	0.215	0.211	0.211	0.255	0.251	0.248	0.236	0.236	0.242	0.231	0.228	0.229		0.885	0.873	0.878	0.943	0.942	0.972	0.899	0.898	0.889	0.247	0.237
1410	0.622	0.599	0.576	0.572	0.626	0.631	0.629	0.688	0.675	0.268	0.247	0.264	0.233	0.223	0.238	0.272	0.258	0.269		0.19	0.181	0.191	0.206	0.198	0.197	0.214	0.21	0.208	0.257	0.252	0.249	0.238	0.242	0.244	0.23	0.238	0.235		0.89	0.889	0.877	0.954	0.963	0.98	0.914	0.895	0.9	0.25	0.239
1440	0.635	0.608	0.585	0.586	0.642	0.648	0.652	0.667	0.648	0.271	0.252	0.268	0.238	0.228	0.242	0.276	0.266	0.274		0.195	0.193	0.203	0.217	0.213	0.214	0.23	0.228	0.229	0.251	0.246	0.242	0.227	0.232	0.232	0.224	0.224	0.224		0.914	0.92	0.907	0.985	0.976	1.005	0.932	0.918	0.927	0.25	0.24
1470	0.645	0.634	0.604	0.599	0.644	0.652	0.666	0.683	0.715	0.272	0.25	0.267	0.235	0.231	0.242	0.277	0.258	0.271		0.197	0.193	0.198	0.212	0.205	0.204	0.23	0.222	0.227	0.256	0.247	0.243	0.231	0.228	0.236	0.226	0.228	0.229		0.922	0.919	0.914	0.992	1.003	1.02	0.958	0.939	0.939	0.253	0.241
1500	0.657	0.631	0.622	0.614	0.667	0.676	0.688	0.706	0.714	0.268	0.246	0.267	0.226	0.217	0.233	0.266	0.249	0.268		0.203	0.196	0.204	0.214	0.209	0.207	0.237	0.227	0.229	0.248	0.245	0.236	0.225	0.23	0.234	0.224	0.224	0.226		0.938	0.952	0.946	1.018	1.022	1.048	0.982	0.964	0.967	0.25	0.24
1530	0.687	0.649	0.645	0.647	0.687	0.684	0.692	0.709	0.704	0.278	0.255	0.27	0.23	0.22	0.235	0.277	0.253	0.274		0.213	0.214	0.214	0.231	0.225	0.221	0.252	0.246	0.245	0.252	0.251	0.248	0.235	0.24	0.24	0.228	0.242	0.239		0.963	0.96	0.956	1.034	1.028	1.053	0.991	0.983	0.972	0.256	0.246
1560	0.686	0.667	0.647	0.653	0.701	0.697	0.711	0.735	0.737	0.28	0.259	0.282	0.236	0.23	0.242	0.285	0.266	0.286		0.214	0.212	0.217	0.237	0.231	0.226	0.261	0.251	0.255	0.256	0.253	0.247	0.234	0.238	0.242	0.236	0.241	0.238		0.983	0.966	0.963	1.049	1.041	1.061	1.002	0.97	0.99	0.261	0.252
1590	0.704	0.691	0.68	0.714	0.721	0.726	0.733	0.778	0.744	0.272	0.253	0.259	0.218	0.212	0.229	0.272	0.256	0.269		0.223	0.217	0.225	0.244	0.237	0.237	0.267	0.261	0.263	0.253	0.251	0.239	0.231	0.234	0.239	0.231	0.234	0.234		0.995	0.993	0.989	1.07	1.078	1.097	1.039	1.011	1.024	0.264	0.253
1620	0.713	0.696	0.7	0.712	0.739	0.739	0.744	0.778	0.793	0.285	0.269	0.282	0.236	0.227	0.245	0.285	0.27	0.282		0.226	0.223	0.233	0.269	0.242	0.243	0.272	0.259	0.273	0.253	0.248	0.246	0.232	0.238	0.239	0.23	0.236	0.237		0.999	0.998	0.985	1.07	1.071	1.083	1.05	1.01	1.014	0.263	0.256
1650	0.731	0.704	0.733	0.69	0.758	0.752	0.765	0.777	0.782	0.286	0.263	0.28	0.236	0.229	0.242	0.285	0.275	0.289		0.232	0.229	0.241	0.261	0.254	0.248	0.283	0.276	0.284	0.253	0.253	0.248	0.234	0.237	0.242	0.233	0.237	0.239		1.022	1	1.003	1.08	1.072	1.088	1.04	1.01	1.023	0.265	0.257
1680	0.742	0.732	0.725	0.713	0.762	0.761	0.831	0.781	0.818	0.292	0.278	0.292	0.247	0.239	0.248	0.292	0.278	0.286		0.243	0.241	0.253	0.268	0.266	0.255	0.294	0.282	0.294	0.251	0.249	0.243	0.226	0.231	0.234	0.231	0.233	0.23		1.035	1.015	1.022	1.09	1.09	1.106	1.046	1.018	1.03	0.268	0.258
1710	0.756	0.749	0.753	0.746	0.775	0.775	0.799	0.799	0.802	0.292	0.27	0.29	0.244	0.235	0.248	0.292	0.284	0.286		0.248	0.25	0.257	0.282	0.277	0.271	0.306	0.297	0.305	0.249	0.247	0.24	0.225	0.226	0.237	0.226	0.228	0.232		1.037	1.02	1.017	1.097	1.096	1.1	1.057	1.024	1.033	0.269	0.262
1740	0.772	0.763	0.776	0.736	0.789	0.798	0.828	0.808	0.817	0.294	0.275	0.291	0.244	0.237	0.249	0.293	0.282	0.291		0.254	0.255	0.262	0.288	0.281	0.272	0.312	0.306	0.313	0.249	0.248	0.242	0.224	0.229	0.235	0.228	0.23	0.232		1.046	1.023	1.025	1.103	1.1	1.116	1.067	1.036	1.046	0.273	0.266
1770	0.786	0.763	0.793	0.752	0.802	0.818	0.814	0.817	0.837	0.293	0.274	0.288	0.237	0.226	0.245	0.289	0.274	0.288		0.264	0.267	0.271	0.301	0.292	0.282	0.324	0.313	0.324	0.254	0.252	0.25	0.231	0.241	0.241	0.234	0.24	0.237		1.056	1.04	1.03	1.113	1.11	1.124	1.083	1.052	1.07	0.272	0.267
1800	0.779	0.774	0.815	0.759	0.827	0.825	0.848	0.83	0.869	0.298	0.284	0.302	0.247	0.239	0.25	0.304	0.291	0.296		0.28	0.29	0.291	0.331	0.314	0.31	0.345	0.331	0.345	0.25	0.25	0.244	0.228	0.226	0.236	0.229	0.234	0.236		1.06	1.049	1.042	1.122	1.117	1.119	1.084	1.044	1.053	0.278	0.268
1830	0.825	0.804	0.794	0.78	0.839	0.825	0.847	0.842	0.871	0.294	0.277	0.296	0.242	0.236	0.25	0.306	0.297	0.295		0.282	0.291	0.297	0.325	0.315	0.312	0.35	0.338	0.352	0.258	0.258	0.25	0.235	0.237	0.246	0.238	0.24	0.242		1.077	1.063	1.052	1.14	1.133	1.136	1.102	1.067	1.076	0.282	0.274
1860	0.818	0.816	0.812	0.792	0.855	0.836	0.855	0.849	0.914	0.29	0.272	0.281	0.23	0.224	0.245	0.3	0.285	0.294		0.298	0.3	0.303	0.346	0.325	0.324	0.36	0.353	0.364	0.253	0.254	0.247	0.229	0.232	0.238	0.228	0.238	0.234		1.079	1.064	1.063	1.15	1.156	1.171	1.129	1.096	1.113	0.285	0.277
1890	0.86	0.812	0.816	0.787	0.848	0.834	0.837	0.855	0.915	0.297	0.279	0.289	0.241	0.227	0.24	0.3	0.281	0.295		0.305	0.313	0.315	0.35	0.336	0.336	0.375	0.363	0.379	0.259	0.257	0.248	0.233	0.237	0.238	0.237	0.241	0.238		1.095	1.061	1.059	1.139	1.142	1.144	1.113	1.076	1.082	0.291	0.282
1920	0.891	0.826	0.84	0.866	0.872	0.864	0.886	0.883	0.942	0.305	0.301	0.307	0.251	0.242	0.255	0.304	0.294	0.302		0.31	0.327	0.334	0.364	0.35	0.348	0.386	0.385	0.393	0.254	0.252	0.245	0.225	0.228	0.24	0.233	0.237	0.24		1.116	1.075	1.077	1.161	1.156	1.156	1.12	1.091	1.096	0.29	0.281
1950	0.91	0.834	0.843	0.88	0.881	0.874	0.881	0.886	0.944	0.308	0.284	0.294	0.241	0.232	0.25	0.307	0.296	0.307		0.336	0.328	0.34	0.374	0.361	0.359	0.393	0.395	0.408	0.258	0.259	0.251	0.23	0.237	0.241	0.236	0.238	0.241		1.117	1.089	1.082	1.166	1.162	1.178	1.129	1.102	1.122	0.295	0.284
1980	0.892	0.828	0.845	0.889	0.881	0.89	0.883	0.898	0.961	0.296	0.286	0.295	0.238	0.232	0.25	0.311	0.288	0.306		0.326	0.334	0.34	0.382	0.367	0.379	0.4	0.398	0.412	0.256	0.253	0.249	0.229	0.234	0.241	0.239	0.243	0.242		1.118	1.094	1.088	1.172	1.168	1.172	1.143	1.125	1.124	0.297	0.289
2010	0.902	0.844	0.855	0.895	0.91	0.896	0.89	0.902	0.947	0.303	0.284	0.295	0.238	0.234	0.252	0.307	0.284	0.305		0.344	0.356	0.351	0.396	0.382	0.389	0.41	0.422	0.438	0.258	0.257	0.25	0.23	0.234	0.24	0.24	0.243	0.24		1.119	1.093	1.093	1.177	1.162	1.175	1.135	1.119	1.118	0.3	0.291
2040	0.931	0.847	0.871	0.905	0.895	0.893	0.894	0.907	0.96	0.304	0.289	0.299	0.243	0.237	0.248	0.315	0.297	0.31		0.366	0.369	0.365	0.432	0.393	0.414	0.426	0.434	0.451	0.261	0.262	0.253	0.236	0.24	0.248	0.24	0.246	0.251		1.125	1.1	1.104	1.186	1.192	1.198	1.15	1.135	1.149	0.308	0.299
2070	0.936	0.866	0.884	0.912	0.91	0.905	0.909	0.915	0.974	0.312	0.303	0.312	0.252	0.245	0.256	0.315	0.3	0.307		0.353	0.375	0.379	0.424	0.401	0.41	0.435	0.444	0.454	0.258	0.259	0.249	0.225	0.231	0.235	0.234	0.235	0.236		1.134	1.106	1.091	1.173	1.167	1.183	1.137	1.109	1.11	0.307	0.299
2100	0.951	0.865	0.897	0.929	0.922	0.921	0.9	0.92	0.971	0.308	0.29	0.309	0.25	0.24	0.258	0.318	0.301	0.314		0.362	0.397	0.39	0.442	0.423	0.425	0.452	0.464	0.485	0.262	0.264	0.256	0.233	0.238	0.246	0.24	0.248	0.246		1.147	1.127	1.119	1.195	1.201	1.2	1.18	1.141	1.166	0.313	0.303
2130	0.948	0.885	0.893	0.938	0.938	0.905	0.913	0.927	0.979	0.301	0.289	0.297	0.233	0.233	0.245	0.312	0.296	0.31		0.381	0.402	0.401	0.465	0.434	0.436	0.467	0.47	0.481	0.262	0.263	0.252	0.231	0.233	0.24	0.241	0.241	0.243		1.148	1.112	1.116	1.205	1.214	1.205	1.172	1.148	1.175	0.315	0.306
2160	0.965	0.881	0.903	0.949	0.935	0.941	0.92	0.936	0.987	0.309	0.293	0.309	0.245	0.244	0.255	0.326	0.304	0.32		0.388	0.414	0.417	0.476	0.457	0.455	0.48	0.491	0.513	0.264	0.264	0.255	0.231	0.234	0.245	0.245	0.247	0.246		1.153	1.111	1.109	1.189	1.188	1.19	1.149	1.129	1.135	0.319	0.311
2190	0.955	0.893	0.914	0.95	0.96	0.93	0.927	0.933	0.996	0.308	0.304	0.322	0.248	0.243	0.262	0.322	0.306	0.317		0.399	0.426	0.428	0.482	0.462	0.466	0.489	0.502	0.514	0.262	0.264	0.252	0.229	0.234	0.238	0.239	0.234	0.245		1.158	1.123	1.109	1.196	1.197	1.19	1.169	1.135	1.138	0.322	0.316
2220	0.965	0.886	0.901	0.936	0.929	0.913	0.874	0.93	0.961	0.317	0.309	0.316	0.255	0.248	0.262	0.326	0.312	0.318		0.417	0.452	0.433	0.49	0.477	0.479	0.5	0.511	0.52	0.262	0.262	0.251	0.229	0.23	0.231	0.241	0.242	0.241		1.156	1.118	1.105	1.187	1.194	1.183	1.146	1.125	1.127	0.327	0.319
2250	0.963	0.893	0.914	0.948	0.93	0.93	0.889	0.936	0.978	0.313	0.307	0.316	0.26	0.244	0.259	0.32	0.308	0.318		0.423	0.466	0.449	0.509	0.485	0.5	0.509	0.53	0.54	0.262	0.264	0.252	0.224	0.229	0.237	0.241	0.241	0.243		1.158	1.135	1.114	1.196	1.202	1.206	1.171	1.131	1.15	0.331	0.322
2280	0.999	0.92	0.927	0.979	0.958	0.966	0.918	0.96	1.002	0.326	0.313	0.316	0.253	0.247	0.262	0.333	0.309	0.321		0.429	0.458	0.449	0.509	0.489	0.505	0.51	0.53	0.541	0.263	0.265	0.253	0.229	0.233	0.236	0.247	0.246	0.242		1.172	1.142	1.126	1.211	1.217	1.224	1.186	1.156	1.173	0.335	0.328
2310	0.991	0.903	0.926	0.964	0.956	0.95	0.916	0.954	0.996	0.314	0.3	0.305	0.24	0.238	0.252	0.32	0.306	0.327		0.457	0.483	0.467	0.55	0.515	0.525	0.532	0.544	0.563	0.27	0.272	0.262	0.238	0.24	0.247	0.254	0.256	0.254		1.168	1.133	1.122	1.21	1.204	1.205	1.178	1.14	1.152	0.341	0.33
2340	1.002	0.901	0.95	0.972	0.972	0.95	0.911	0.955	0.998	0.323	0.307	0.327	0.256	0.248	0.259	0.331	0.315	0.329		0.463	0.504	0.477	0.536	0.517	0.545	0.537	0.559	0.576	0.271	0.274	0.262	0.234	0.237	0.244	0.246	0.249	0.252		1.185	1.139	1.132	1.218	1.222	1.223	1.189	1.174	1.173	0.341	0.333
2370	1.006	0.92	0.941	0.971	0.972	0.968	0.915	0.969	0.996	0.316	0.309	0.318	0.252	0.246	0.262	0.335	0.317	0.336		0.479	0.508	0.482	0.552	0.526	0.554	0.543	0.554	0.574	0.271	0.277	0.263	0.232	0.237	0.24	0.243	0.246	0.244		1.19	1.146	1.135	1.216	1.218	1.205	1.184	1.145	1.164	0.348	0.341
2400	1.025	0.905	0.959	0.985	0.971	0.986	0.917	0.98	1.013	0.321	0.313	0.319	0.255	0.251	0.263	0.331	0.317	0.326		0.492	0.513	0.493	0.551	0.535	0.58	0.554	0.566	0.585	0.269	0.274	0.259	0.231	0.233	0.239	0.25	0.246	0.248		1.186	1.14	1.128	1.218	1.224	1.226	1.186	1.157	1.171	0.35	0.344
2430	1.018	0.922	0.952	0.988	0.979	0.991	0.915	0.975	1.016	0.313	0.305	0.318	0.246	0.244	0.259	0.332	0.332	0.326		0.512	0.544	0.522	0.584	0.546	0.588	0.564	0.581	0.593	0.274	0.28	0.266	0.235	0.235	0.246	0.254	0.252	0.252		1.179	1.13	1.13	1.211	1.218	1.222	1.183	1.156	1.16	0.359	0.35
2460	1.019	0.918	0.953	0.99	0.977	0.983	0.914	0.965	1.012	0.321	0.305	0.32	0.254	0.242	0.256	0.324	0.315	0.329		0.519	0.536	0.511	0.556	0.555	0.589	0.562	0.592	0.594	0.276	0.28	0.266	0.236	0.237	0.244	0.251	0.249	0.251		1.195	1.151	1.14	1.22	1.234	1.241	1.197	1.161	1.181	0.365	0.356
2490	1.032	0.935	0.966	0.997	1.004	1.007	0.914	0.975	1.024	0.322	0.321	0.323	0.261	0.252	0.264	0.341	0.318	0.33		0.537	0.544	0.52	0.6	0.577	0.61	0.573	0.591	0.61	0.271	0.277	0.261	0.23	0.231	0.238	0.246	0.247	0.25		1.176	1.152	1.145	1.231	1.235	1.247	1.216	1.195	1.217	0.366	0.363
2520	1.048	0.929	0.971	0.994	1	0.992	0.896	0.964	1.019	0.328	0.323	0.33	0.26	0.252	0.269	0.332	0.328	0.326		0.535	0.569	0.536	0.598	0.57	0.6	0.575	0.597	0.602	0.276	0.28	0.266	0.231	0.237	0.241	0.249	0.252	0.257		1.181	1.143	1.139	1.226	1.212	1.22	1.188	1.165	1.168	0.373	0.369
2550	1.036	0.93	0.971	0.984	1.004	1.005	0.898	0.974	1.004	0.329	0.312	0.328	0.253	0.251	0.263	0.33	0.326	0.332		0.529	0.566	0.535	0.588	0.587	0.608	0.579	0.603	0.627	0.279	0.289	0.271	0.237	0.241	0.243	0.26	0.257	0.258		1.192	1.146	1.137	1.233	1.219	1.233	1.195	1.174	1.178	0.38	0.373
2580	1.04	0.947	0.969	0.986	1.01	1.026	0.919	0.983	1.028	0.32	0.304	0.312	0.245	0.236	0.257	0.323	0.326	0.332		0.536	0.58	0.549	0.608	0.591	0.611	0.59	0.609	0.626	0.283	0.291	0.276	0.238	0.247	0.25	0.265	0.266	0.265		1.178	1.144	1.13	1.217	1.223	1.222	1.193	1.158	1.167	0.386	0.382
2610	1.047	0.951	0.973	0.997	1.011	1.027	0.906	0.983	1.023	0.313	0.308	0.316	0.246	0.24	0.26	0.333	0.31	0.324		0.532	0.572	0.554	0.604	0.585	0.6	0.582	0.604	0.622	0.278	0.285	0.271	0.23	0.233	0.244	0.256	0.253	0.261		1.179	1.145	1.143	1.221	1.224	1.228	1.188	1.173	1.178	0.39	0.384
2640	1.047	0.955	0.977	0.988	1.018	1.039	0.9	0.98	1.015	0.324	0.313	0.324	0.25	0.242	0.26	0.344	0.32	0.33		0.543	0.586	0.557	0.598	0.596	0.604	0.589	0.614	0.626	0.283	0.295	0.277	0.236	0.245	0.248	0.26	0.26	0.257		1.18	1.14	1.134	1.216	1.221	1.23	1.188	1.161	1.172	0.396	0.393
2670	1.06	0.962	0.996	0.983	1.016	1.036	0.899	0.989	1.022	0.328	0.321	0.322	0.258	0.25	0.263	0.336	0.342	0.349		0.555	0.593	0.564	0.601	0.602	0.602	0.591	0.614	0.631	0.287	0.294	0.277	0.238	0.242	0.246	0.265	0.26	0.264		1.196	1.151	1.144	1.234	1.234	1.242	1.194	1.166	1.176	0.402	0.396
2700	1.054	0.968	0.983	0.987	1.012	1.042	0.9	0.972	1.02	0.33	0.317	0.332	0.25	0.244	0.254	0.327	0.316	0.33		0.564	0.596	0.578	0.607	0.623	0.606	0.596	0.622	0.639	0.29	0.299	0.283	0.24	0.243	0.25	0.267	0.267	0.267		1.193	1.149	1.14	1.224	1.227	1.245	1.2	1.164	1.178	0.409	0.401
2730	1.06	0.964	0.983	0.974	1.013	1.043	0.889	0.966	1.003	0.342	0.33	0.354	0.261	0.252	0.273	0.341	0.328	0.346		0.565	0.625	0.571	0.607	0.622	0.601	0.592	0.607	0.633	0.288	0.3	0.281	0.238	0.242	0.244	0.262	0.265	0.268		1.181	1.147	1.142	1.232	1.231	1.231	1.185	1.161	1.174	0.415	0.407
2760	1.035	0.965	0.989	0.978	1.008	1.026	0.866	0.944	0.99	0.328	0.308	0.324	0.251	0.242	0.26	0.343	0.328	0.339		0.556	0.601	0.581	0.605	0.614	0.603	0.594	0.617	0.63	0.291	0.301	0.283	0.237	0.241	0.247	0.264	0.27	0.268		1.192	1.146	1.138	1.214	1.224	1.229	1.179	1.166	1.168	0.42	0.413
2790	1.071	0.994	1.003	0.993	1.034	1.043	0.874	0.963	1.004	0.321	0.316	0.325	0.245	0.239	0.258	0.331	0.33	0.345		0.566	0.615	0.577	0.613	0.625	0.615	0.604	0.627	0.645	0.294	0.306	0.285	0.24	0.245	0.249	0.271	0.266	0.272		1.218	1.172	1.161	1.242	1.24	1.251	1.202	1.185	1.191	0.425	0.42
2820	1.087	0.975	1.004	0.998	1.024	1.044	0.864	0.954	0.994	0.326	0.325	0.331	0.256	0.248	0.264	0.332	0.33	0.33		0.579	0.622	0.585	0.634	0.606	0.607	0.596	0.62	0.639	0.293	0.307	0.287	0.238	0.244	0.251	0.274	0.274	0.277		1.196	1.159	1.165	1.25	1.25	1.27	1.226	1.224	1.22	0.43	0.424
2850	1.084	0.989	1.009	1.006	1.014	1.044	0.867	0.957	1.007	0.337	0.325	0.333	0.266	0.255	0.27	0.358	0.345	0.352		0.606	0.634	0.587	0.625	0.62	0.618	0.61	0.63	0.65	0.296	0.308	0.288	0.237	0.242	0.25	0.273	0.274	0.274		1.229	1.193	1.173	1.259	1.26	1.266	1.219	1.193	1.205	0.439	0.431
2880	1.083	0.967	1.005	0.996	1.022	1.036	0.867	0.959	0.999	0.324	0.324	0.328	0.257	0.246	0.269	0.352	0.338	0.364		0.611	0.621	0.593	0.632	0.615	0.604	0.627	0.627	0.64	0.299	0.313	0.292	0.241	0.248	0.244	0.274	0.277	0.278		1.206	1.164	1.152	1.226	1.234	1.257	1.208	1.218	1.209	0.446	0.44
2910	1.082	0.981	1.001	1.002	1.025	1.041	0.853	0.936	0.977	0.332	0.318	0.32	0.246	0.249	0.262	0.342	0.339	0.328		0.598	0.628	0.583	0.611	0.62	0.608	0.638	0.624	0.631	0.298	0.312	0.288	0.236	0.239	0.245	0.273	0.269	0.271		1.221	1.165	1.147	1.226	1.226	1.246	1.203	1.192	1.2	0.446	0.443
2940	1.093	0.976	0.997	0.991	1.015	1.038	0.846	0.932	0.979	0.327	0.317	0.325	0.257	0.247	0.261	0.336	0.334	0.336		0.603	0.634	0.593	0.633	0.619	0.619	0.644	0.634	0.654	0.3	0.313	0.292	0.234	0.24	0.251	0.28	0.27	0.274		1.21	1.138	1.134	1.228	1.224	1.252	1.215	1.208	1.206	0.456	0.452
2970	1.081	0.983	0.997	0.991	1.01	1.042	0.85	0.919	0.967	0.34	0.319	0.323	0.254	0.246	0.269	0.351	0.331	0.34		0.596	0.63	0.6	0.617	0.615	0.61	0.651	0.626	0.639	0.303	0.314	0.293	0.238	0.242	0.246	0.28	0.273	0.283		1.207	1.13	1.128	1.225	1.216	1.239	1.205	1.191	1.203	0.462	0.456
3000	1.081	0.966	0.992	0.981	1.01	1.035	0.836	0.926	0.969	0.343	0.32	0.338	0.258	0.251	0.273	0.343	0.336	0.354		0.589	0.638	0.592	0.61	0.626	0.606	0.632	0.637	0.64	0.302	0.316	0.292	0.238	0.239	0.244	0.284	0.281	0.288		1.211	1.133	1.131	1.216	1.209	1.239	1.192	1.191	1.19	0.469	0.463
3030	1.081	0.97	0.984	0.983	0.993	1.025	0.825	0.914	0.963	0.333	0.314	0.319	0.25	0.246	0.268	0.34	0.324	0.346		0.621	0.654	0.608	0.669	0.622	0.616	0.619	0.632	0.641	0.301	0.316	0.295	0.237	0.238	0.251	0.29	0.286	0.291		1.219	1.119	1.119	1.216	1.215	1.243	1.198	1.183	1.173	0.47	0.466
3060	1.09	0.96	0.978	0.975	0.991	1.021	0.825	0.915	0.948	0.326	0.314	0.318	0.254	0.249	0.264	0.336	0.33	0.347		0.623	0.643	0.614	0.64	0.636	0.613	0.606	0.624	0.646	0.308	0.321	0.3	0.24	0.249	0.256	0.294	0.294	0.297		1.205	1.101	1.104	1.218	1.207	1.229	1.192	1.166	1.184	0.482	0.474
3090	1.082	0.962	0.973	0.98	0.993	1.017	0.824	0.914	0.95	0.342	0.329	0.329	0.26	0.248	0.268	0.351	0.334	0.341		0.619	0.642	0.607	0.641	0.624	0.609	0.603	0.632	0.643	0.303	0.318	0.298	0.235	0.241	0.251	0.29	0.289	0.295		1.201	1.099	1.104	1.211	1.207	1.236	1.188	1.166	1.168	0.49	0.481
3120	1.076	0.974	0.976	0.979	0.996	1.02	0.821	0.905	0.956	0.333	0.331	0.336	0.25	0.246	0.265	0.344	0.332	0.33		0.622	0.65	0.612	0.657	0.615	0.614	0.617	0.635	0.637	0.301	0.316	0.296	0.231	0.236	0.245	0.289	0.28	0.284		1.226	1.107	1.117	1.216	1.209	1.239	1.183	1.162	1.165	0.492	0.485
3150	1.087	0.967	0.979	0.972	0.993	1	0.805	0.887	0.934	0.334	0.312	0.339	0.244	0.236	0.253	0.345	0.334	0.339		0.626	0.67	0.617	0.644	0.629	0.615	0.606	0.628	0.644	0.309	0.324	0.301	0.236	0.242	0.247	0.292	0.284	0.294		1.23	1.102	1.101	1.225	1.208	1.237	1.165	1.162	1.161	0.496	0.492
3180	1.08	0.964	0.96	0.969	0.985	0.999	0.806	0.876	0.933	0.333	0.323	0.323	0.254	0.248	0.271	0.337	0.341	0.335		0.629	0.664	0.625	0.639	0.634	0.607	0.611	0.643	0.657	0.313	0.327	0.307	0.241	0.243	0.258	0.297	0.294	0.299		1.216	1.107	1.088	1.22	1.227	1.243	1.196	1.164	1.184	0.507	0.504
3210	1.073	0.953	0.951	0.946	0.988	0.997	0.807	0.87	0.917	0.34	0.331	0.354	0.258	0.253	0.276	0.352	0.364	0.354		0.615	0.653	0.612	0.639	0.617	0.671	0.598	0.618	0.638	0.313	0.329	0.307	0.237	0.244	0.252	0.299	0.295	0.298		1.206	1.074	1.07	1.194	1.191	1.219	1.168	1.135	1.142	0.51	0.516
3240	1.059	0.953	0.948	0.956	0.981	1.001	0.8	0.869	0.925	0.339	0.326	0.335	0.251	0.242	0.265	0.366	0.336	0.342		0.598	0.661	0.617	0.657	0.616	0.675	0.596	0.63	0.646	0.321	0.334	0.312	0.243	0.248	0.257	0.304	0.3	0.308		1.187	1.059	1.053	1.186	1.188	1.222	1.167	1.143	1.148	0.532	0.515
3270	1.061	0.949	0.94	0.945	0.969	0.996	0.793	0.866	0.922	0.337	0.33	0.329	0.256	0.255	0.267	0.367	0.34	0.346		0.603	0.666	0.62	0.651	0.626	0.667	0.604	0.631	0.646	0.32	0.33	0.307	0.24	0.239	0.249	0.308	0.297	0.301		1.19	1.064	1.061	1.207	1.215	1.239	1.185	1.157	1.167	0.522	0.527
3300	1.061	0.925	0.935	0.938	0.959	0.979	0.772	0.855	0.906	0.331	0.318	0.316	0.237	0.234	0.257	0.343	0.328	0.343		0.615	0.665	0.628	0.65	0.614	0.668	0.607	0.644	0.66	0.311	0.328	0.305	0.233	0.234	0.248	0.294	0.291	0.303		1.18	1.039	1.028	1.177	1.175	1.2	1.141	1.127	1.139	0.524	0.535
3330	1.059	0.936	0.94	0.937	0.962	0.98	0.773	0.857	0.909	0.324	0.327	0.339	0.246	0.241	0.26	0.336	0.325	0.366		0.617	0.671	0.624	0.663	0.61	0.665	0.599	0.635	0.653	0.322	0.336	0.316	0.238	0.246	0.258	0.31	0.308	0.312		1.174	1.049	1.036	1.181	1.188	1.227	1.17	1.149	1.154	0.536	0.537
3360	1.046	0.936	0.924	0.928	0.954	0.975	0.761	0.854	0.904	0.342	0.342	0.346	0.264	0.253	0.27	0.36	0.33	0.362		0.608	0.667	0.617	0.645	0.61	0.665	0.595	0.626	0.649	0.32	0.339	0.31	0.239	0.25	0.252	0.318	0.308	0.317		1.169	1.039	1.038	1.181	1.199	1.216	1.153	1.131	1.148	0.549	0.536
3390	1.03	0.932	0.927	0.931	0.944	0.956	0.757	0.842	0.887	0.342	0.313	0.323	0.247	0.242	0.266	0.359	0.324	0.355		0.611	0.663	0.626	0.633	0.628	0.663	0.596	0.626	0.644	0.314	0.335	0.311	0.234	0.238	0.249	0.31	0.303	0.31		1.167	1.026	1.017	1.183	1.188	1.226	1.155	1.116	1.131	0.551	0.537
3420	1.039	0.911	0.892	0.919	0.946	0.963	0.752	0.824	0.881	0.333	0.324	0.325	0.254	0.249	0.268	0.364	0.353	0.351		0.611	0.664	0.628	0.664	0.607	0.659	0.589	0.63	0.658	0.325	0.341	0.32	0.24	0.248	0.257	0.313	0.309	0.318		1.156	1.017	1.019	1.163	1.166	1.206	1.145	1.107	1.117	0.565	0.54
3450	1.056	0.933	0.892	0.923	0.935	0.955	0.747	0.832	0.883	0.354	0.328	0.34	0.259	0.246	0.269	0.347	0.333	0.342		0.608	0.662	0.618	0.623	0.607	0.652	0.587	0.616	0.637	0.331	0.346	0.324	0.244	0.248	0.26	0.325	0.318	0.329		1.153	1.015	1.004	1.146	1.169	1.199	1.133	1.103	1.105	0.568	0.544
3480	1.034	0.92	0.874	0.9	0.936	0.948	0.751	0.821	0.867	0.342	0.329	0.319	0.252	0.247	0.265	0.345	0.346	0.35		0.604	0.657	0.618	0.624	0.612	0.656	0.596	0.617	0.638	0.331	0.348	0.325	0.244	0.249	0.255	0.324	0.321	0.329		1.158	0.996	0.99	1.142	1.157	1.194	1.117	1.083	1.084	0.566	0.547
3510	1.034	0.92	0.883	0.906	0.952	0.945	0.732	0.814	0.864	0.337	0.336	0.322	0.246	0.241	0.268	0.365	0.336	0.349		0.602	0.651	0.615	0.635	0.607	0.652	0.594	0.623	0.643	0.331	0.347	0.327	0.239	0.248	0.253	0.323	0.321	0.325		1.153	0.989	0.997	1.142	1.151	1.181	1.113	1.086	1.088	0.566	0.55
3540	1.022	0.896	0.861	0.901	0.933	0.943	0.725	0.814	0.845	0.332	0.352	0.336	0.253	0.243	0.272	0.341	0.316	0.336		0.605	0.658	0.614	0.629	0.605	0.646	0.592	0.625	0.643	0.333	0.351	0.328	0.242	0.249	0.258	0.334	0.325	0.331		1.133	0.979	0.979	1.136	1.148	1.17	1.098	1.079	1.084	0.567	0.554
3570	1.021	0.892	0.835	0.893	0.911	0.933	0.722	0.802	0.847	0.329	0.326	0.336	0.245	0.249	0.263	0.339	0.334	0.357		0.601	0.663	0.616	0.615	0.607	0.65	0.588	0.614	0.633	0.332	0.352	0.328	0.238	0.242	0.254	0.321	0.306	0.325		1.128	0.969	0.96	1.118	1.119	1.152	1.076	1.043	1.04	0.569	0.56
3600	1.014	0.894	0.831	0.885	0.923	0.923	0.709	0.791	0.829	0.351	0.342	0.342	0.264	0.256	0.276	0.358	0.343	0.35		0.609	0.664	0.627	0.615	0.616	0.662	0.595	0.612	0.646	0.338	0.355	0.332	0.24	0.247	0.256	0.328	0.325	0.333		1.117	0.966	0.951	1.114	1.134	1.145	1.071	1.04	1.045	0.578	0.564
3630	1.027	0.894	0.841	0.892	0.924	0.945	0.718	0.795	0.835	0.336	0.326	0.34	0.26	0.247	0.267	0.344	0.342	0.339		0.619	0.66	0.623	0.644	0.61	0.683	0.59	0.604	0.636	0.341	0.356	0.334	0.237	0.251	0.259	0.331	0.329	0.339		1.1	0.945	0.944	1.122	1.127	1.157	1.084	1.05	1.078	0.58	0.567
3660	1.026	0.889	0.829	0.887	0.921	0.927	0.707	0.797	0.841	0.349	0.344	0.328	0.246	0.238	0.254	0.329	0.333	0.335		0.609	0.665	0.63	0.647	0.602	0.672	0.599	0.623	0.641	0.34	0.359	0.336	0.244	0.248	0.259	0.335	0.33	0.338		1.103	0.943	0.939	1.127	1.129	1.162	1.078	1.052	1.073	0.58	0.567
3690	1.018	0.888	0.825	0.866	0.899	0.91	0.695	0.782	0.805	0.332	0.309	0.316	0.246	0.235	0.253	0.339	0.32	0.328		0.613	0.666	0.623	0.608	0.609	0.667	0.588	0.595	0.634	0.342	0.362	0.34	0.244	0.248	0.258	0.333	0.333	0.34		1.095	0.925	0.926	1.121	1.111	1.136	1.046	1.014	1.045	0.581	0.569
3720	1.014	0.895	0.836	0.882	0.914	0.914	0.701	0.787	0.813	0.343	0.323	0.34	0.256	0.252	0.277	0.34	0.333	0.35		0.613	0.669	0.627	0.617	0.599	0.67	0.592	0.622	0.647	0.339	0.365	0.336	0.238	0.242	0.249	0.334	0.325	0.335		1.097	0.922	0.916	1.111	1.102	1.139	1.048	1.023	1.04	0.583	0.571
3750	1.025	0.884	0.823	0.872	0.906	0.922	0.687	0.781	0.8	0.341	0.324	0.308	0.247	0.236	0.258	0.341	0.329	0.333		0.598	0.651	0.616	0.593	0.595	0.661	0.578	0.595	0.625	0.348	0.363	0.347	0.241	0.248	0.256	0.341	0.331	0.343		1.086	0.919	0.914	1.111	1.101	1.129	1.035	1.012	1.036	0.583	0.572
3780	0.998	0.875	0.825	0.866	0.91	0.91	0.691	0.784	0.812	0.349	0.325	0.327	0.253	0.246	0.267	0.345	0.329	0.34		0.607	0.655	0.617	0.593	0.601	0.66	0.572	0.599	0.628	0.352	0.364	0.346	0.242	0.248	0.262	0.347	0.337	0.356		1.094	0.902	0.907	1.108	1.097	1.134	1.048	1	1.023	0.591	0.575
3810	0.997	0.86	0.809	0.855	0.886	0.888	0.659	0.763	0.798	0.353	0.329	0.336	0.267	0.259	0.279	0.353	0.339	0.362		0.597	0.652	0.614	0.597	0.604	0.665	0.583	0.605	0.639	0.357	0.372	0.348	0.243	0.245	0.259	0.344	0.341	0.35		1.072	0.88	0.891	1.087	1.079	1.103	1.01	0.963	0.987	0.599	0.576
3840	1.011	0.875	0.816	0.862	0.908	0.909	0.679	0.776	0.802	0.346	0.325	0.345	0.271	0.257	0.28	0.374	0.342	0.345		0.606	0.665	0.62	0.603	0.596	0.657	0.586	0.612	0.635	0.356	0.367	0.347	0.242	0.248	0.261	0.349	0.342	0.35		1.078	0.889	0.892	1.086	1.089	1.115	1.031	1.015	1.003	0.599	0.575
3870	1.01	0.86	0.807	0.862	0.908	0.904	0.663	0.767	0.798	0.343	0.324	0.312	0.249	0.243	0.261	0.355	0.322	0.324		0.597	0.651	0.613	0.588	0.596	0.654	0.58	0.597	0.626	0.361	0.372	0.355	0.242	0.251	0.257	0.354	0.342	0.352		1.067	0.874	0.883	1.076	1.091	1.106	1.016	0.972	0.993	0.599	0.583
3900	0.98	0.855	0.813	0.853	0.887	0.885	0.661	0.752	0.777	0.361	0.332	0.318	0.257	0.25	0.269	0.331	0.351	0.356		0.595	0.645	0.615	0.584	0.605	0.65	0.577	0.587	0.623	0.364	0.38	0.361	0.247	0.257	0.268	0.366	0.358	0.368		1.063	0.868	0.867	1.06	1.065	1.089	1.001	0.957	0.974	0.607	0.579
3930	0.992	0.863	0.804	0.856	0.885	0.889	0.663	0.754	0.781	0.35	0.323	0.326	0.255	0.252	0.271	0.38	0.319	0.347		0.596	0.652	0.612	0.58	0.593	0.65	0.571	0.587	0.621	0.366	0.375	0.36	0.25	0.252	0.269	0.364	0.362	0.372		1.073	0.859	0.877	1.056	1.072	1.088	0.999	0.942	0.969	0.608	0.58
3960	0.987	0.861	0.806	0.852	0.891	0.885	0.663	0.737	0.778	0.353	0.321	0.326	0.258	0.248	0.273	0.351	0.332	0.345		0.592	0.645	0.611	0.579	0.592	0.645	0.565	0.586	0.622	0.366	0.374	0.359	0.246	0.253	0.262	0.361	0.358	0.368		1.054	0.849	0.866	1.05	1.063	1.086	1.007	0.946	0.985	0.606	0.58
3990	0.988	0.855	0.812	0.839	0.879	0.874	0.663	0.733	0.765	0.356	0.333	0.324	0.255	0.246	0.278	0.36	0.348	0.357		0.59	0.642	0.606	0.6	0.591	0.641	0.568	0.579	0.625	0.374	0.38	0.368	0.249	0.255	0.266	0.366	0.359	0.375		1.056	0.846	0.861	1.052	1.063	1.08	1	0.93	0.962	0.61	0.582
4020	0.99	0.855	0.791	0.841	0.873	0.871	0.661	0.735	0.767	0.364	0.349	0.338	0.262	0.255	0.275	0.351	0.33	0.355		0.582	0.637	0.602	0.567	0.574	0.634	0.554	0.576	0.611	0.369	0.376	0.37	0.246	0.251	0.265	0.367	0.363	0.371		1.042	0.829	0.847	1.035	1.045	1.063	0.983	0.917	0.933	0.613	0.583
4050	1.002	0.855	0.795	0.842	0.872	0.895	0.641	0.729	0.77	0.344	0.333	0.321	0.264	0.256	0.279	0.351	0.334	0.339		0.581	0.635	0.595	0.572	0.583	0.634	0.56	0.576	0.61	0.377	0.38	0.368	0.244	0.25	0.263	0.376	0.366	0.376		1.036	0.832	0.848	1.041	1.048	1.079	1.01	0.931	0.958	0.616	0.584
4080	0.971	0.853	0.812	0.832	0.872	0.872	0.637	0.737	0.767	0.356	0.333	0.329	0.256	0.253	0.278	0.373	0.339	0.356		0.594	0.643	0.605	0.583	0.579	0.639	0.572	0.583	0.621	0.383	0.383	0.378	0.245	0.255	0.269	0.377	0.371	0.381		1.025	0.818	0.837	1.016	1.037	1.048	0.979	0.9	0.919	0.622	0.58
4110	0.986	0.846	0.788	0.834	0.871	0.881	0.644	0.729	0.765	0.354	0.32	0.33	0.264	0.252	0.273	0.346	0.33	0.35		0.581	0.636	0.602	0.575	0.574	0.638	0.565	0.569	0.604	0.381	0.386	0.376	0.248	0.257	0.27	0.383	0.364	0.384		1.035	0.812	0.829	1.025	1.045	1.055	0.989	0.907	0.927	0.624	0.584
4140	0.97	0.833	0.78	0.805	0.858	0.861	0.616	0.701	0.727	0.356	0.327	0.33	0.266	0.257	0.283	0.34	0.346	0.356		0.581	0.644	0.605	0.56	0.567	0.638	0.553	0.57	0.605	0.384	0.392	0.38	0.253	0.261	0.269	0.392	0.38	0.389		1.027	0.821	0.829	1.019	1.038	1.049	0.976	0.882	0.919	0.628	0.587
4170	0.975	0.839	0.786	0.82	0.857	0.871	0.637	0.725	0.764	0.358	0.324	0.328	0.272	0.256	0.281	0.37	0.344	0.364		0.577	0.63	0.598	0.57	0.578	0.638	0.551	0.558	0.603	0.383	0.388	0.379	0.246	0.255	0.267	0.381	0.392	0.39		1.003	0.804	0.825	1.017	1.036	1.052	0.988	0.909	0.944	0.622	0.59
4200	0.964	0.83	0.779	0.803	0.86	0.874	0.625	0.709	0.741	0.349	0.333	0.318	0.251	0.247	0.278	0.365	0.318	0.345		0.574	0.632	0.593	0.56	0.564	0.629	0.547	0.558	0.605	0.385	0.395	0.385	0.25	0.256	0.269	0.393	0.376	0.398		1.023	0.8	0.826	1.02	1.038	1.052	0.98	0.882	0.926	0.616	0.592
4230	0.984	0.831	0.784	0.785	0.855	0.851	0.621	0.706	0.737	0.341	0.321	0.327	0.262	0.245	0.277	0.341	0.337	0.336		0.574	0.63	0.593	0.56	0.567	0.636	0.553	0.563	0.605	0.379	0.393	0.38	0.24	0.248	0.26	0.382	0.377	0.39		1.013	0.797	0.822	1.01	1.029	1.042	0.971	0.881	0.913	0.626	0.595
4260	0.971	0.829	0.765	0.791	0.846	0.858	0.625	0.691	0.736	0.349	0.328	0.323	0.257	0.248	0.271	0.347	0.338	0.34		0.575	0.63	0.594	0.553	0.575	0.627	0.55	0.556	0.607	0.394	0.401	0.394	0.258	0.262	0.275	0.402	0.389	0.402		1.007	0.787	0.813	1.001	1.028	1.042	0.976	0.874	0.914	0.621	0.586
4290	0.962	0.817	0.766	0.779	0.828	0.829	0.613	0.687	0.716	0.346	0.329	0.324	0.256	0.25	0.273	0.371	0.335	0.346											0.394	0.402	0.394	0.251	0.26	0.271	0.393	0.392	0.4		1.006	0.781	0.791	0.987	1.001	1.034	0.959	0.862	0.898	0.62	0.593
4320	0.948	0.819	0.75	0.782	0.829	0.836	0.608	0.688	0.722	0.345	0.315	0.321	0.263	0.248	0.278	0.352	0.343	0.346											0.386	0.399	0.39	0.242	0.251	0.262	0.399	0.38	0.389		0.998	0.779	0.802	1.001	1.01	1.028	0.959	0.843	0.878	0.618	0.606
4350	0.957	0.812	0.75	0.77	0.829	0.842	0.61	0.696	0.714	0.341	0.343	0.339	0.267	0.26	0.286	0.364	0.342	0.368											0.402	0.408	0.403	0.259	0.267	0.278	0.41	0.4	0.417		0.99	0.761	0.801	0.989	1.004	1.022	0.962	0.857	0.873	0.627	0.598
4380	0.969	0.828	0.747	0.763	0.826	0.852	0.615	0.676	0.724	0.348	0.351	0.337	0.274	0.266	0.287	0.35	0.344	0.369											0.401	0.404	0.397	0.255	0.259	0.272	0.406	0.394	0.418		0.988	0.762	0.796	0.987	1.008	1.029	0.971	0.848	0.892	0.624	0.593
4410	0.953	0.805	0.741	0.76	0.828	0.834	0.609	0.673	0.716	0.335	0.313	0.324	0.251	0.24	0.264	0.338	0.338	0.324											0.399	0.413	0.401	0.252	0.264	0.276	0.418	0.403	0.412		0.984	0.758	0.783	0.974	1.001	1.007	0.945	0.828	0.862	0.619	0.585
4440	0.958	0.809	0.758	0.75	0.837	0.834	0.593	0.675	0.703	0.341	0.338	0.335	0.266	0.256	0.281	0.354	0.348	0.346											0.404	0.415	0.406	0.254	0.264	0.274	0.411	0.406	0.416		0.996	0.778	0.789	0.981	1.004	1.015	0.971	0.825	0.859	0.635	0.602
4470	0.956	0.823	0.756	0.762	0.818	0.833	0.6	0.671	0.705	0.348	0.33	0.326	0.265	0.257	0.284	0.378	0.337	0.364											0.408	0.419	0.413	0.26	0.266	0.28	0.428	0.41	0.419		0.987	0.767	0.783	0.983	1.01	1.035	0.965	0.821	0.858	0.626	0.595
4500	0.943	0.82	0.758	0.766	0.815	0.823	0.596	0.666	0.703	0.348	0.333	0.307	0.254	0.247	0.269	0.328	0.324	0.326											0.404	0.42	0.408	0.253	0.259	0.274	0.426	0.403	0.418		0.992	0.757	0.769	0.973	0.999	1.019	0.964	0.811	0.855	0.616	0.6
4530	0.948	0.801	0.736	0.763	0.82	0.829	0.6	0.678	0.706	0.344	0.323	0.325	0.265	0.257	0.282	0.345	0.338	0.348											0.409	0.42	0.41	0.254	0.263	0.274	0.43	0.405	0.435		0.97	0.738	0.752	0.963	0.987	1.008	0.942	0.801	0.837	0.626	0.582
4560	0.942	0.813	0.732	0.739	0.813	0.822	0.584	0.652	0.681	0.356	0.322	0.311	0.263	0.253	0.28	0.365	0.33	0.346											0.411	0.421	0.414	0.255	0.268	0.278	0.427	0.416	0.444		0.984	0.737	0.75	0.957	0.977	1.004	0.937	0.792	0.831	0.633	0.584
4590	0.929	0.794	0.721	0.758	0.814	0.822	0.593	0.661	0.692	0.34	0.329	0.326	0.262	0.251	0.276	0.332	0.346	0.346											0.411	0.424	0.419	0.254	0.264	0.275	0.432	0.418	0.428		0.973	0.731	0.745	0.959	0.985	1	0.937	0.795	0.839	0.629	0.591
4620	0.935	0.808	0.727	0.739	0.799	0.817	0.59	0.664	0.685	0.336	0.331	0.308	0.251	0.247	0.267	0.345	0.338	0.353											0.408	0.424	0.415	0.25	0.264	0.273	0.422	0.409	0.425		0.965	0.732	0.756	0.958	0.983	1.006	0.938	0.794	0.831	0.628	0.572
4650	0.932	0.794	0.734	0.726	0.804	0.829	0.58	0.661	0.677	0.35	0.327	0.322	0.262	0.253	0.28	0.346	0.32	0.362											0.414	0.426	0.419	0.25	0.261	0.274	0.439	0.413	0.442		0.964	0.723	0.74	0.95	0.969	0.994	0.93	0.793	0.833	0.627	0.575
4680	0.934	0.81	0.724	0.731	0.815	0.815	0.59	0.653	0.678	0.34	0.324	0.324	0.271	0.262	0.288	0.363	0.344	0.363											0.418	0.43	0.422	0.257	0.267	0.277	0.451	0.421	0.441		0.964	0.727	0.738	0.955	0.982	1.015	0.95	0.799	0.844	0.635	0.635
4710	0.926	0.799	0.73	0.734	0.811	0.807	0.586	0.645	0.681	0.353	0.308	0.317	0.267	0.263	0.284	0.349	0.336	0.334											0.421	0.43	0.427	0.262	0.264	0.283	0.443	0.433	0.448		0.966	0.73	0.754	0.963	0.98	1.003	0.941	0.776	0.83	0.627	0.627
4740	0.934	0.795	0.711	0.705	0.785	0.794	0.554	0.638	0.657	0.336	0.324	0.324	0.253	0.243	0.268	0.357	0.32	0.339											0.42	0.434	0.43	0.259	0.269	0.279	0.437	0.421	0.436		0.963	0.718	0.734	0.948	0.972	0.992	0.932	0.763	0.827	0.637	0.63
4770	0.938	0.795	0.729	0.737	0.807	0.823	0.577	0.645	0.672	0.34	0.323	0.318	0.264	0.266	0.282	0.358	0.322	0.328											0.426	0.436	0.43	0.26	0.267	0.281	0.449	0.432	0.446		0.969	0.714	0.735	0.953	0.971	1.002	0.939	0.773	0.834	0.644	0.631
4800	0.92	0.795	0.721	0.724	0.794	0.801	0.579	0.637	0.686	0.327	0.318	0.308	0.263	0.255	0.277	0.333	0.333	0.327											0.429	0.437	0.434	0.26	0.272	0.285	0.449	0.436	0.45		0.961	0.708	0.739	0.947	0.97	1.006	0.936	0.765	0.834	0.662	0.628
4830	0.902	0.786	0.719	0.721	0.795	0.799	0.578	0.629	0.676	0.332	0.314	0.308	0.255	0.248	0.272	0.334	0.323	0.346											0.424	0.444	0.434	0.257	0.268	0.276	0.441	0.427	0.438		0.955	0.712	0.748	0.943	0.958	0.998	0.929	0.761	0.825	0.654	0.622
4860	0.932	0.788	0.732	0.724	0.798	0.806	0.567	0.636	0.649	0.338	0.323	0.307	0.262	0.255	0.274	0.332	0.325	0.328											0.433	0.442	0.437	0.26	0.274	0.284	0.458	0.44	0.451		0.958	0.71	0.73	0.952	0.964	0.993	0.928	0.751	0.82	0.656	0.623
4890	0.91	0.769	0.709	0.719	0.788	0.796	0.568	0.635	0.667	0.347	0.326	0.311	0.262	0.26	0.283	0.332	0.327	0.348											0.425	0.44	0.433	0.251	0.262	0.273	0.447	0.427	0.443		0.937	0.714	0.722	0.941	0.953	0.995	0.936	0.758	0.83	0.647	0.634
4920	0.908	0.78	0.733	0.711	0.785	0.784	0.569	0.631	0.649	0.337	0.328	0.344	0.273	0.264	0.289	0.353	0.343	0.335											0.438	0.446	0.441	0.263	0.272	0.284	0.463	0.442	0.452		0.958	0.717	0.72	0.939	0.952	1.004	0.925	0.747	0.813	0.661	0.615
4950	0.909	0.768	0.711	0.719	0.777	0.797	0.58	0.637	0.663	0.34	0.333	0.318	0.27	0.258	0.289	0.33	0.333	0.351											0.437	0.442	0.442	0.263	0.272	0.285	0.469	0.442	0.458		0.947	0.696	0.71	0.933	0.94	0.98	0.922	0.733	0.8	0.647	0.621
4980	0.904	0.783	0.719	0.713	0.779	0.792	0.57	0.625	0.645	0.34	0.314	0.321	0.271	0.261	0.289	0.352	0.328	0.347											0.442	0.45	0.449	0.266	0.278	0.29	0.46	0.448	0.471		0.949	0.703	0.714	0.929	0.942	1.001	0.913	0.737	0.802	0.669	0.608
5010	0.895	0.769	0.703	0.705	0.778	0.787	0.572	0.629	0.658	0.333	0.329	0.314	0.264	0.261	0.284	0.334	0.335	0.338											0.431	0.444	0.437	0.255	0.263	0.275	0.45	0.438	0.455		0.935	0.691	0.703	0.926	0.937	0.98	0.913	0.725	0.791	0.642	0.629
5040	0.885	0.77	0.72	0.702	0.784	0.786	0.565	0.63	0.64	0.342	0.307	0.305	0.264	0.258	0.28	0.332	0.341	0.328											0.44	0.446	0.446	0.262	0.273	0.286	0.46	0.453	0.464		0.938	0.704	0.708	0.936	0.952	0.988	0.919	0.731	0.791	0.656	0.591
5070	0.895	0.764	0.723	0.695	0.767	0.778	0.561	0.614	0.642	0.334	0.315	0.318	0.271	0.26	0.284	0.333	0.328	0.335											0.443	0.449	0.452	0.26	0.277	0.287	0.469	0.45	0.461		0.931	0.69	0.704	0.925	0.94	0.983	0.914	0.718	0.789	0.66	0.6
5100	0.898	0.763	0.694	0.69	0.774	0.779	0.561	0.624	0.644	0.333	0.318	0.307	0.264	0.258	0.28	0.335	0.311	0.316											0.445	0.45	0.457	0.263	0.279	0.289	0.469	0.45	0.464		0.936	0.7	0.706	0.931	0.95	0.988	0.926	0.732	0.796	0.675	0.605
5130	0.889	0.753	0.697	0.697	0.774	0.777	0.555	0.625	0.644	0.34	0.314	0.307	0.271	0.267	0.295	0.346	0.323	0.34											0.45	0.457	0.46	0.273	0.282	0.295	0.482	0.456	0.472		0.942	0.696	0.702	0.916	0.932	0.98	0.912	0.727	0.796	0.654	0.59
5160	0.879	0.751	0.694	0.686	0.776	0.771	0.547	0.616	0.638	0.343	0.317	0.322	0.271	0.264	0.292	0.349	0.325	0.352											0.452	0.458	0.46	0.272	0.284	0.298	0.479	0.46	0.475		0.927	0.69	0.695	0.914	0.931	0.973	0.913	0.719	0.783	0.667	0.584
5190	0.901	0.752	0.702	0.684	0.771	0.778	0.557	0.625	0.641	0.329	0.302	0.306	0.255	0.257	0.285	0.343	0.306	0.336											0.446	0.458	0.456	0.266	0.278	0.289	0.473	0.453	0.471		0.934	0.69	0.697	0.919	0.93	0.988	0.909	0.717	0.781	0.645	0.588
5220	0.877	0.748	0.688	0.693	0.768	0.765	0.561	0.62	0.638	0.338	0.321	0.318	0.274	0.263	0.291	0.345	0.321	0.336											0.443	0.457	0.454	0.26	0.271	0.287	0.469	0.445	0.456		0.924	0.678	0.691	0.913	0.918	0.972	0.899	0.71	0.772	0.657	0.586
5250	0.877	0.753	0.704	0.686	0.758	0.757	0.555	0.616	0.632	0.34	0.313	0.31	0.276	0.266	0.296	0.358	0.323	0.327											0.45	0.458	0.46	0.265	0.282	0.289	0.473	0.457	0.471		0.92	0.691	0.691	0.912	0.921	0.977	0.901	0.71	0.772	0.656	0.581
5280	0.884	0.763	0.678	0.676	0.754	0.763	0.547	0.603	0.619	0.329	0.307	0.298	0.271	0.265	0.284	0.326	0.305	0.318											0.455	0.462	0.466	0.262	0.281	0.296	0.477	0.462	0.476		0.923	0.685	0.686	0.914	0.905	0.969	0.9	0.709	0.763	0.658	0.595
5310	0.874	0.758	0.69	0.691	0.755	0.771	0.547	0.605	0.632	0.344	0.315	0.314	0.27	0.262	0.281	0.316	0.303	0.328											0.456	0.465	0.47	0.269	0.283	0.301	0.479	0.463	0.481		0.922	0.682	0.696	0.91	0.908	0.972	0.9	0.724	0.772	0.652	0.587
5340	0.876	0.76	0.677	0.669	0.753	0.765	0.555	0.618	0.632	0.338	0.302	0.306	0.268	0.26	0.281	0.353	0.309	0.328											0.458	0.466	0.47	0.272	0.287	0.303	0.485	0.474	0.486		0.921	0.685	0.69	0.912	0.915	0.975	0.909	0.719	0.766	0.663	0.584
5370	0.871	0.743	0.67	0.68	0.754	0.768	0.556	0.613	0.641	0.333	0.321	0.296	0.268	0.262	0.285	0.321	0.296	0.329											0.46	0.467	0.472	0.272	0.286	0.301	0.483	0.462	0.488		0.918	0.68	0.682	0.901	0.906	0.967	0.892	0.708	0.755	0.649	0.592
5400	0.866	0.748	0.678	0.676	0.761	0.764	0.559	0.608	0.625	0.342	0.293	0.29	0.258	0.251	0.271	0.33	0.293	0.328											0.454	0.468	0.47	0.266	0.284	0.294	0.479	0.46	0.48		0.923	0.701	0.698	0.926	0.924	0.985	0.903	0.719	0.767	0.637	0.599
5430	0.866	0.74	0.666	0.68	0.748	0.758	0.553	0.613	0.635	0.343	0.317	0.296	0.274	0.266	0.289	0.325	0.314	0.331											0.462	0.471	0.476	0.272	0.287	0.302	0.485	0.467	0.485		0.921	0.688	0.682	0.907	0.908	0.974	0.891	0.704	0.743	0.648	0.605
5460	0.879	0.744	0.666	0.677	0.753	0.768	0.556	0.611	0.645	0.334	0.3	0.305	0.273	0.267	0.288	0.322	0.306	0.32											0.466	0.473	0.476	0.276	0.297	0.306	0.49	0.471	0.484		0.921	0.679	0.676	0.905	0.908	0.98	0.893	0.703	0.748	0.663	0.61
5490	0.843	0.746	0.667	0.662	0.741	0.732	0.523	0.598	0.596	0.333	0.299	0.3	0.27	0.266	0.281	0.356	0.309	0.315											0.463	0.471	0.475	0.274	0.288	0.3	0.49	0.462	0.488		0.937	0.687	0.681	0.909	0.907	0.975	0.894	0.712	0.75	0.639	0.596
5520	0.866	0.74	0.665	0.662	0.745	0.751	0.555	0.603	0.627	0.328	0.323	0.301	0.276	0.268	0.298	0.325	0.3	0.344											0.459	0.47	0.47	0.27	0.286	0.294	0.487	0.466	0.479		0.921	0.682	0.686	0.912	0.905	0.972	0.886	0.709	0.742	0.643	0.582
5550	0.866	0.749	0.669	0.667	0.747	0.75	0.542	0.592	0.612	0.322	0.292	0.291	0.264	0.252	0.274	0.32	0.295	0.313											0.458	0.476	0.472	0.268	0.285	0.297	0.486	0.459	0.474		0.917	0.688	0.686	0.904	0.904	0.974	0.891	0.719	0.742	0.642	0.586
5580	0.861	0.752	0.665	0.668	0.746	0.743	0.543	0.596	0.606	0.337	0.3	0.302	0.275	0.266	0.295	0.349	0.314	0.326											0.464	0.472	0.478	0.275	0.284	0.305	0.49	0.463	0.481		0.928	0.7	0.695	0.907	0.915	0.981	0.889	0.707	0.737	0.643	0.584
5610	0.856	0.742	0.666	0.669	0.743	0.754	0.559	0.6	0.615	0.344	0.314	0.312	0.287	0.276	0.301	0.333	0.314	0.328											0.461	0.472	0.472	0.273	0.286	0.305	0.49	0.466	0.482		0.913	0.682	0.676	0.903	0.905	0.971	0.886	0.706	0.738	0.646	0.592
5640	0.842	0.759	0.664	0.65	0.736	0.744	0.533	0.592	0.604	0.332	0.278	0.278	0.26	0.255	0.277	0.318	0.288	0.33											0.463	0.477	0.478	0.271	0.289	0.301	0.485	0.46	0.474		0.913	0.688	0.687	0.9	0.903	0.974	0.877	0.698	0.722	0.652	0.582
5670	0.858	0.742	0.659	0.665	0.745	0.753	0.552	0.61	0.622	0.312	0.277	0.284	0.264	0.263	0.278	0.305	0.293	0.328											0.458	0.477	0.476	0.272	0.288	0.303	0.491	0.464	0.477		0.911	0.688	0.692	0.904	0.905	0.975	0.886	0.707	0.728	0.645	0.575
5700	0.858	0.738	0.649	0.649	0.74	0.75	0.531	0.58	0.609	0.316	0.281	0.293	0.265	0.257	0.279	0.308	0.283	0.316											0.456	0.475	0.471	0.273	0.286	0.302	0.491	0.458	0.483		0.902	0.68	0.682	0.896	0.899	0.972	0.868	0.7	0.72	0.637	0.578
5730	0.863	0.725	0.647	0.654	0.738	0.752	0.552	0.595	0.623	0.336	0.289	0.289	0.274	0.282	0.293	0.345	0.34	0.318											0.453	0.471	0.466	0.271	0.278	0.297	0.488	0.454	0.472		0.9	0.68	0.675	0.897	0.895	0.968	0.872	0.701	0.723	0.635	0.573
5760	0.856	0.728	0.655	0.666	0.734	0.741	0.548	0.61	0.633	0.318	0.32	0.288	0.269	0.26	0.286	0.31	0.294	0.306											0.458	0.476	0.469	0.27	0.284	0.3	0.486	0.455	0.471		0.908	0.677	0.687	0.898	0.89	0.965	0.863	0.699	0.721	0.627	0.572
5790	0.85	0.731	0.659	0.668	0.734	0.743	0.545	0.595	0.629	0.324	0.282	0.293	0.27	0.265	0.294	0.318	0.289	0.312											0.456	0.476	0.47	0.274	0.288	0.301	0.48	0.458	0.477		0.9	0.687	0.688	0.894	0.894	0.963	0.864	0.698	0.717	0.627	0.572
5820	0.848	0.716	0.646	0.644	0.728	0.739	0.541	0.594	0.61	0.336	0.282	0.301	0.278	0.272	0.297	0.318	0.295	0.33											0.469	0.474	0.478	0.276	0.29	0.304	0.49	0.467	0.482		0.906	0.68	0.672	0.891	0.886	0.958	0.854	0.69	0.712	0.629	0.58
5850	0.851	0.724	0.652	0.648	0.734	0.742	0.545	0.583	0.621	0.324	0.286	0.298	0.286	0.276	0.301	0.352	0.307	0.331											0.464	0.471	0.475	0.273	0.288	0.308	0.487	0.465	0.478		0.904	0.687	0.681	0.89	0.894	0.967	0.869	0.697	0.722	0.628	0.576
5880	0.837	0.721	0.646	0.632	0.733	0.732	0.527	0.573	0.582	0.316	0.284	0.293	0.27	0.26	0.284	0.327	0.29	0.306											0.456	0.476	0.469	0.275	0.289	0.305	0.486	0.453	0.475		0.9	0.687	0.688	0.886	0.888	0.973	0.861	0.693	0.711	0.625	0.576
5910	0.845	0.731	0.659	0.65	0.732	0.728	0.524	0.58	0.6	0.332	0.294	0.295	0.283	0.273	0.299	0.324	0.295	0.313											0.462	0.472	0.474	0.275	0.291	0.308	0.486	0.464	0.481		0.91	0.69	0.694	0.893	0.888	0.97	0.862	0.701	0.725	0.641	0.579
5940	0.842	0.718	0.645	0.635	0.734	0.732	0.54	0.575	0.613	0.322	0.277	0.286	0.276	0.272	0.289	0.318	0.299	0.311											0.455	0.472	0.469	0.278	0.286	0.303	0.481	0.453	0.473		0.894	0.691	0.679	0.885	0.885	0.969	0.856	0.696	0.715	0.628	0.571
5970	0.832	0.733	0.658	0.642	0.732	0.739	0.532	0.582	0.603	0.325	0.292	0.292	0.279	0.276	0.296	0.324	0.299	0.317											0.461	0.472	0.475	0.276	0.292	0.306	0.484	0.459	0.468		0.917	0.695	0.694	0.894	0.895	0.977	0.863	0.704	0.721	0.632	0.572
6000	0.833	0.714	0.642	0.642	0.727	0.734	0.535	0.589	0.608	0.319	0.281	0.28	0.275	0.27	0.284	0.32	0.288	0.326											0.466	0.473	0.478	0.282	0.3	0.312	0.488	0.464	0.482		0.885	0.683	0.678	0.886	0.886	0.961	0.847	0.699	0.716	0.632	0.563
[truncated: 70 more columns]

## Sheet: SI Fig 2a
aceB, aceA, glcB, maeB, fumA, fumB, fumC YFP genomic fusion
OD600
Time (min)	MG1655_aceA-YFP: MMAA Pi/4			ΔettA_aceA-YFP MMAA Pi/4			ΔettA_P21_aceA-YFP: MMAA Pi/4			MG1655_aceB-YFP: MMAA Pi/4			ΔettA_aceB-YFP MMAA Pi/4			ΔettA_P21_aceB-YFP: MMAA Pi/4			MG1655_glcB-YFP: MMAA Pi/4			ΔettA_glcB-YFP MMAA Pi/4			ΔettA_P21_glcB-YFP: MMAA Pi/4			MG1655_maeB-YFP: MMAA Pi/4			ΔettA_maeB-YFP MMAA Pi/4			ΔettA_P21_maeB-YFP: MMAA Pi/4			MG1655_fumA-YFP: MMAA Pi/4			ΔettA_fumA-YFP MMAA Pi/4			ΔettA_P21_fumA-YFP: MMAA Pi/4			MG1655_fumB-YFP: MMAA Pi/4			ΔettA_fumB-YFP MMAA Pi/4
0	0.121	0.13	0.113	0.126	0.113	0.128	0.124	0.117	0.138	0.133	0.128	0.125	0.122	0.128	0.136	0.15	0.163	0.185	0.154	0.194	0.15	0.147	0.156	0.138	0.169	0.173	0.179	0.141	0.143	0.178	0.145	0.15	0.155	0.161	0.169	0.148	0.156	0.148	0.178	0.176	0.152	0.193	0.16	0.169	0.128	0.114	0.12	0.124	0.117
30	0.099	0.104	0.096	0.1	0.096	0.139	0.107	0.099	0.161	0.147	0.139	0.139	0.135	0.143	0.157	0.164	0.195	0.155	0.132	0.169	0.134	0.138	0.147	0.13	0.153	0.144	0.17	0.135	0.135	0.167	0.13	0.135	0.14	0.142	0.151	0.138	0.149	0.138	0.166	0.154	0.137	0.171	0.143	0.149	0.125	0.113	0.116	0.118	0.113
60	0.115	0.125	0.112	0.121	0.112	0.139	0.122	0.115	0.15	0.146	0.139	0.134	0.132	0.135	0.144	0.15	0.166	0.155	0.131	0.164	0.124	0.134	0.14	0.129	0.151	0.146	0.159	0.139	0.133	0.16	0.126	0.138	0.139	0.15	0.15	0.132	0.139	0.132	0.165	0.151	0.136	0.173	0.142	0.153	0.126	0.114	0.116	0.119	0.117
90	0.116	0.13	0.117	0.125	0.117	0.14	0.136	0.126	0.153	0.148	0.14	0.137	0.136	0.144	0.147	0.162	0.182	0.145	0.114	0.152	0.121	0.115	0.13	0.12	0.138	0.127	0.16	0.135	0.133	0.154	0.122	0.126	0.132	0.14	0.157	0.134	0.152	0.134	0.167	0.153	0.135	0.167	0.142	0.145	0.128	0.116	0.117	0.12	0.118
120	0.113	0.118	0.11	0.121	0.11	0.129	0.133	0.124	0.148	0.137	0.129	0.128	0.124	0.14	0.141	0.151	0.168	0.156	0.133	0.169	0.134	0.139	0.153	0.141	0.167	0.155	0.173	0.152	0.144	0.166	0.143	0.139	0.135	0.148	0.158	0.141	0.148	0.141	0.164	0.157	0.138	0.164	0.137	0.146	0.134	0.123	0.119	0.135	0.132
150	0.129	0.141	0.133	0.141	0.133	0.147	0.153	0.143	0.153	0.147	0.147	0.147	0.145	0.156	0.161	0.173	0.189	0.147	0.128	0.171	0.132	0.141	0.15	0.146	0.163	0.157	0.178	0.156	0.153	0.179	0.141	0.153	0.172	0.174	0.184	0.145	0.153	0.145	0.176	0.167	0.148	0.186	0.155	0.165	0.145	0.13	0.14	0.142	0.141
180	0.147	0.158	0.148	0.159	0.148	0.166	0.164	0.159	0.169	0.168	0.166	0.175	0.167	0.176	0.182	0.189	0.221	0.182	0.158	0.199	0.156	0.164	0.177	0.159	0.185	0.172	0.196	0.177	0.176	0.179	0.166	0.17	0.197	0.192	0.2	0.157	0.167	0.157	0.187	0.185	0.168	0.196	0.162	0.169	0.151	0.137	0.131	0.149	0.148
210	0.174	0.186	0.182	0.186	0.182	0.193	0.189	0.184	0.196	0.196	0.193	0.212	0.19	0.2	0.211	0.213	0.246	0.214	0.184	0.222	0.182	0.193	0.206	0.185	0.215	0.201	0.246	0.216	0.22	0.217	0.198	0.208	0.254	0.252	0.256	0.172	0.182	0.172	0.211	0.213	0.192	0.216	0.187	0.191	0.169	0.158	0.144	0.173	0.182
240	0.213	0.229	0.224	0.236	0.224	0.245	0.242	0.235	0.25	0.241	0.245	0.246	0.244	0.259	0.265	0.271	0.288	0.221	0.203	0.25	0.208	0.22	0.237	0.223	0.246	0.238	0.314	0.266	0.271	0.262	0.246	0.261	0.319	0.315	0.327	0.202	0.215	0.202	0.25	0.253	0.233	0.259	0.221	0.23	0.211	0.19	0.168	0.216	0.214
270	0.27	0.281	0.285	0.291	0.285	0.312	0.287	0.284	0.306	0.31	0.312	0.316	0.309	0.327	0.33	0.339	0.362	0.262	0.256	0.285	0.252	0.27	0.288	0.274	0.287	0.294	0.341	0.313	0.317	0.296	0.285	0.29	0.352	0.357	0.374	0.245	0.254	0.245	0.312	0.309	0.293	0.314	0.282	0.294	0.27	0.239	0.208	0.264	0.268
300	0.311	0.33	0.338	0.336	0.338	0.361	0.343	0.34	0.364	0.356	0.361	0.365	0.359	0.372	0.365	0.386	0.405	0.347	0.335	0.376	0.33	0.352	0.358	0.354	0.371	0.369	0.411	0.374	0.376	0.357	0.339	0.359	0.415	0.43	0.431	0.295	0.313	0.295	0.358	0.358	0.349	0.354	0.339	0.337	0.313	0.293	0.25	0.326	0.323
330	0.366	0.384	0.392	0.393	0.392	0.391	0.396	0.395	0.411	0.392	0.391	0.408	0.399	0.416	0.408	0.415	0.436	0.386	0.363	0.392	0.37	0.384	0.396	0.387	0.407	0.407	0.454	0.412	0.413	0.404	0.389	0.393	0.469	0.474	0.488	0.349	0.356	0.349	0.41	0.413	0.408	0.429	0.408	0.407	0.357	0.335	0.302	0.37	0.369
360	0.419	0.427	0.443	0.436	0.443	0.458	0.431	0.426	0.468	0.459	0.458	0.468	0.462	0.474	0.467	0.477	0.499	0.44	0.403	0.451	0.423	0.442	0.455	0.439	0.465	0.459	0.51	0.477	0.48	0.445	0.439	0.443	0.511	0.523	0.53	0.396	0.411	0.396	0.458	0.46	0.453	0.461	0.442	0.436	0.403	0.383	0.341	0.415	0.415
390	0.48	0.505	0.512	0.512	0.512	0.527	0.52	0.514	0.531	0.518	0.527	0.53	0.528	0.533	0.526	0.538	0.571	0.505	0.473	0.511	0.476	0.495	0.506	0.488	0.509	0.506	0.596	0.558	0.563	0.53	0.516	0.522	0.626	0.626	0.643	0.435	0.455	0.435	0.516	0.51	0.5	0.502	0.477	0.484	0.463	0.444	0.396	0.475	0.477
420	0.554	0.569	0.583	0.576	0.583	0.577	0.586	0.565	0.581	0.569	0.577	0.598	0.589	0.605	0.607	0.604	0.633	0.549	0.541	0.583	0.54	0.555	0.57	0.556	0.581	0.578	0.657	0.617	0.62	0.558	0.546	0.551	0.656	0.656	0.664	0.496	0.511	0.496	0.579	0.569	0.564	0.57	0.545	0.546	0.518	0.493	0.442	0.539	0.535
450	0.593	0.613	0.612	0.615	0.612	0.627	0.63	0.608	0.637	0.626	0.627	0.635	0.628	0.636	0.632	0.656	0.664	0.591	0.576	0.625	0.585	0.598	0.601	0.597	0.62	0.619	0.683	0.648	0.651	0.618	0.598	0.604	0.689	0.704	0.703	0.543	0.563	0.543	0.639	0.636	0.629	0.637	0.604	0.604	0.575	0.544	0.501	0.584	0.591
480	0.643	0.657	0.662	0.656	0.662	0.678	0.671	0.649	0.692	0.67	0.678	0.685	0.674	0.686	0.685	0.704	0.724	0.652	0.627	0.663	0.626	0.647	0.644	0.637	0.661	0.667	0.745	0.712	0.701	0.649	0.636	0.632	0.724	0.749	0.759	0.619	0.628	0.619	0.688	0.668	0.662	0.677	0.645	0.652	0.642	0.62	0.554	0.653	0.651
510	0.695	0.71	0.711	0.709	0.711	0.726	0.725	0.701	0.745	0.719	0.726	0.729	0.719	0.726	0.736	0.744	0.769	0.729	0.692	0.734	0.686	0.697	0.701	0.697	0.729	0.73	0.819	0.77	0.762	0.705	0.693	0.684	0.782	0.798	0.808	0.632	0.652	0.632	0.71	0.686	0.688	0.696	0.679	0.682	0.667	0.636	0.605	0.675	0.677
540	0.778	0.784	0.767	0.771	0.767	0.781	0.782	0.766	0.809	0.788	0.781	0.782	0.774	0.781	0.783	0.777	0.818	0.774	0.729	0.782	0.737	0.746	0.755	0.748	0.775	0.776	0.908	0.836	0.814	0.751	0.743	0.736	0.838	0.86	0.857	0.684	0.714	0.684	0.754	0.739	0.737	0.753	0.732	0.738	0.726	0.684	0.643	0.719	0.715
570	0.819	0.848	0.853	0.844	0.853	0.854	0.867	0.85	0.859	0.853	0.854	0.87	0.864	0.868	0.859	0.879	0.899	0.826	0.804	0.858	0.799	0.81	0.834	0.818	0.858	0.851	0.969	0.925	0.896	0.809	0.8	0.808	0.927	0.938	0.95	0.741	0.769	0.741	0.806	0.8	0.803	0.827	0.816	0.813	0.799	0.742	0.699	0.774	0.768
600	0.888	0.927	0.865	0.854	0.865	0.93	0.895	0.861	0.938	0.927	0.93	0.898	0.9	0.903	0.939	0.925	0.965	0.892	0.836	0.888	0.82	0.84	0.846	0.855	0.883	0.884	1.048	0.949	0.917	0.855	0.845	0.839	0.954	0.968	0.974	0.793	0.819	0.793	0.86	0.844	0.837	0.878	0.834	0.838	0.847	0.802	0.756	0.825	0.824
630	0.946	0.984	0.931	0.927	0.931	0.991	0.933	0.905	0.992	0.982	0.991	0.961	0.946	0.951	0.966	0.955	0.986	0.948	0.909	0.971	0.881	0.897	0.913	0.907	0.928	0.938	1.115	1.06	0.992	0.911	0.917	0.907	1.003	1.033	1.042	0.843	0.869	0.843	0.906	0.885	0.889	0.909	0.888	0.883	0.908	0.842	0.789	0.869	0.863
660	1.016	1.05	0.978	0.974	0.978	1.036	0.986	0.973	1.06	1.044	1.036	1.007	0.992	0.997	0.988	0.993	1.023	1.016	0.945	1.009	0.931	0.946	0.96	0.971	0.974	0.981	1.192	1.06	1.026	0.962	0.958	0.939	1.05	1.064	1.084	0.893	0.926	0.893	0.962	0.938	0.939	0.962	0.939	0.935	0.941	0.894	0.846	0.918	0.912
690	1.071	1.097	1.028	1.017	1.028	1.103	1.04	1.02	1.113	1.099	1.103	1.065	1.056	1.057	1.054	1.06	1.086	1.073	1.015	1.075	0.986	0.999	1.013	1.018	1.029	1.025	1.236	1.135	1.088	1.009	0.993	0.998	1.089	1.114	1.12	0.948	0.974	0.948	1.017	0.998	0.994	1.016	0.993	0.989	1.017	0.953	0.908	0.98	0.975
720	1.127	1.149	1.088	1.075	1.088	1.177	1.104	1.09	1.169	1.158	1.177	1.111	1.104	1.105	1.135	1.118	1.151	1.109	1.067	1.127	1.032	1.047	1.051	1.053	1.08	1.085	1.306	1.184	1.135	1.062	1.049	1.063	1.147	1.175	1.173	0.993	1.029	0.993	1.052	1.03	1.033	1.066	1.048	1.048	1.086	1.002	0.955	1.022	1.009
750	1.184	1.206	1.176	1.166	1.176	1.226	1.198	1.144	1.23	1.216	1.226	1.175	1.168	1.171	1.21	1.169	1.199	1.189	1.134	1.204	1.122	1.127	1.141	1.131	1.149	1.161	1.336	1.252	1.204	1.12	1.113	1.113	1.199	1.216	1.213	1.078	1.116	1.078	1.12	1.098	1.098	1.137	1.099	1.1	1.152	1.091	1.023	1.087	1.086
780	1.233	1.261	1.164	1.157	1.164	1.261	1.197	1.165	1.278	1.268	1.261	1.212	1.205	1.21	1.198	1.213	1.23	1.255	1.159	1.217	1.114	1.135	1.149	1.155	1.174	1.179	1.378	1.252	1.232	1.163	1.144	1.145	1.228	1.247	1.254	1.1	1.138	1.1	1.153	1.124	1.13	1.157	1.139	1.138	1.194	1.106	1.054	1.121	1.112
810	1.28	1.31	1.231	1.229	1.231	1.33	1.294	1.245	1.333	1.315	1.33	1.272	1.265	1.262	1.295	1.266	1.29	1.301	1.215	1.274	1.186	1.217	1.229	1.243	1.261	1.255	1.415	1.283	1.26	1.22	1.209	1.219	1.29	1.313	1.309	1.145	1.181	1.145	1.208	1.19	1.197	1.245	1.196	1.204	1.254	1.15	1.111	1.194	1.185
840	1.331	1.361	1.256	1.244	1.256	1.381	1.299	1.261	1.388	1.373	1.381	1.308	1.296	1.302	1.327	1.31	1.311	1.357	1.239	1.326	1.225	1.254	1.255	1.272	1.295	1.298	1.417	1.306	1.29	1.248	1.248	1.247	1.313	1.361	1.347	1.19	1.221	1.19	1.243	1.219	1.219	1.268	1.247	1.244	1.267	1.193	1.156	1.238	1.219
870	1.39	1.415	1.292	1.286	1.292	1.404	1.322	1.301	1.444	1.426	1.404	1.355	1.352	1.355	1.332	1.36	1.367	1.411	1.278	1.353	1.268	1.281	1.279	1.301	1.333	1.343	1.452	1.354	1.331	1.301	1.286	1.277	1.351	1.387	1.37	1.236	1.265	1.236	1.278	1.246	1.256	1.305	1.293	1.281	1.302	1.237	1.207	1.275	1.254
900	1.448	1.453	1.339	1.32	1.339	1.413	1.354	1.347	1.485	1.442	1.413	1.39	1.386	1.382	1.375	1.391	1.402	1.431	1.299	1.366	1.333	1.345	1.338	1.361	1.392	1.407	1.494	1.374	1.327	1.351	1.337	1.32	1.379	1.414	1.411	1.271	1.295	1.271	1.312	1.284	1.289	1.354	1.349	1.344	1.368	1.283	1.25	1.32	1.297
930	1.478	1.496	1.388	1.357	1.388	1.5	1.418	1.406	1.529	1.512	1.5	1.452	1.456	1.438	1.466	1.461	1.479	1.5	1.418	1.441	1.382	1.385	1.377	1.419	1.438	1.438	1.5	1.411	1.389	1.405	1.393	1.363	1.433	1.454	1.447	1.336	1.36	1.336	1.368	1.34	1.346	1.431	1.399	1.4	1.41	1.333	1.299	1.359	1.337
960	1.533	1.563	1.445	1.425	1.445	1.57	1.512	1.488	1.562	1.554	1.57	1.473	1.48	1.457	1.533	1.493	1.514	1.52	1.472	1.535	1.437	1.431	1.417	1.475	1.487	1.479	1.538	1.447	1.433	1.457	1.442	1.412	1.46	1.482	1.474	1.384	1.402	1.384	1.431	1.383	1.39	1.475	1.44	1.445	1.502	1.415	1.363	1.413	1.38
990	1.571	1.573	1.427	1.411	1.427	1.533	1.447	1.441	1.623	1.572	1.533	1.493	1.489	1.485	1.491	1.483	1.49	1.583	1.444	1.487	1.426	1.434	1.42	1.458	1.478	1.48	1.579	1.483	1.42	1.452	1.445	1.414	1.477	1.492	1.488	1.41	1.426	1.41	1.442	1.416	1.401	1.469	1.46	1.469	1.492	1.388	1.371	1.437	1.42
1020	1.605	1.618	1.464	1.446	1.464	1.578	1.506	1.501	1.641	1.589	1.578	1.517	1.52	1.511	1.494	1.524	1.513	1.621	1.489	1.529	1.443	1.453	1.424	1.484	1.51	1.524	1.607	1.5	1.453	1.495	1.481	1.453	1.492	1.526	1.507	1.451	1.468	1.451	1.478	1.444	1.434	1.507	1.51	1.498	1.516	1.441	1.436	1.459	1.437
1050	1.612	1.629	1.469	1.449	1.469	1.595	1.52	1.532	1.656	1.61	1.595	1.547	1.551	1.541	1.534	1.543	1.538	1.635	1.567	1.601	1.477	1.496	1.467	1.514	1.552	1.55	1.625	1.528	1.486	1.529	1.531	1.503	1.518	1.567	1.542	1.482	1.504	1.482	1.489	1.472	1.444	1.542	1.529	1.521	1.58	1.487	1.474	1.477	1.458
1080	1.659	1.677	1.528	1.512	1.528	1.618	1.617	1.615	1.683	1.637	1.618	1.568	1.576	1.572	1.607	1.596	1.595	1.666	1.607	1.624	1.505	1.532	1.524	1.572	1.598	1.605	1.647	1.562	1.523	1.557	1.58	1.531	1.548	1.566	1.558	1.593	1.613	1.593	1.524	1.507	1.502	1.603	1.622	1.601	1.629	1.597	1.594	1.53	1.507
1110	1.654	1.654	1.54	1.528	1.54	1.608	1.559	1.551	1.684	1.635	1.608	1.585	1.577	1.572	1.548	1.575	1.574	1.666	1.56	1.604	1.533	1.55	1.52	1.557	1.585	1.599	1.655	1.559	1.507	1.564	1.563	1.532	1.539	1.568	1.557	1.505	1.526	1.505	1.549	1.518	1.498	1.552	1.568	1.557	1.544	1.502	1.534	1.549	1.529
1140	1.657	1.649	1.56	1.535	1.56	1.63	1.57	1.56	1.707	1.655	1.63	1.626	1.623	1.607	1.583	1.615	1.615	1.68	1.564	1.619	1.541	1.554	1.54	1.564	1.589	1.597	1.659	1.573	1.539	1.598	1.6	1.571	1.57	1.597	1.582	1.541	1.539	1.541	1.57	1.541	1.525	1.584	1.593	1.575	1.55	1.53	1.617	1.568	1.55
1170	1.67	1.664	1.572	1.553	1.572	1.642	1.568	1.572	1.718	1.651	1.642	1.639	1.633	1.629	1.597	1.625	1.629	1.695	1.585	1.646	1.571	1.592	1.565	1.591	1.619	1.628	1.671	1.582	1.544	1.619	1.614	1.576	1.565	1.588	1.579	1.547	1.557	1.547	1.595	1.576	1.543	1.586	1.604	1.579	1.549	1.549	1.56	1.59	1.577
1200	1.676	1.665	1.589	1.573	1.589	1.656	1.583	1.594	1.723	1.657	1.656	1.636	1.639	1.636	1.603	1.636	1.627	1.676	1.581	1.646	1.577	1.594	1.577	1.609	1.625	1.642	1.693	1.595	1.547	1.627	1.625	1.593	1.582	1.594	1.599	1.553	1.566	1.553	1.606	1.581	1.554	1.613	1.615	1.589	1.565	1.566	1.581	1.609	1.594
1230	1.679	1.675	1.608	1.593	1.608	1.669	1.608	1.614	1.74	1.687	1.669	1.667	1.663	1.659	1.625	1.653	1.655	1.7	1.626	1.684	1.62	1.625	1.605	1.636	1.659	1.671	1.709	1.609	1.562	1.645	1.636	1.607	1.591	1.61	1.602	1.564	1.579	1.564	1.62	1.609	1.573	1.626	1.621	1.591	1.579	1.583	1.591	1.624	1.606
1260	1.715	1.692	1.631	1.612	1.631	1.702	1.617	1.624	1.761	1.704	1.702	1.693	1.702	1.688	1.652	1.677	1.689	1.731	1.629	1.694	1.625	1.645	1.621	1.651	1.671	1.682	1.713	1.626	1.579	1.686	1.686	1.652	1.619	1.642	1.64	1.601	1.608	1.601	1.655	1.639	1.613	1.667	1.675	1.656	1.6	1.606	1.62	1.646	1.632
1290	1.726	1.72	1.666	1.65	1.666	1.71	1.657	1.662	1.772	1.714	1.71	1.689	1.697	1.685	1.647	1.672	1.675	1.742	1.617	1.718	1.646	1.66	1.627	1.658	1.679	1.69	1.727	1.626	1.593	1.682	1.68	1.643	1.602	1.615	1.609	1.605	1.618	1.605	1.668	1.657	1.619	1.659	1.662	1.633	1.616	1.623	1.64	1.655	1.651
1320	1.746	1.741	1.676	1.657	1.676	1.722	1.67	1.675	1.793	1.748	1.722	1.713	1.726	1.716	1.677	1.696	1.709	1.764	1.672	1.745	1.656	1.679	1.648	1.667	1.695	1.707	1.747	1.641	1.593	1.69	1.69	1.648	1.605	1.613	1.609	1.613	1.634	1.613	1.678	1.677	1.636	1.679	1.677	1.635	1.638	1.638	1.633	1.679	1.677
1350	1.78	1.765	1.671	1.651	1.671	1.728	1.666	1.662	1.791	1.736	1.728	1.716	1.72	1.709	1.669	1.699	1.694	1.765	1.668	1.728	1.656	1.676	1.654	1.678	1.702	1.704	1.764	1.646	1.601	1.707	1.716	1.69	1.633	1.647	1.652	1.627	1.642	1.627	1.696	1.69	1.648	1.694	1.688	1.661	1.647	1.65	1.656	1.687	1.685
1380	1.781	1.773	1.707	1.686	1.707	1.754	1.693	1.702	1.828	1.769	1.754	1.744	1.748	1.736	1.7	1.725	1.735	1.8	1.694	1.769	1.693	1.72	1.693	1.717	1.744	1.745	1.788	1.669	1.631	1.732	1.742	1.702	1.641	1.666	1.656	1.645	1.661	1.645	1.706	1.709	1.667	1.708	1.698	1.677	1.665	1.666	1.677	1.699	1.696
1410	1.798	1.786	1.718	1.699	1.718	1.767	1.714	1.706	1.844	1.796	1.767	1.747	1.751	1.735	1.689	1.715	1.729	1.806	1.703	1.77	1.702	1.728	1.707	1.712	1.746	1.754	1.776	1.663	1.619	1.735	1.735	1.702	1.629	1.636	1.633	1.658	1.669	1.658	1.719	1.728	1.682	1.708	1.706	1.682	1.66	1.664	1.68	1.7	1.701
1440	1.837	1.831	1.734	1.714	1.734	1.776	1.734	1.706	1.871	1.834	1.776	1.768	1.773	1.767	1.731	1.746	1.755	1.84	1.736	1.798	1.724	1.766	1.749	1.74	1.761	1.775	1.806	1.674	1.639	1.756	1.766	1.725	1.657	1.662	1.653	1.685	1.694	1.685	1.736	1.754	1.696	1.738	1.726	1.703	1.688	1.688	1.71	1.734	1.722
1470	1.829	1.806	1.715	1.692	1.715	1.788	1.712	1.692	1.874	1.825	1.788	1.779	1.78	1.763	1.713	1.725	1.727	1.854	1.731	1.802	1.718	1.757	1.759	1.726	1.748	1.76	1.809	1.686	1.648	1.761	1.783	1.748	1.671	1.684	1.689	1.688	1.696	1.688	1.749	1.749	1.699	1.729	1.72	1.704	1.68	1.688	1.707	1.727	1.723
1500	1.881	1.855	1.752	1.738	1.752	1.821	1.757	1.721	1.911	1.864	1.821	1.802	1.798	1.783	1.747	1.756	1.774	1.868	1.741	1.808	1.737	1.768	1.761	1.731	1.755	1.763	1.842	1.692	1.655	1.782	1.794	1.76	1.69	1.708	1.708	1.702	1.717	1.702	1.762	1.773	1.72	1.749	1.732	1.726	1.706	1.705	1.721	1.743	1.742
1530	1.885	1.866	1.751	1.74	1.751	1.811	1.753	1.723	1.917	1.875	1.811	1.786	1.8	1.789	1.748	1.763	1.759	1.878	1.75	1.822	1.746	1.774	1.753	1.74	1.761	1.777	1.852	1.689	1.657	1.776	1.783	1.743	1.656	1.692	1.678	1.709	1.719	1.709	1.768	1.781	1.708	1.756	1.74	1.716	1.702	1.706	1.723	1.734	1.732
1560	1.866	1.848	1.767	1.745	1.767	1.821	1.751	1.73	1.914	1.855	1.821	1.795	1.795	1.786	1.75	1.752	1.756	1.881	1.747	1.819	1.747	1.769	1.767	1.743	1.764	1.778	1.837	1.702	1.659	1.772	1.781	1.745	1.669	1.679	1.681	1.703	1.723	1.703	1.763	1.777	1.708	1.753	1.736	1.717	1.702	1.712	1.729	1.752	1.749
1590	1.906	1.886	1.763	1.764	1.763	1.835	1.788	1.735	1.945	1.882	1.835	1.798	1.808	1.791	1.766	1.768	1.774	1.906	1.772	1.833	1.74	1.769	1.784	1.738	1.756	1.773	1.863	1.712	1.676	1.777	1.798	1.77	1.706	1.71	1.712	1.712	1.735	1.712	1.768	1.781	1.714	1.758	1.742	1.724	1.716	1.715	1.732	1.749	1.748
1620	1.903	1.879	1.779	1.762	1.779	1.826	1.766	1.747	1.934	1.873	1.826	1.797	1.804	1.796	1.767	1.774	1.771	1.908	1.776	1.839	1.754	1.793	1.803	1.78	1.792	1.804	1.848	1.702	1.664	1.776	1.788	1.757	1.694	1.709	1.707	1.716	1.733	1.716	1.756	1.775	1.711	1.764	1.736	1.726	1.712	1.723	1.744	1.747	1.745
1650	1.926	1.904	1.774	1.765	1.774	1.849	1.788	1.741	1.966	1.934	1.849	1.812	1.81	1.794	1.776	1.781	1.788	1.931	1.796	1.863	1.75	1.782	1.789	1.77	1.775	1.794	1.878	1.726	1.692	1.786	1.791	1.769	1.691	1.725	1.697	1.731	1.748	1.731	1.766	1.796	1.714	1.762	1.722	1.723	1.726	1.718	1.735	1.741	1.734
1680	1.936	1.906	1.775	1.761	1.775	1.843	1.777	1.741	1.957	1.899	1.843	1.818	1.814	1.802	1.77	1.754	1.753	1.925	1.778	1.854	1.759	1.788	1.798	1.78	1.797	1.805	1.867	1.708	1.659	1.766	1.789	1.765	1.688	1.692	1.68	1.728	1.75	1.728	1.769	1.792	1.734	1.786	1.749	1.736	1.723	1.735	1.75	1.751	1.748
1710	1.928	1.903	1.777	1.781	1.777	1.868	1.788	1.734	1.975	1.935	1.868	1.813	1.818	1.809	1.788	1.781	1.788	1.938	1.79	1.855	1.744	1.787	1.819	1.763	1.778	1.788	1.875	1.714	1.675	1.783	1.796	1.779	1.685	1.699	1.695	1.732	1.767	1.732	1.779	1.803	1.737	1.79	1.761	1.742	1.739	1.725	1.748	1.752	1.749
1740	1.955	1.923	1.799	1.79	1.799	1.876	1.802	1.754	1.982	1.909	1.876	1.828	1.828	1.814	1.807	1.781	1.787	1.95	1.794	1.861	1.774	1.805	1.839	1.8	1.819	1.832	1.885	1.726	1.665	1.775	1.786	1.78	1.68	1.692	1.697	1.73	1.767	1.73	1.781	1.808	1.746	1.79	1.758	1.745	1.75	1.724	1.756	1.759	1.754
1770	1.988	1.944	1.804	1.821	1.804	1.878	1.831	1.753	1.99	1.926	1.878	1.847	1.849	1.831	1.822	1.791	1.813	1.954	1.802	1.866	1.763	1.811	1.826	1.778	1.781	1.809	1.891	1.732	1.688	1.791	1.81	1.794	1.697	1.699	1.707	1.737	1.768	1.737	1.793	1.822	1.75	1.791	1.761	1.745	1.751	1.721	1.758	1.762	1.751
1800	1.982	1.939	1.805	1.818	1.805	1.881	1.815	1.746	1.994	1.932	1.881	1.833	1.843	1.829	1.813	1.789	1.795	1.952	1.802	1.854	1.769	1.818	1.84	1.781	1.79	1.81	1.876	1.721	1.688	1.816	1.815	1.793	1.675	1.683	1.689	1.734	1.779	1.734	1.796	1.833	1.747	1.79	1.754	1.739	1.734	1.721	1.759	1.766	1.764
1830	1.98	1.947	1.812	1.835	1.812	1.878	1.818	1.773	1.994	1.933	1.878	1.844	1.835	1.823	1.806	1.774	1.787	1.96	1.802	1.867	1.781	1.822	1.853	1.778	1.787	1.804	1.892	1.727	1.681	1.794	1.803	1.801	1.681	1.676	1.684	1.738	1.769	1.738	1.8	1.827	1.762	1.792	1.753	1.744	1.741	1.718	1.749	1.762	1.75
1860	2.02	1.967	1.845	1.866	1.845	1.897	1.848	1.791	2.032	1.954	1.897	1.864	1.846	1.844	1.833	1.792	1.807	1.98	1.828	1.894	1.793	1.835	1.877	1.807	1.814	1.822	1.902	1.738	1.691	1.804	1.81	1.802	1.69	1.676	1.676	1.751	1.785	1.751	1.818	1.844	1.764	1.8	1.765	1.752	1.751	1.719	1.752	1.768	1.76
1890	2.028	1.966	1.848	1.861	1.848	1.893	1.83	1.769	2.037	1.957	1.893	1.883	1.876	1.859	1.852	1.785	1.807	1.982	1.835	1.904	1.814	1.866	1.898	1.816	1.805	1.808	1.917	1.754	1.713	1.825	1.821	1.816	1.683	1.666	1.676	1.77	1.796	1.77	1.83	1.863	1.775	1.804	1.746	1.733	1.747	1.718	1.744	1.78	1.766
1920	2.046	1.985	1.891	1.894	1.891	1.92	1.85	1.79	2.051	1.945	1.92	1.897	1.89	1.863	1.864	1.787	1.804	1.977	1.825	1.896	1.797	1.847	1.881	1.8	1.786	1.796	1.913	1.745	1.708	1.797	1.813	1.811	1.693	1.663	1.69	1.769	1.786	1.769	1.829	1.866	1.784	1.805	1.752	1.745	1.761	1.718	1.745	1.777	1.768
1950	2.05	1.994	1.876	1.889	1.876	1.93	1.838	1.772	2.055	1.965	1.93	1.902	1.891	1.862	1.873	1.782	1.803	1.986	1.837	1.903	1.814	1.859	1.894	1.806	1.792	1.799	1.928	1.756	1.72	1.811	1.821	1.843	1.707	1.691	1.712	1.771	1.8	1.771	1.837	1.871	1.778	1.794	1.748	1.727	1.772	1.72	1.737	1.781	1.769
1980	2.041	1.989	1.874	1.882	1.874	1.926	1.843	1.763	2.064	1.968	1.926	1.897	1.887	1.863	1.856	1.784	1.796	1.978	1.823	1.894	1.801	1.848	1.881	1.798	1.783	1.782	1.919	1.751	1.712	1.823	1.821	1.827	1.691	1.674	1.687	1.773	1.796	1.773	1.839	1.871	1.77	1.792	1.73	1.716	1.769	1.706	1.725	1.771	1.761
2010	2.034	1.976	1.867	1.874	1.867	1.925	1.818	1.751	2.067	1.965	1.925	1.889	1.875	1.865	1.854	1.772	1.788	1.999	1.839	1.913	1.799	1.848	1.899	1.798	1.778	1.78	1.918	1.755	1.73	1.841	1.843	1.839	1.688	1.682	1.691	1.77	1.798	1.77	1.833	1.875	1.777	1.783	1.73	1.71	1.763	1.711	1.721	1.766	1.761
2040	2.052	1.993	1.867	1.881	1.867	1.915	1.835	1.768	2.072	1.968	1.915	1.878	1.872	1.85	1.843	1.746	1.767	1.986	1.815	1.891	1.786	1.841	1.891	1.792	1.774	1.781	1.921	1.753	1.716	1.819	1.813	1.818	1.678	1.658	1.683	1.761	1.791	1.761	1.82	1.878	1.777	1.764	1.727	1.696	1.76	1.708	1.72	1.773	1.768
2070	2.038	1.981	1.861	1.872	1.861	1.926	1.812	1.739	2.08	1.977	1.926	1.899	1.88	1.857	1.864	1.773	1.8	2.001	1.828	1.909	1.81	1.858	1.911	1.799	1.784	1.788	1.936	1.758	1.726	1.849	1.837	1.849	1.71	1.689	1.711	1.765	1.796	1.765	1.831	1.875	1.784	1.77	1.725	1.69	1.76	1.705	1.714	1.772	1.768
2100	2.067	1.998	1.898	1.909	1.898	1.943	1.827	1.767	2.107	1.983	1.943	1.921	1.904	1.883	1.885	1.782	1.806	2.014	1.855	1.916	1.813	1.867	1.927	1.807	1.795	1.799	1.946	1.764	1.731	1.838	1.839	1.834	1.675	1.639	1.665	1.773	1.801	1.773	1.843	1.895	1.794	1.785	1.726	1.702	1.774	1.706	1.709	1.776	1.765
2130	2.072	2.014	1.899	1.903	1.899	1.943	1.842	1.762	2.104	1.984	1.943	1.913	1.893	1.877	1.879	1.772	1.809	2.022	1.849	1.924	1.816	1.864	1.939	1.807	1.791	1.782	1.931	1.758	1.717	1.837	1.837	1.846	1.696	1.662	1.677	1.781	1.819	1.781	1.842	1.907	1.8	1.795	1.713	1.68	1.763	1.705	1.701	1.768	1.759
2160	2.072	1.997	1.896	1.914	1.896	1.945	1.82	1.751	2.11	1.992	1.945	1.933	1.904	1.896	1.883	1.777	1.81	2.028	1.853	1.92	1.797	1.863	1.934	1.802	1.775	1.767	1.936	1.764	1.726	1.847	1.869	1.881	1.732	1.694	1.71	1.767	1.808	1.767	1.84	1.903	1.797	1.781	1.696	1.674	1.773	1.705	1.707	1.766	1.767
2190	2.086	2.025	1.907	1.918	1.907	1.954	1.832	1.763	2.115	1.992	1.954	1.935	1.915	1.909	1.914	1.796	1.827	2.041	1.864	1.935	1.808	1.881	1.946	1.809	1.77	1.757	1.947	1.765	1.719	1.817	1.847	1.86	1.707	1.662	1.699	1.772	1.803	1.772	1.839	1.902	1.8	1.79	1.701	1.681	1.785	1.712	1.707	1.771	1.762
2220	2.073	2.009	1.892	1.913	1.892	1.947	1.824	1.751	2.112	1.991	1.947	1.927	1.911	1.903	1.886	1.772	1.798	2.042	1.87	1.931	1.822	1.874	1.935	1.795	1.77	1.763	1.948	1.776	1.732	1.842	1.856	1.862	1.723	1.687	1.704	1.772	1.818	1.772	1.846	1.911	1.801	1.791	1.692	1.666	1.79	1.714	1.697	1.771	1.76
2250	2.09	2.038	1.926	1.944	1.926	1.973	1.86	1.782	2.127	2.007	1.973	1.926	1.909	1.909	1.891	1.768	1.798	2.046	1.879	1.947	1.829	1.897	1.962	1.825	1.791	1.774	1.954	1.77	1.73	1.842	1.852	1.873	1.71	1.661	1.698	1.773	1.813	1.773	1.845	1.912	1.813	1.784	1.688	1.665	1.776	1.706	1.692	1.759	1.737
2280	2.12	2.076	1.952	1.966	1.952	2.028	1.873	1.828	2.142	2.047	2.028	1.971	1.948	1.933	1.932	1.804	1.845	2.067	1.94	1.997	1.824	1.899	1.979	1.825	1.807	1.77	1.965	1.792	1.747	1.858	1.867	1.896	1.741	1.686	1.717	1.792	1.832	1.792	1.863	1.93	1.824	1.813	1.685	1.671	1.831	1.748	1.713	1.778	1.765
2310	2.091	2.057	1.93	1.936	1.93	2.007	1.849	1.788	2.132	2.032	2.007	1.95	1.929	1.928	1.912	1.781	1.814	2.047	1.903	1.98	1.826	1.901	1.975	1.819	1.803	1.776	1.961	1.769	1.724	1.837	1.863	1.877	1.682	1.629	1.667	1.779	1.816	1.779	1.85	1.92	1.819	1.8	1.669	1.651	1.807	1.736	1.689	1.757	1.75
2340	2.101	2.073	1.946	1.959	1.946	2.02	1.875	1.818	2.142	2.03	2.02	1.982	1.929	1.928	1.913	1.778	1.82	2.042	1.893	1.974	1.813	1.884	1.964	1.805	1.79	1.744	1.955	1.764	1.712	1.804	1.825	1.859	1.692	1.64	1.665	1.77	1.811	1.77	1.845	1.922	1.819	1.795	1.679	1.659	1.82	1.733	1.687	1.753	1.741
2370	2.12	2.068	1.948	1.968	1.948	2.022	1.87	1.809	2.139	2.034	2.022	1.983	1.937	1.938	1.919	1.78	1.832	2.054	1.921	1.997	1.824	1.895	1.978	1.831	1.798	1.763	1.962	1.764	1.714	1.818	1.831	1.858	1.666	1.611	1.649	1.777	1.826	1.777	1.848	1.933	1.817	1.793	1.662	1.637	1.821	1.728	1.675	1.746	1.744
2400	2.108	2.067	1.933	1.953	1.933	2.026	1.858	1.79	2.143	2.042	2.026	1.994	1.956	1.944	1.92	1.773	1.826	2.072	1.939	2.005	1.825	1.886	1.984	1.822	1.791	1.754	1.97	1.774	1.724	1.837	1.865	1.912	1.744	1.685	1.714	1.773	1.827	1.773	1.849	1.939	1.823	1.797	1.65	1.635	1.851	1.73	1.687	1.76	1.744
2430	2.119	2.077	1.94	1.954	1.94	2.019	1.855	1.771	2.151	2.04	2.019	2.001	1.944	1.946	1.907	1.761	1.814	2.073	1.927	2.009	1.815	1.898	1.996	1.816	1.786	1.75	1.976	1.769	1.711	1.781	1.807	1.933	1.663	1.609	1.662	1.756	1.804	1.756	1.837	1.926	1.825	1.79	1.643	1.635	1.834	1.704	1.664	1.748	1.721
2460	2.107	2.068	1.943	1.936	1.943	2.021	1.848	1.775	2.142	2.046	2.021	1.991	1.94	1.947	1.907	1.76	1.824	2.061	1.905	1.992	1.822	1.901	1.976	1.806	1.785	1.735	1.959	1.761	1.695	1.778	1.809	1.935	1.66	1.606	1.646	1.753	1.802	1.753	1.838	1.92	1.835	1.794	1.659	1.647	1.847	1.715	1.655	1.75	1.715
2490	2.117	2.074	1.938	1.954	1.938	2.061	1.852	1.771	2.145	2.05	2.061	2.005	1.94	1.944	1.91	1.763	1.821	2.068	1.949	2.02	1.817	1.899	1.986	1.8	1.77	1.741	1.965	1.77	1.711	1.826	1.849	1.967	1.708	1.65	1.689	1.752	1.812	1.752	1.833	1.93	1.82	1.785	1.617	1.622	1.859	1.724	1.666	1.768	1.724
2520	2.134	2.089	1.956	1.973	1.956	2.066	1.947	1.786	2.161	2.068	2.066	2.007	1.931	1.947	1.921	1.786	1.829	2.081	1.955	2.019	1.818	1.904	2	1.804	1.779	1.741	1.967	1.769	1.701	1.812	1.837	1.947	1.673	1.624	1.669	1.761	1.821	1.761	1.832	1.938	1.826	1.793	1.621	1.612	1.871	1.715	1.66	1.751	1.708
2550	2.133	2.1	1.966	1.984	1.966	2.064	1.952	1.805	2.17	2.074	2.064	2.021	1.937	1.957	1.916	1.772	1.821	2.075	1.946	2.019	1.814	1.908	2.009	1.815	1.784	1.74	1.977	1.767	1.693	1.777	1.812	1.945	1.666	1.596	1.645	1.752	1.816	1.752	1.822	1.934	1.83	1.794	1.636	1.63	1.907	1.729	1.656	1.755	1.719
2580	2.143	2.108	1.979	1.986	1.979	2.077	1.963	1.813	2.18	2.094	2.077	2.046	1.966	1.973	1.934	1.778	1.831	2.106	2.006	2.057	1.818	1.911	2.026	1.816	1.791	1.75	1.986	1.78	1.706	1.815	1.854	1.969	1.704	1.653	1.696	1.763	1.826	1.763	1.838	1.944	1.825	1.792	1.628	1.602	1.913	1.746	1.672	1.781	1.727
2610	2.143	2.114	1.968	1.975	1.968	2.082	1.958	1.797	2.171	2.077	2.082	2.029	1.943	1.96	1.93	1.762	1.804	2.102	1.984	2.044	1.808	1.898	2.014	1.792	1.772	1.722	1.984	1.778	1.696	1.789	1.828	1.97	1.686	1.622	1.672	1.747	1.829	1.747	1.824	1.938	1.821	1.774	1.62	1.588	1.937	1.742	1.667	1.755	1.705
2640	2.14	2.111	1.961	1.966	1.961	2.078	1.964	1.789	2.174	2.087	2.078	2.038	1.949	1.975	1.934	1.773	1.814	2.092	1.972	2.044	1.813	1.909	2.024	1.811	1.79	1.737	1.98	1.771	1.691	1.787	1.826	1.963	1.658	1.595	1.635	1.752	1.841	1.752	1.821	1.941	1.821	1.768	1.629	1.591	1.952	1.743	1.657	1.75	1.702
2670	2.148	2.116	1.96	1.992	1.96	2.094	1.975	1.789	2.186	2.09	2.094	2.038	1.951	1.979	1.92	1.777	1.824	2.101	1.994	2.054	1.808	1.904	2.027	1.81	1.78	1.735	2.002	1.804	1.692	1.777	1.816	1.962	1.67	1.599	1.651	1.74	1.84	1.74	1.81	1.939	1.828	1.78	1.633	1.586	1.976	1.733	1.646	1.759	1.701
2700	2.16	2.119	1.981	1.993	1.981	2.098	1.996	1.813	2.182	2.112	2.098	2.036	1.963	1.99	1.927	1.777	1.821	2.107	2.001	2.057	1.797	1.894	2.034	1.783	1.761	1.715	1.998	1.815	1.717	1.806	1.849	1.982	1.701	1.627	1.682	1.753	1.854	1.753	1.824	1.954	1.832	1.781	1.629	1.574	2.001	1.751	1.659	1.774	1.709
2730	2.169	2.135	1.975	1.991	1.975	2.096	2.012	1.81	2.179	2.11	2.096	2.056	1.951	1.986	1.929	1.775	1.817	2.117	2.021	2.086	1.81	1.912	2.072	1.811	1.786	1.741	1.997	1.818	1.724	1.794	1.83	1.967	1.692	1.603	1.638	1.764	1.86	1.764	1.829	1.954	1.833	1.798	1.648	1.583	2.01	1.745	1.657	1.768	1.699
2760	2.149	2.142	1.98	1.995	1.98	2.099	2.013	1.822	2.177	2.102	2.099	2.037	1.956	2	1.944	1.791	1.826	2.131	2.045	2.083	1.819	1.916	2.087	1.814	1.79	1.748	1.997	1.836	1.733	1.805	1.853	1.978	1.72	1.641	1.683	1.751	1.879	1.751	1.828	1.968	1.844	1.796	1.655	1.578	2.008	1.766	1.67	1.791	1.716
2790	2.166	2.154	1.974	2.002	1.974	2.101	2.038	1.813	2.204	2.123	2.101	2.063	1.964	2.019	1.948	1.811	1.853	2.117	2.032	2.096	1.819	1.933	2.137	1.833	1.8	1.77	1.996	1.832	1.732	1.789	1.826	1.977	1.721	1.627	1.671	1.77	1.878	1.77	1.826	1.975	1.841	1.786	1.663	1.585	2.023	1.756	1.664	1.787	1.698
frdA, frdB,frdC, frdD, yjbj, hcha, elab YFP genomic fusion
OD600
Time (min)	MG1655_frdA:yfp: MMAA Pi/4			ΔettA_frdA:yfp MMAA Pi/4			ΔettA_P21_frdA:yfp MMAA Pi/4			MG1655 (contol sans fusion yfp): MMAA Pi/4			MG1655_frdB:yfp: MMAA Pi/4			ΔettA_frdB:yfp MMAA Pi/4			ΔettA_P21_frdB:yfp MMAA Pi/4			MG1655_frdC:yfp: MMAA Pi/4			ΔettA_frdC:yfp MMAA Pi/4			ΔettA_P21_frdC:yfp MMAA Pi/4			MG1655_frdD:yfp: MMAA Pi/4			ΔettA_frdDyfp MMAA Pi/4			ΔettA_P21_frdD:yfp MMAA Pi/4			MG1655_yjbJ:yfp: MMAA Pi/4			ΔettA_yjbJ:yfp MMAA Pi/4			ΔettA_P21_yjbJ:yfp MMAA Pi/4			MG1655_hchA:yfp: MMAA Pi/4
0	0.132	0.124	0.144	0.163	0.134	0.164	0.134	0.129	0.168	0.129	0.122	0.133	0.125	0.144	0.133	0.127	0.153	0.147	0.269	0.13	0.154	0.159	0.154	0.162	0.125	0.141	0.155	0.134	0.131	0.142	0.122	0.144	0.125	0.134	0.14	0.168	0.192	0.154	0.137	0.145	0.148	0.129	0.151	0.153	0.167	0.187	0.143	0.14	0.118
30	0.136	0.143	0.155	0.188	0.148	0.178	0.148	0.141	0.171	0.136	0.131	0.145	0.124	0.132	0.124	0.116	0.14	0.13	0.221	0.124	0.14	0.125	0.131	0.149	0.127	0.132	0.155	0.143	0.141	0.132	0.124	0.143	0.12	0.133	0.134	0.158	0.175	0.142	0.134	0.136	0.143	0.126	0.145	0.148	0.16	0.185	0.137	0.138	0.127
60	0.115	0.113	0.119	0.147	0.124	0.142	0.125	0.118	0.152	0.129	0.122	0.144	0.134	0.14	0.158	0.127	0.153	0.143	0.271	0.136	0.15	0.141	0.142	0.161	0.128	0.139	0.169	0.149	0.145	0.148	0.118	0.138	0.119	0.135	0.131	0.164	0.182	0.147	0.128	0.144	0.142	0.13	0.141	0.149	0.159	0.176	0.14	0.139	0.111
90	0.123	0.117	0.124	0.154	0.134	0.15	0.13	0.12	0.144	0.129	0.121	0.128	0.144	0.145	0.144	0.139	0.167	0.154	0.293	0.144	0.154	0.141	0.144	0.156	0.13	0.141	0.164	0.153	0.152	0.146	0.12	0.14	0.122	0.127	0.134	0.155	0.172	0.135	0.13	0.142	0.15	0.135	0.149	0.152	0.165	0.195	0.149	0.149	0.125
120	0.134	0.136	0.142	0.179	0.157	0.173	0.145	0.134	0.167	0.149	0.142	0.152	0.156	0.161	0.159	0.155	0.184	0.173	0.281	0.166	0.175	0.153	0.147	0.151	0.127	0.131	0.155	0.141	0.144	0.152	0.142	0.163	0.14	0.153	0.148	0.175	0.186	0.149	0.142	0.148	0.156	0.144	0.157	0.164	0.168	0.203	0.157	0.159	0.13
150	0.144	0.141	0.151	0.195	0.173	0.194	0.155	0.143	0.172	0.163	0.154	0.158	0.171	0.173	0.176	0.162	0.188	0.191	0.291	0.172	0.186	0.175	0.172	0.184	0.162	0.166	0.188	0.178	0.179	0.173	0.147	0.168	0.155	0.164	0.158	0.172	0.192	0.164	0.147	0.165	0.168	0.152	0.166	0.163	0.175	0.2	0.164	0.16	0.141
180	0.153	0.151	0.157	0.22	0.203	0.215	0.17	0.157	0.19	0.185	0.178	0.189	0.208	0.208	0.194	0.193	0.229	0.21	0.335	0.203	0.205	0.221	0.209	0.211	0.19	0.191	0.22	0.212	0.214	0.21	0.17	0.188	0.171	0.18	0.177	0.196	0.217	0.195	0.178	0.199	0.195	0.181	0.19	0.198	0.202	0.244	0.196	0.196	0.164
210	0.208	0.211	0.222	0.298	0.273	0.304	0.222	0.204	0.228	0.232	0.222	0.229	0.236	0.233	0.227	0.221	0.249	0.231	0.338	0.226	0.233	0.262	0.251	0.248	0.226	0.23	0.241	0.251	0.258	0.265	0.198	0.203	0.187	0.188	0.19	0.196	0.214	0.209	0.202	0.223	0.219	0.209	0.228	0.228	0.247	0.284	0.243	0.237	0.198
240	0.244	0.244	0.258	0.361	0.33	0.352	0.261	0.25	0.283	0.277	0.269	0.285	0.287	0.283	0.272	0.264	0.29	0.276	0.41	0.269	0.282	0.311	0.299	0.303	0.289	0.303	0.304	0.329	0.317	0.328	0.25	0.277	0.243	0.252	0.26	0.246	0.272	0.271	0.261	0.27	0.281	0.256	0.267	0.272	0.282	0.331	0.287	0.287	0.241
270	0.287	0.28	0.295	0.397	0.36	0.379	0.301	0.279	0.313	0.316	0.311	0.322	0.345	0.337	0.321	0.324	0.349	0.335	0.43	0.328	0.332	0.364	0.35	0.36	0.332	0.355	0.366	0.375	0.385	0.398	0.308	0.323	0.303	0.313	0.313	0.299	0.317	0.336	0.315	0.333	0.333	0.32	0.326	0.327	0.341	0.389	0.348	0.338	0.292
300	0.347	0.341	0.352	0.457	0.406	0.44	0.359	0.347	0.378	0.381	0.373	0.379	0.39	0.383	0.383	0.384	0.398	0.391	0.472	0.381	0.402	0.419	0.418	0.437	0.402	0.411	0.421	0.441	0.43	0.44	0.352	0.367	0.352	0.36	0.356	0.341	0.362	0.375	0.37	0.375	0.371	0.36	0.379	0.383	0.4	0.439	0.409	0.401	0.34
330	0.408	0.402	0.414	0.54	0.486	0.516	0.424	0.413	0.452	0.44	0.43	0.459	0.453	0.437	0.423	0.425	0.453	0.435	0.516	0.425	0.435	0.507	0.493	0.503	0.455	0.464	0.467	0.504	0.496	0.513	0.407	0.406	0.404	0.407	0.404	0.382	0.414	0.42	0.409	0.432	0.431	0.416	0.435	0.431	0.451	0.494	0.457	0.441	0.408
360	0.458	0.447	0.455	0.553	0.526	0.555	0.451	0.445	0.487	0.482	0.479	0.495	0.514	0.486	0.47	0.479	0.493	0.485	0.534	0.476	0.497	0.542	0.545	0.576	0.502	0.507	0.532	0.576	0.576	0.57	0.461	0.465	0.451	0.47	0.479	0.453	0.475	0.48	0.477	0.498	0.481	0.468	0.481	0.488	0.508	0.553	0.516	0.512	0.449
390	0.501	0.498	0.506	0.59	0.559	0.587	0.511	0.486	0.53	0.533	0.528	0.543	0.56	0.548	0.527	0.535	0.554	0.54	0.622	0.533	0.554	0.637	0.645	0.639	0.559	0.592	0.601	0.622	0.646	0.621	0.524	0.526	0.514	0.525	0.536	0.508	0.529	0.541	0.534	0.545	0.536	0.516	0.524	0.533	0.545	0.596	0.56	0.549	0.505
420	0.557	0.547	0.548	0.621	0.584	0.619	0.557	0.543	0.584	0.589	0.587	0.599	0.61	0.597	0.586	0.578	0.597	0.593	0.659	0.591	0.593	0.662	0.67	0.672	0.59	0.616	0.624	0.657	0.666	0.639	0.581	0.586	0.568	0.579	0.59	0.566	0.577	0.602	0.584	0.604	0.591	0.581	0.584	0.589	0.605	0.659	0.62	0.611	0.556
450	0.609	0.599	0.602	0.671	0.635	0.661	0.598	0.596	0.648	0.644	0.643	0.662	0.663	0.651	0.64	0.631	0.641	0.632	0.708	0.634	0.651	0.716	0.696	0.719	0.625	0.644	0.654	0.686	0.699	0.69	0.621	0.619	0.605	0.611	0.625	0.612	0.636	0.612	0.623	0.642	0.635	0.612	0.629	0.63	0.645	0.705	0.666	0.662	0.616
480	0.658	0.646	0.648	0.719	0.674	0.705	0.66	0.645	0.682	0.692	0.686	0.708	0.73	0.715	0.703	0.693	0.709	0.694	0.757	0.7	0.714	0.784	0.775	0.785	0.705	0.688	0.71	0.751	0.749	0.751	0.674	0.665	0.648	0.647	0.658	0.633	0.66	0.663	0.655	0.7	0.679	0.659	0.665	0.674	0.688	0.762	0.701	0.697	0.661
510	0.698	0.679	0.689	0.759	0.714	0.743	0.698	0.689	0.728	0.756	0.751	0.775	0.787	0.772	0.77	0.749	0.772	0.758	0.806	0.767	0.781	0.852	0.838	0.838	0.735	0.713	0.747	0.794	0.79	0.787	0.749	0.742	0.716	0.706	0.717	0.689	0.711	0.736	0.71	0.77	0.741	0.71	0.706	0.713	0.733	0.798	0.751	0.74	0.737
540	0.762	0.744	0.766	0.826	0.77	0.801	0.804	0.751	0.796	0.839	0.842	0.859	0.837	0.811	0.81	0.811	0.813	0.816	0.817	0.815	0.83	0.908	0.889	0.872	0.759	0.738	0.771	0.831	0.82	0.82	0.814	0.8	0.784	0.773	0.789	0.751	0.777	0.792	0.781	0.83	0.8	0.78	0.767	0.764	0.785	0.864	0.808	0.79	0.805
570	0.808	0.78	0.792	0.842	0.796	0.841	0.826	0.796	0.836	0.892	0.873	0.911	0.91	0.876	0.877	0.876	0.892	0.874	0.873	0.893	0.888	0.982	0.952	0.96	0.813	0.791	0.806	0.891	0.891	0.906	0.865	0.843	0.81	0.786	0.811	0.769	0.806	0.855	0.828	0.898	0.852	0.804	0.8	0.819	0.857	0.932	0.893	0.873	0.828
600	0.873	0.853	0.868	0.882	0.838	0.888	0.864	0.858	0.901	0.918	0.917	0.954	0.988	0.951	0.952	0.909	0.908	0.907	0.939	0.918	0.92	1.04	1.012	1.026	0.853	0.816	0.835	0.921	0.93	0.944	0.911	0.898	0.846	0.83	0.859	0.813	0.861	0.893	0.89	0.935	0.915	0.863	0.855	0.869	0.902	0.988	0.929	0.916	0.88
630	0.916	0.886	0.912	0.939	0.891	0.937	0.911	0.906	0.942	1.002	1.008	1.024	1.027	0.989	0.99	0.996	1.008	1.004	0.959	0.987	1.018	1.087	1.039	1.065	0.883	0.844	0.864	0.993	0.991	1.01	0.988	0.967	0.925	0.87	0.892	0.838	0.89	0.952	0.948	1.014	0.981	0.917	0.912	0.922	0.967	1.019	0.988	0.978	0.973
660	0.981	0.95	0.967	0.977	0.929	0.979	0.973	0.967	0.996	1.068	1.077	1.096	1.099	1.065	1.065	1.071	1.084	1.088	1.03	1.08	1.084	1.168	1.127	1.147	0.94	0.886	0.923	1.069	1.049	1.089	1.056	1.037	0.995	0.943	0.985	0.917	0.953	1.043	0.999	1.074	1.035	0.987	0.976	0.983	1.033	1.079	1.058	1.028	1.022
690	1.064	1.014	1.043	1.031	0.98	1.045	1.036	1.03	1.075	1.125	1.101	1.149	1.175	1.132	1.125	1.126	1.124	1.113	1.045	1.143	1.125	1.181	1.147	1.167	0.95	0.912	0.929	1.111	1.105	1.112	1.102	1.083	1.023	0.979	1.013	0.966	1.025	1.086	1.057	1.134	1.097	1.041	1.012	1.019	1.077	1.112	1.107	1.061	1.077
720	1.118	1.065	1.084	1.078	1.027	1.087	1.07	1.06	1.132	1.161	1.14	1.223	1.23	1.179	1.198	1.18	1.193	1.179	1.128	1.2	1.168	1.225	1.2	1.213	1.001	0.96	0.986	1.182	1.182	1.181	1.164	1.141	1.061	1.027	1.071	0.987	1.034	1.123	1.09	1.196	1.143	1.076	1.052	1.06	1.129	1.19	1.139	1.11	1.151
750	1.164	1.119	1.129	1.118	1.077	1.118	1.12	1.094	1.172	1.204	1.177	1.246	1.281	1.225	1.245	1.217	1.234	1.221	1.176	1.242	1.19	1.278	1.242	1.267	1.05	1.001	1.028	1.241	1.236	1.242	1.215	1.186	1.111	1.072	1.105	1.038	1.093	1.132	1.138	1.247	1.199	1.152	1.117	1.127	1.193	1.252	1.181	1.149	1.198
780	1.215	1.196	1.149	1.129	1.105	1.16	1.166	1.131	1.228	1.264	1.222	1.305	1.333	1.282	1.307	1.21	1.234	1.229	1.218	1.286	1.231	1.301	1.267	1.288	1.069	1.028	1.054	1.27	1.267	1.278	1.291	1.27	1.17	1.127	1.154	1.113	1.167	1.254	1.203	1.311	1.259	1.173	1.141	1.15	1.207	1.271	1.225	1.194	1.247
810	1.226	1.217	1.173	1.155	1.135	1.179	1.171	1.156	1.235	1.271	1.251	1.349	1.382	1.344	1.343	1.24	1.255	1.259	1.234	1.306	1.266	1.316	1.294	1.317	1.103	1.058	1.077	1.308	1.307	1.315	1.284	1.297	1.206	1.143	1.178	1.151	1.224	1.282	1.262	1.298	1.287	1.209	1.184	1.182	1.257	1.33	1.261	1.237	1.233
840	1.263	1.256	1.206	1.186	1.194	1.22	1.239	1.212	1.306	1.343	1.323	1.408	1.425	1.387	1.404	1.282	1.306	1.306	1.291	1.386	1.323	1.381	1.355	1.375	1.169	1.111	1.137	1.371	1.379	1.395	1.325	1.354	1.266	1.207	1.247	1.184	1.259	1.339	1.318	1.375	1.358	1.271	1.246	1.25	1.324	1.378	1.34	1.307	1.323
870	1.292	1.274	1.258	1.226	1.224	1.258	1.277	1.248	1.317	1.364	1.355	1.417	1.468	1.427	1.446	1.328	1.337	1.332	1.311	1.39	1.351	1.411	1.38	1.402	1.18	1.129	1.159	1.387	1.405	1.417	1.379	1.409	1.333	1.261	1.297	1.231	1.318	1.361	1.333	1.403	1.387	1.323	1.277	1.274	1.348	1.418	1.325	1.317	1.34
900	1.345	1.306	1.299	1.263	1.274	1.304	1.302	1.299	1.378	1.448	1.42	1.496	1.52	1.467	1.486	1.367	1.375	1.377	1.355	1.438	1.387	1.45	1.423	1.44	1.24	1.183	1.212	1.433	1.455	1.461	1.416	1.456	1.352	1.295	1.308	1.282	1.354	1.387	1.367	1.432	1.405	1.338	1.299	1.309	1.367	1.465	1.38	1.37	1.379
930	1.382	1.335	1.33	1.297	1.308	1.344	1.333	1.333	1.377	1.425	1.423	1.487	1.551	1.534	1.521	1.395	1.412	1.404	1.413	1.452	1.383	1.483	1.451	1.478	1.276	1.216	1.244	1.477	1.493	1.495	1.432	1.461	1.356	1.3	1.315	1.304	1.387	1.393	1.383	1.455	1.425	1.355	1.308	1.326	1.393	1.516	1.385	1.387	1.401
960	1.44	1.366	1.363	1.325	1.34	1.375	1.387	1.359	1.426	1.581	1.562	1.597	1.591	1.547	1.568	1.439	1.446	1.447	1.425	1.55	1.517	1.515	1.47	1.499	1.299	1.261	1.275	1.48	1.515	1.513	1.52	1.539	1.466	1.36	1.381	1.355	1.453	1.526	1.489	1.541	1.536	1.483	1.387	1.398	1.465	1.577	1.498	1.488	1.521
990	1.464	1.396	1.391	1.356	1.373	1.399	1.395	1.393	1.44	1.501	1.505	1.552	1.642	1.598	1.607	1.473	1.477	1.479	1.46	1.537	1.493	1.539	1.509	1.527	1.337	1.288	1.306	1.52	1.548	1.55	1.522	1.557	1.464	1.384	1.395	1.401	1.476	1.488	1.479	1.526	1.48	1.445	1.378	1.397	1.471	1.579	1.443	1.449	1.533
1020	1.49	1.429	1.422	1.393	1.414	1.441	1.435	1.428	1.472	1.528	1.525	1.559	1.653	1.623	1.634	1.502	1.501	1.499	1.493	1.581	1.528	1.577	1.554	1.565	1.377	1.335	1.354	1.554	1.596	1.601	1.564	1.583	1.485	1.404	1.418	1.413	1.498	1.511	1.493	1.539	1.495	1.471	1.398	1.417	1.496	1.61	1.48	1.48	1.607
1050	1.498	1.442	1.436	1.399	1.415	1.439	1.433	1.419	1.482	1.51	1.509	1.556	1.652	1.628	1.622	1.516	1.519	1.515	1.527	1.588	1.527	1.596	1.566	1.596	1.399	1.354	1.382	1.58	1.627	1.615	1.566	1.61	1.502	1.437	1.453	1.474	1.55	1.526	1.498	1.546	1.506	1.461	1.416	1.437	1.507	1.621	1.475	1.486	1.549
1080	1.596	1.492	1.489	1.431	1.462	1.49	1.5	1.482	1.556	1.599	1.565	1.605	1.707	1.666	1.661	1.543	1.55	1.546	1.519	1.651	1.604	1.6	1.563	1.592	1.408	1.364	1.391	1.575	1.616	1.627	1.609	1.634	1.541	1.459	1.472	1.485	1.596	1.628	1.575	1.581	1.546	1.526	1.455	1.464	1.542	1.668	1.551	1.555	1.611
1110	1.644	1.524	1.514	1.464	1.496	1.514	1.512	1.498	1.587	1.597	1.58	1.631	1.717	1.685	1.676	1.57	1.577	1.571	1.549	1.676	1.608	1.624	1.596	1.623	1.443	1.399	1.413	1.602	1.647	1.645	1.614	1.644	1.543	1.482	1.494	1.51	1.619	1.574	1.542	1.598	1.554	1.508	1.46	1.473	1.554	1.659	1.51	1.525	1.599
1140	1.661	1.539	1.52	1.483	1.513	1.526	1.533	1.519	1.598	1.596	1.582	1.644	1.741	1.702	1.699	1.593	1.604	1.599	1.593	1.686	1.617	1.654	1.618	1.648	1.474	1.427	1.454	1.631	1.663	1.668	1.623	1.655	1.574	1.512	1.531	1.561	1.672	1.622	1.585	1.621	1.579	1.526	1.488	1.505	1.594	1.71	1.551	1.559	1.621
1170	1.718	1.602	1.56	1.506	1.533	1.563	1.552	1.527	1.638	1.634	1.603	1.686	1.755	1.712	1.715	1.647	1.652	1.637	1.628	1.736	1.664	1.683	1.65	1.668	1.491	1.466	1.476	1.651	1.693	1.699	1.635	1.681	1.581	1.537	1.545	1.583	1.699	1.619	1.587	1.629	1.587	1.553	1.518	1.53	1.63	1.731	1.56	1.566	1.635
1200	1.758	1.609	1.572	1.534	1.552	1.577	1.545	1.533	1.641	1.628	1.622	1.697	1.765	1.711	1.722	1.635	1.652	1.635	1.64	1.727	1.661	1.712	1.665	1.697	1.544	1.485	1.514	1.686	1.718	1.718	1.637	1.672	1.595	1.558	1.572	1.607	1.704	1.637	1.599	1.651	1.603	1.555	1.53	1.549	1.647	1.765	1.589	1.589	1.643
1230	1.757	1.615	1.577	1.547	1.58	1.607	1.539	1.537	1.65	1.632	1.631	1.712	1.782	1.712	1.724	1.647	1.665	1.653	1.645	1.72	1.653	1.738	1.694	1.717	1.556	1.502	1.528	1.696	1.729	1.736	1.644	1.678	1.58	1.569	1.577	1.651	1.742	1.645	1.607	1.655	1.613	1.544	1.536	1.546	1.651	1.779	1.58	1.583	1.642
1260	1.798	1.677	1.626	1.564	1.592	1.623	1.582	1.558	1.678	1.672	1.668	1.736	1.798	1.738	1.752	1.67	1.681	1.669	1.65	1.751	1.703	1.758	1.71	1.736	1.582	1.543	1.554	1.717	1.752	1.759	1.669	1.714	1.628	1.609	1.617	1.654	1.776	1.684	1.635	1.682	1.636	1.585	1.561	1.577	1.679	1.802	1.613	1.613	1.666
1290	1.824	1.703	1.638	1.591	1.624	1.643	1.58	1.568	1.684	1.663	1.677	1.738	1.829	1.755	1.77	1.689	1.703	1.688	1.694	1.759	1.684	1.763	1.729	1.757	1.611	1.563	1.586	1.739	1.775	1.771	1.681	1.73	1.629	1.608	1.609	1.683	1.777	1.662	1.633	1.692	1.651	1.597	1.579	1.593	1.694	1.816	1.626	1.625	1.68
1320	1.841	1.742	1.665	1.605	1.652	1.669	1.591	1.584	1.698	1.692	1.683	1.756	1.848	1.775	1.789	1.721	1.735	1.726	1.73	1.793	1.736	1.786	1.743	1.774	1.635	1.582	1.617	1.748	1.799	1.795	1.704	1.748	1.656	1.635	1.634	1.692	1.779	1.685	1.647	1.722	1.671	1.607	1.595	1.61	1.722	1.831	1.639	1.638	1.697
1350	1.875	1.774	1.7	1.631	1.683	1.706	1.636	1.615	1.748	1.711	1.717	1.787	1.859	1.785	1.802	1.726	1.74	1.716	1.734	1.815	1.746	1.794	1.77	1.79	1.657	1.601	1.635	1.769	1.809	1.806	1.711	1.769	1.665	1.643	1.646	1.714	1.8	1.702	1.659	1.726	1.682	1.624	1.625	1.627	1.747	1.847	1.657	1.657	1.712
1380	1.878	1.774	1.711	1.648	1.69	1.715	1.622	1.608	1.76	1.708	1.712	1.786	1.866	1.801	1.818	1.752	1.765	1.75	1.766	1.834	1.742	1.818	1.787	1.811	1.661	1.615	1.651	1.787	1.826	1.823	1.722	1.785	1.669	1.657	1.651	1.741	1.814	1.71	1.659	1.743	1.693	1.624	1.627	1.638	1.75	1.876	1.662	1.648	1.722
1410	1.899	1.801	1.766	1.678	1.708	1.734	1.683	1.638	1.79	1.727	1.727	1.828	1.885	1.81	1.829	1.772	1.783	1.759	1.776	1.853	1.782	1.831	1.8	1.821	1.69	1.639	1.673	1.806	1.842	1.838	1.734	1.803	1.687	1.674	1.671	1.743	1.85	1.723	1.689	1.757	1.716	1.651	1.643	1.656	1.78	1.898	1.683	1.673	1.747
1440	1.929	1.841	1.78	1.711	1.748	1.767	1.706	1.666	1.838	1.752	1.751	1.854	1.911	1.83	1.854	1.791	1.801	1.779	1.804	1.873	1.791	1.85	1.793	1.833	1.708	1.658	1.687	1.813	1.852	1.844	1.747	1.812	1.691	1.671	1.663	1.778	1.877	1.735	1.691	1.763	1.728	1.664	1.645	1.659	1.781	1.906	1.699	1.691	1.746
1470	1.927	1.839	1.799	1.718	1.751	1.776	1.723	1.682	1.837	1.762	1.755	1.873	1.929	1.857	1.863	1.815	1.825	1.811	1.822	1.883	1.802	1.872	1.836	1.865	1.743	1.695	1.718	1.837	1.889	1.884	1.766	1.837	1.709	1.699	1.691	1.8	1.914	1.756	1.688	1.777	1.735	1.667	1.661	1.675	1.798	1.928	1.693	1.678	1.763
1500	1.95	1.849	1.803	1.732	1.772	1.79	1.708	1.673	1.858	1.754	1.746	1.86	1.938	1.864	1.886	1.819	1.828	1.812	1.83	1.875	1.807	1.865	1.829	1.857	1.734	1.691	1.716	1.834	1.875	1.895	1.781	1.859	1.711	1.698	1.683	1.823	1.909	1.749	1.695	1.784	1.746	1.684	1.667	1.687	1.801	1.935	1.714	1.695	1.764
1530	1.954	1.847	1.801	1.747	1.782	1.797	1.712	1.689	1.861	1.765	1.756	1.878	1.953	1.886	1.893	1.834	1.854	1.846	1.863	1.917	1.83	1.903	1.859	1.877	1.769	1.71	1.755	1.857	1.89	1.9	1.79	1.859	1.721	1.708	1.701	1.851	1.937	1.782	1.723	1.793	1.755	1.691	1.673	1.682	1.826	1.95	1.709	1.701	1.786
1560	1.966	1.866	1.82	1.79	1.822	1.83	1.743	1.715	1.884	1.785	1.769	1.895	1.958	1.906	1.908	1.851	1.86	1.853	1.875	1.92	1.841	1.886	1.841	1.881	1.775	1.737	1.769	1.86	1.895	1.896	1.808	1.88	1.748	1.726	1.714	1.835	1.927	1.767	1.725	1.806	1.759	1.712	1.688	1.702	1.835	1.952	1.713	1.704	1.79
1590	1.973	1.872	1.838	1.773	1.817	1.836	1.749	1.717	1.872	1.786	1.754	1.883	1.967	1.906	1.912	1.845	1.87	1.856	1.859	1.921	1.854	1.893	1.857	1.885	1.781	1.738	1.766	1.867	1.906	1.893	1.803	1.874	1.743	1.734	1.721	1.865	1.947	1.794	1.727	1.803	1.759	1.707	1.694	1.709	1.832	1.952	1.714	1.705	1.796
1620	1.999	1.901	1.863	1.81	1.856	1.866	1.765	1.744	1.913	1.808	1.789	1.908	1.993	1.927	1.939	1.871	1.877	1.854	1.897	1.938	1.848	1.915	1.866	1.894	1.796	1.767	1.802	1.878	1.925	1.911	1.818	1.905	1.743	1.73	1.709	1.879	1.971	1.778	1.734	1.797	1.755	1.704	1.692	1.72	1.84	1.967	1.732	1.722	1.802
1650	2.012	1.897	1.857	1.821	1.85	1.862	1.75	1.738	1.9	1.787	1.752	1.898	2.015	1.949	1.955	1.889	1.899	1.886	1.915	1.964	1.87	1.92	1.885	1.914	1.822	1.773	1.804	1.895	1.928	1.933	1.823	1.912	1.757	1.761	1.735	1.897	1.997	1.797	1.764	1.807	1.767	1.722	1.713	1.737	1.865	1.984	1.72	1.714	1.815
1680	2.029	1.925	1.858	1.845	1.886	1.892	1.779	1.772	1.939	1.815	1.783	1.931	2.022	1.951	1.957	1.892	1.898	1.884	1.927	1.958	1.876	1.916	1.879	1.922	1.846	1.788	1.816	1.896	1.921	1.918	1.827	1.917	1.748	1.754	1.728	1.907	2.013	1.784	1.753	1.808	1.778	1.714	1.721	1.74	1.863	1.984	1.731	1.729	1.812
1710	2.04	1.937	1.894	1.867	1.896	1.912	1.78	1.776	1.942	1.818	1.785	1.925	2.02	1.957	1.962	1.891	1.9	1.893	1.929	1.973	1.88	1.927	1.9	1.94	1.852	1.808	1.837	1.911	1.956	1.944	1.838	1.944	1.764	1.768	1.739	1.899	2.009	1.78	1.746	1.81	1.786	1.743	1.736	1.756	1.879	1.997	1.734	1.715	1.809
1740	2.029	1.921	1.887	1.855	1.883	1.9	1.787	1.77	1.929	1.802	1.75	1.926	2.025	1.98	1.968	1.908	1.918	1.907	1.943	1.979	1.892	1.944	1.906	1.935	1.873	1.829	1.858	1.913	1.948	1.947	1.851	1.947	1.77	1.791	1.758	1.911	2.02	1.779	1.746	1.814	1.789	1.741	1.746	1.762	1.876	1.995	1.737	1.718	1.814
1770	2.052	1.96	1.922	1.894	1.924	1.944	1.811	1.802	1.97	1.834	1.786	1.947	2.03	1.972	1.982	1.905	1.93	1.911	1.953	1.977	1.898	1.951	1.912	1.942	1.877	1.841	1.863	1.926	1.95	1.948	1.859	1.95	1.764	1.795	1.774	1.923	2.034	1.776	1.74	1.825	1.798	1.754	1.763	1.79	1.915	2.014	1.743	1.716	1.802
1800	2.058	1.984	1.94	1.915	1.939	1.961	1.843	1.827	1.97	1.863	1.798	1.955	2.038	1.972	1.984	1.922	1.94	1.907	1.953	1.991	1.907	1.958	1.923	1.943	1.912	1.865	1.876	1.928	1.964	1.957	1.862	1.945	1.769	1.803	1.794	1.935	2.05	1.796	1.754	1.825	1.8	1.768	1.782	1.803	1.912	2.015	1.762	1.718	1.806
1830	2.071	1.99	1.952	1.922	1.949	1.967	1.843	1.845	1.995	1.867	1.8	1.973	2.052	2.007	1.996	1.944	1.961	1.941	1.971	1.998	1.935	1.965	1.924	1.956	1.917	1.874	1.885	1.943	1.967	1.968	1.865	1.961	1.777	1.82	1.792	1.96	2.106	1.821	1.778	1.832	1.823	1.775	1.793	1.804	1.941	2.022	1.771	1.738	1.815
1860	2.076	1.991	1.954	1.926	1.963	1.979	1.847	1.851	2.01	1.868	1.794	1.962	2.063	2.017	1.999	1.938	1.962	1.943	1.978	2.004	1.94	1.96	1.931	1.972	1.921	1.892	1.906	1.953	1.976	1.983	1.885	1.971	1.78	1.833	1.804	1.973	2.121	1.813	1.777	1.836	1.833	1.782	1.804	1.811	1.96	2.026	1.778	1.75	1.805
1890	2.09	2.015	1.979	1.959	1.982	2.001	1.884	1.883	2.039	1.887	1.836	1.988	2.07	2.019	2.016	1.961	1.974	1.95	1.985	2.019	1.953	1.978	1.955	1.984	1.933	1.913	1.92	1.952	1.982	1.983	1.884	1.98	1.81	1.855	1.84	1.976	2.135	1.837	1.795	1.845	1.855	1.802	1.822	1.842	1.981	2.05	1.812	1.77	1.815
1920	2.088	2.01	1.98	1.949	1.975	2	1.869	1.872	2.019	1.868	1.796	1.974	2.078	2.029	2.02	1.963	1.984	1.952	2.008	2.013	1.926	1.976	1.935	1.987	1.946	1.917	1.928	1.975	1.987	1.982	1.898	1.99	1.81	1.855	1.828	1.993	2.113	1.839	1.775	1.836	1.846	1.801	1.821	1.838	1.978	2.054	1.793	1.756	1.819
1950	2.102	2.028	2.023	1.976	2.007	2.019	1.93	1.929	2.058	1.933	1.861	2.023	2.108	2.061	2.049	2.014	2.03	2.013	2.026	2.057	1.98	1.984	1.96	1.993	1.958	1.933	1.94	1.965	1.993	2	1.937	2.028	1.845	1.882	1.837	2.02	2.174	1.858	1.797	1.869	1.903	1.826	1.846	1.863	2.026	2.086	1.805	1.766	1.828
1980	2.088	2.032	2.002	1.979	2.005	2.023	1.887	1.899	2.049	1.908	1.831	1.988	2.09	2.062	2.042	1.982	2.014	1.978	2.006	2.023	1.948	1.995	1.984	2.004	1.976	1.944	1.954	1.967	2.006	1.998	1.907	2.014	1.83	1.873	1.831	2.009	2.135	1.839	1.78	1.851	1.877	1.809	1.836	1.858	2.01	2.069	1.802	1.761	1.82
2010	2.115	2.043	2.02	2.005	2.016	2.037	1.911	1.916	2.068	1.905	1.84	2.004	2.096	2.056	2.041	1.996	2.021	1.992	2.028	2.039	1.954	1.993	1.972	1.996	1.98	1.945	1.952	1.971	2.001	1.995	1.917	2.005	1.831	1.877	1.838	2.022	2.173	1.832	1.775	1.859	1.895	1.811	1.837	1.854	2.012	2.066	1.798	1.753	1.818
2040	2.113	2.038	2.022	2.007	2.026	2.035	1.903	1.908	2.055	1.915	1.829	1.995	2.107	2.07	2.038	1.991	2.023	1.986	2.029	2.021	1.951	2.008	1.974	2.015	1.996	1.973	1.969	1.979	2.01	2.006	1.921	2.027	1.83	1.878	1.834	2.022	2.143	1.825	1.775	1.853	1.881	1.792	1.832	1.848	2.003	2.078	1.785	1.748	1.811
2070	2.126	2.057	2.036	2.015	2.042	2.052	1.919	1.926	2.07	1.919	1.852	2.007	2.085	2.047	2.034	1.981	2.019	2	2.015	2.021	1.964	2.008	1.964	2.005	2.001	1.968	1.973	1.978	2.005	2.001	1.917	2.01	1.839	1.893	1.857	2.028	2.172	1.835	1.784	1.852	1.898	1.813	1.85	1.875	2.027	2.084	1.812	1.764	1.803
2100	2.12	2.058	2.049	2.025	2.042	2.066	1.932	1.942	2.086	1.936	1.86	2.009	2.103	2.066	2.054	2.012	2.05	2.013	2.029	2.045	1.97	2.012	1.971	2.015	2.005	1.978	2.003	1.986	2.009	2.019	1.929	2.021	1.859	1.915	1.877	2.037	2.166	1.852	1.796	1.88	1.923	1.843	1.882	1.899	2.062	2.117	1.82	1.771	1.81
2130	2.13	2.052	2.044	2.023	2.041	2.061	1.916	1.932	2.064	1.912	1.831	1.994	2.11	2.096	2.068	2.018	2.048	2.015	2.067	2.043	1.959	2.012	1.984	2.03	2.027	1.995	2.006	1.986	2.018	2.011	1.925	2.028	1.848	1.906	1.842	2.045	2.16	1.832	1.768	1.859	1.917	1.823	1.864	1.886	2.052	2.115	1.805	1.751	1.808
2160	2.136	2.07	2.061	2.043	2.069	2.097	1.944	1.96	2.109	1.927	1.852	2.012	2.121	2.109	2.081	2.036	2.082	2.037	2.083	2.059	1.983	2.002	1.985	2.021	2.027	1.993	2.012	1.992	2.02	2.011	1.942	2.038	1.875	1.924	1.86	2.079	2.176	1.841	1.782	1.859	1.921	1.828	1.863	1.886	2.056	2.111	1.805	1.76	1.81
2190	2.136	2.082	2.063	2.057	2.067	2.085	1.944	1.969	2.099	1.927	1.848	1.996	2.116	2.093	2.071	2.041	2.072	2.028	2.067	2.054	1.97	2.012	1.981	2.015	2.03	1.99	2.014	1.983	2.01	2.002	1.949	2.043	1.869	1.922	1.862	2.076	2.216	1.834	1.772	1.844	1.918	1.815	1.849	1.871	2.048	2.116	1.798	1.744	1.819
2220	2.137	2.072	2.063	2.06	2.07	2.076	1.921	1.949	2.082	1.913	1.822	1.975	2.127	2.099	2.072	2.041	2.071	2.038	2.068	2.042	1.973	2.011	1.988	2.016	2.042	2.002	2.011	1.991	2.021	2.015	1.958	2.057	1.876	1.942	1.875	2.075	2.208	1.839	1.771	1.864	1.911	1.829	1.871	1.885	2.049	2.111	1.801	1.757	1.819
2250	2.139	2.09	2.082	2.082	2.101	2.114	1.956	1.974	2.103	1.949	1.865	2.005	2.122	2.097	2.074	2.05	2.079	2.039	2.073	2.056	1.988	2.018	1.993	2.036	2.049	2.019	2.042	2.008	2.03	2.026	1.95	2.039	1.883	1.945	1.889	2.102	2.223	1.869	1.785	1.887	1.964	1.865	1.901	1.915	2.082	2.129	1.819	1.763	1.817
2280	2.148	2.092	2.099	2.091	2.098	2.119	1.983	1.983	2.124	1.952	1.867	2.014	2.132	2.103	2.083	2.063	2.084	2.053	2.085	2.055	1.992	2.034	2.002	2.043	2.063	2.026	2.052	2.006	2.031	2.039	1.965	2.059	1.894	1.942	1.887	2.109	2.197	1.872	1.782	1.886	1.963	1.889	1.902	1.941	2.1	2.154	1.819	1.762	1.812
2310	2.128	2.08	2.076	2.085	2.101	2.119	1.97	1.977	2.11	1.932	1.851	2.004	2.13	2.11	2.083	2.057	2.094	2.056	2.092	2.055	1.978	2.032	2.01	2.042	2.079	2.041	2.045	2.025	2.031	2.027	1.977	2.067	1.906	1.951	1.892	2.116	2.229	1.889	1.775	1.892	1.957	1.879	1.895	1.938	2.102	2.151	1.811	1.754	1.808
2340	2.143	2.095	2.086	2.086	2.096	2.127	2.005	2.008	2.118	1.949	1.875	2.02	2.153	2.116	2.092	2.099	2.132	2.086	2.086	2.059	1.999	2.03	2.031	2.054	2.086	2.054	2.065	2.016	2.048	2.041	2	2.089	1.941	1.978	1.9	2.106	2.211	1.873	1.769	1.931	2.014	1.941	1.929	1.968	2.12	2.146	1.812	1.764	1.835
2370	2.14	2.094	2.095	2.094	2.104	2.126	1.978	1.989	2.11	1.935	1.851	1.986	2.126	2.1	2.071	2.069	2.091	2.045	2.095	2.038	1.963	2.033	2.004	2.043	2.07	2.041	2.053	2.004	2.035	2.027	1.964	2.058	1.879	1.944	1.867	2.096	2.224	1.844	1.754	1.88	1.962	1.853	1.879	1.917	2.082	2.131	1.784	1.734	1.795
2400	2.165	2.102	2.1	2.112	2.123	2.137	1.979	1.994	2.109	1.938	1.845	1.991	2.144	2.129	2.089	2.094	2.118	2.069	2.106	2.073	1.976	2.033	2.009	2.05	2.084	2.056	2.081	2.025	2.035	2.053	1.991	2.071	1.923	1.965	1.881	2.132	2.227	1.862	1.76	1.903	1.994	1.902	1.91	1.948	2.123	2.146	1.8	1.743	1.815
2430	2.16	2.107	2.093	2.122	2.126	2.13	1.978	1.99	2.13	1.933	1.849	1.991	2.147	2.125	2.092	2.079	2.127	2.066	2.093	2.05	1.984	2.043	2.005	2.049	2.094	2.046	2.077	2.016	2.043	2.032	1.975	2.081	1.896	1.944	1.868	2.124	2.218	1.845	1.748	1.89	1.974	1.885	1.906	1.938	2.11	2.14	1.797	1.732	1.815
2460	2.163	2.12	2.1	2.135	2.128	2.141	1.992	2.005	2.13	1.94	1.848	1.979	2.156	2.142	2.108	2.104	2.135	2.086	2.126	2.059	1.988	2.065	2.034	2.087	2.116	2.075	2.097	2.04	2.054	2.063	2.008	2.089	1.926	1.987	1.914	2.133	2.234	1.89	1.771	1.901	2.002	1.884	1.918	1.958	2.125	2.152	1.797	1.729	1.804
2490	2.162	2.112	2.095	2.126	2.134	2.151	1.981	1.991	2.124	1.926	1.835	1.98	2.16	2.141	2.107	2.102	2.119	2.081	2.112	2.058	1.989	2.056	2.024	2.058	2.107	2.077	2.089	2.032	2.049	2.045	1.999	2.107	1.919	1.974	1.876	2.108	2.22	1.831	1.737	1.893	1.985	1.885	1.907	1.945	2.13	2.154	1.787	1.724	1.806
2520	2.163	2.108	2.093	2.122	2.126	2.148	1.996	1.978	2.105	1.936	1.841	1.979	2.16	2.143	2.115	2.106	2.13	2.092	2.127	2.061	1.987	2.036	2.034	2.064	2.106	2.068	2.105	2.042	2.058	2.049	2.005	2.096	1.915	1.976	1.887	2.129	2.227	1.845	1.735	1.893	1.994	1.877	1.907	1.964	2.127	2.147	1.776	1.716	1.81
2550	2.156	2.116	2.104	2.135	2.135	2.154	1.991	2.003	2.127	1.935	1.856	1.986	2.153	2.129	2.111	2.114	2.125	2.102	2.12	2.062	1.984	2.056	2.021	2.067	2.114	2.069	2.112	2.029	2.06	2.052	2.01	2.083	1.913	1.979	1.905	2.137	2.212	1.85	1.74	1.929	2.011	1.908	1.933	1.98	2.126	2.154	1.795	1.726	1.81
2580	2.188	2.146	2.138	2.159	2.172	2.188	2.023	2.019	2.164	1.953	1.87	2.005	2.154	2.139	2.108	2.128	2.146	2.092	2.133	2.078	2.006	2.056	2.04	2.071	2.134	2.106	2.126	2.059	2.073	2.06	2.019	2.095	1.919	1.99	1.904	2.167	2.248	1.852	1.734	1.927	2.024	1.926	1.944	1.998	2.169	2.191	1.801	1.732	1.826
2610	2.184	2.121	2.12	2.143	2.157	2.186	2.008	2.021	2.137	1.948	1.868	1.98	2.154	2.151	2.122	2.113	2.156	2.096	2.13	2.067	1.986	2.072	2.048	2.071	2.147	2.092	2.128	2.045	2.067	2.05	2.027	2.1	1.936	1.979	1.889	2.152	2.19	1.845	1.723	1.932	2.026	1.927	1.935	1.994	2.155	2.179	1.784	1.723	1.831
2640	2.191	2.147	2.116	2.164	2.165	2.188	2.023	2.009	2.151	1.951	1.861	1.982	2.168	2.149	2.119	2.13	2.145	2.094	2.136	2.06	1.994	2.078	2.074	2.106	2.159	2.107	2.135	2.069	2.092	2.071	2.031	2.109	1.938	1.992	1.918	2.158	2.223	1.855	1.723	1.945	2.041	1.941	1.95	2.014	2.164	2.174	1.786	1.726	1.815
2670	2.193	2.143	2.132	2.173	2.18	2.198	2.03	2.023	2.149	1.941	1.851	1.968	2.169	2.156	2.131	2.131	2.156	2.102	2.146	2.059	1.983	2.058	2.044	2.077	2.151	2.109	2.139	2.051	2.083	2.073	2.039	2.116	1.937	1.985	1.89	2.166	2.218	1.837	1.713	1.941	2.038	1.933	1.934	2.005	2.163	2.163	1.772	1.704	1.821
2700	2.192	2.137	2.133	2.163	2.18	2.197	2.025	2.033	2.169	1.951	1.848	1.978	2.177	2.168	2.122	2.123	2.162	2.104	2.135	2.053	1.971	2.057	2.039	2.088	2.152	2.166	2.152	2.073	2.087	2.089	2.052	2.117	1.949	1.992	1.9	2.188	2.224	1.843	1.722	1.954	2.051	1.946	1.961	2.021	2.172	2.174	1.78	1.711	1.837
2730	2.19	2.137	2.117	2.157	2.179	2.186	2.031	2.022	2.163	1.946	1.863	1.976	2.179	2.165	2.136	2.158	2.195	2.139	2.155	2.076	2.002	2.085	2.054	2.082	2.155	2.109	2.131	2.062	2.086	2.087	2.054	2.12	1.973	2.002	1.901	2.184	2.231	1.85	1.725	1.961	2.043	1.934	1.95	2.018	2.162	2.165	1.769	1.706	1.844
2760	2.17	2.125	2.132	2.166	2.171	2.191	2.057	2.04	2.161	1.947	1.871	1.973	2.17	2.164	2.146	2.169	2.175	2.137	2.163	2.08	1.981	2.075	2.072	2.104	2.167	2.123	2.157	2.079	2.087	2.086	2.058	2.116	1.976	2.005	1.921	2.211	2.232	1.904	1.747	1.988	2.057	1.984	1.996	2.057	2.194	2.175	1.793	1.722	1.863
2790	2.193	2.146	2.138	2.178	2.197	2.202	2.057	2.039	2.163	1.967	1.869	1.996	2.158	2.145	2.119	2.139	2.185	2.126	2.156	2.066	1.978	2.065	2.05	2.087	2.143	2.111	2.143	2.055	2.091	2.091	2.051	2.113	1.974	1.996	1.912	2.196	2.205	1.859	1.711	1.976	2.054	1.983	1.999	2.061	2.179	2.177	1.784	1.723	1.856
2820*	2.189	2.147	2.124	2.183	2.197	2.207	2.103	2.084	2.181	1.999	1.9	2.016	2.162	2.153	2.136	2.184	2.208	2.158	2.141	2.088	2.009	2.081	2.065	2.108	2.171	2.123	2.161	2.079	2.102	2.091	2.096	2.132	2.023	2.031	1.961	2.233	2.239	1.949	1.743	2.023	2.084	2.025	2.04	2.106	2.184	2.184	1.804	1.729	1.92
2850*	2.182	2.155	2.148	2.183	2.189	2.212	2.083	2.056	2.167	1.995	1.877	2	2.177	2.158	2.127	2.168	2.203	2.149	2.144	2.073	2.006	2.075	2.055	2.095	2.17	2.138	2.156	2.074	2.1	2.1	2.081	2.13	1.999	2.025	1.943	2.224	2.216	1.883	1.739	2.019	2.07	2.015	2.052	2.099	2.19	2.185	1.807	1.745	1.891
2880*	2.192	2.158	2.159	2.206	2.205	2.209	2.09	2.076	2.183	1.999	1.878	2.002	2.182	2.173	2.148	2.205	2.218	2.183	2.169	2.099	2.009	2.082	2.058	2.11	2.195	2.146	2.184	2.093	2.111	2.115	2.096	2.136	2.01	2.025	1.931	2.229	2.266	1.913	1.747	2.015	2.073	2.006	2.039	2.092	2.21	2.198	1.793	1.711	1.919
2910*	2.204	2.157	2.151	2.197	2.203	2.201	2.099	2.07	2.178	2.001	1.878	1.995	2.169	2.171	2.14	2.183	2.22	2.165	2.163	2.087	1.985	2.086	2.061	2.102	2.167	2.129	2.171	2.08	2.083	2.097	2.08	2.136	2.023	2.023	1.93	2.204	2.204	1.9	1.73	2.011	2.07	2.005	2.049	2.097	2.201	2.191	1.799	1.716	1.876
2940*	2.189	2.159	2.147	2.192	2.187	2.216	2.094	2.083	2.181	2.013	1.873	2.009	2.16	2.168	2.123	2.188	2.206	2.183	2.165	2.075	1.986	2.08	2.063	2.102	2.169	2.136	2.179	2.092	2.099	2.108	2.09	2.142	2.036	2.047	1.959	2.233	2.225	1.933	1.774	2.026	2.071	1.996	2.067	2.104	2.197	2.203	1.807	1.711	1.935
2970*	2.204	2.176	2.16	2.207	2.22	2.228	2.101	2.101	2.185	2.038	1.906	2.024	2.193	2.18	2.148	2.2	2.247	2.206	2.161	2.101	2.035	2.098	2.07	2.126	2.188	2.149	2.192	2.097	2.117	2.122	2.108	2.125	2.037	2.065	1.981	2.233	2.236	1.937	1.786	2.035	2.089	2.02	2.086	2.134	2.21	2.202	1.827	1.748	1.95
3000*	2.206	2.147	2.15	2.203	2.21	2.213	2.115	2.073	2.182	2.049	1.91	2.025	2.171	2.169	2.151	2.213	2.243	2.213	2.173	2.112	2.012	2.082	2.061	2.101	2.182	2.141	2.166	2.09	2.106	2.108	2.096	2.114	2.021	2.038	1.977	2.229	2.248	1.952	1.775	2.029	2.071	2.023	2.069	2.117	2.193	2.193	1.804	1.726	1.958
3030*	2.213	2.178	2.172	2.231	2.224	2.246	2.134	2.127	2.218	2.112	1.997	2.091	2.186	2.197	2.165	2.232	2.271	2.233	2.174	2.119	2.034	2.078	2.058	2.102	2.187	2.152	2.184	2.098	2.119	2.109	2.13	2.152	2.094	2.088	2.043	2.26	2.272	2.018	1.851	2.071	2.103	2.073	2.135	2.144	2.217	2.202	1.871	1.784	2.018
3060*	2.184	2.136	2.13	2.201	2.195	2.205	2.105	2.082	2.147	2.052	1.935	2.03	2.16	2.167	2.147	2.213	2.237	2.228	2.155	2.106	2.009	2.077	2.057	2.11	2.186	2.136	2.177	2.091	2.096	2.102	2.106	2.149	2.072	2.097	2.046	2.257	2.195	2.018	1.857	2.041	2.075	2.034	2.106	2.13	2.2	2.197	1.87	1.766	1.984
3090*	2.216	2.175	2.163	2.229	2.228	2.248	2.134	2.127	2.209	2.087	1.918	2.071	2.187	2.184	2.174	2.246	2.273	2.235	2.185	2.113	2.022	2.098	2.075	2.115	2.208	2.169	2.208	2.109	2.123	2.114	2.13	2.157	2.07	2.107	2.041	2.252	2.198	2.022	1.854	2.066	2.088	2.04	2.113	2.148	2.211	2.212	1.878	1.775	2.012
3120*	2.204	2.158	2.167	2.217	2.22	2.232	2.115	2.109	2.204	2.084	1.961	2.052	2.17	2.167	2.156	2.208	2.251	2.212	2.164	2.103	2.035	2.106	2.07	2.114	2.193	2.131	2.193	2.099	2.105	2.11	2.11	2.145	2.065	2.085	2.043	2.232	2.244	2.009	1.822	2.059	2.097	2.056	2.117	2.131	2.208	2.22	1.894	1.769	2.01
3150*	2.185	2.157	2.141	2.208	2.208	2.209	2.097	2.095	2.176	2.077	1.968	2.046	2.163	2.165	2.142	2.223	2.237	2.204	2.158	2.112	1.999	2.091	2.067	2.109	2.192	2.142	2.181	2.1	2.11	2.111	2.116	2.147	2.069	2.085	2.039	2.227	2.241	2.028	1.857	2.053	2.088	2.044	2.113	2.119	2.202	2.199	1.875	1.748	2
3180*	2.189	2.146	2.142	2.206	2.197	2.213	2.116	2.099	2.175	2.089	1.987	2.06	2.162	2.17	2.147	2.208	2.247	2.211	2.178	2.105	2.023	2.088	2.067	2.112	2.178	2.131	2.171	2.087	2.104	2.1	2.111	2.142	2.065	2.101	2.042	2.241	2.263	2.033	1.861	2.072	2.079	2.055	2.116	2.141	2.201	2.204	1.881	1.76	1.999
3210*	2.189	2.16	2.14	2.218	2.206	2.22	2.13	2.119	2.185	2.103	2.003	2.075	2.171	2.157	2.139	2.205	2.249	2.228	2.177	2.112	2.033	2.091	2.082	2.106	2.192	2.143	2.181	2.099	2.13	2.107	2.129	2.155	2.078	2.104	2.067	2.238	2.181	2.039	1.891	2.08	2.101	2.069	2.124	2.151	2.21	2.216	1.915	1.806	2.031
3240*	2.198	2.163	2.157	2.224	2.21	2.235	2.117	2.113	2.189	2.116	2.024	2.097	2.153	2.152	2.144	2.221	2.256	2.213	2.172	2.115	2.022	2.086	2.078	2.121	2.193	2.151	2.187	2.092	2.117	2.12	2.121	2.143	2.064	2.104	2.048	2.23	2.259	2.044	1.885	2.077	2.101	2.051	2.123	2.131	2.201	2.208	1.929	1.8	2.045
3270*	2.161	2.136	2.149	2.225	2.2	2.237	2.126	2.117	2.191	2.106	2.026	2.082	2.176	2.184	2.178	2.248	2.266	2.243	2.184	2.129	2.036	2.09	2.091	2.137	2.205	2.163	2.203	2.099	2.122	2.114	2.145	2.17	2.097	2.127	2.101	2.225	2.199	2.059	1.923	2.082	2.115	2.071	2.124	2.134	2.215	2.213	1.935	1.807	2.04
3300*	2.188	2.157	2.161	2.225	2.228	2.219	2.138	2.133	2.194	2.107	2.038	2.085	2.154	2.152	2.126	2.208	2.234	2.206	2.161	2.1	2.044	2.101	2.095	2.137	2.2	2.146	2.197	2.119	2.125	2.115	2.115	2.147	2.06	2.108	2.06	2.201	2.201	2.04	1.902	2.075	2.096	2.063	2.131	2.143	2.216	2.22	1.96	1.827	2.04
3330*	2.211	2.161	2.157	2.232	2.209	2.231	2.155	2.119	2.196	2.116	2.029	2.092	2.175	2.179	2.155	2.218	2.266	2.238	2.189	2.127	2.054	2.094	2.087	2.115	2.197	2.144	2.187	2.098	2.13	2.111	2.146	2.162	2.104	2.131	2.082	2.212	2.232	2.072	1.94	2.08	2.099	2.05	2.123	2.129	2.203	2.216	1.923	1.804	2.052
3360*	2.197	2.18	2.162	2.24	2.215	2.244	2.147	2.11	2.202	2.126	2.025	2.096	2.183	2.182	2.162	2.222	2.26	2.229	2.174	2.118	2.044	2.101	2.074	2.12	2.215	2.151	2.196	2.115	2.12	2.121	2.132	2.174	2.092	2.116	2.078	2.24	2.188	2.077	1.927	2.09	2.12	2.057	2.135	2.141	2.213	2.231	1.952	1.823	2.054
3390*	2.196	2.162	2.16	2.222	2.203	2.215	2.143	2.115	2.195	2.126	2.048	2.095	2.177	2.17	2.159	2.236	2.259	2.222	2.172	2.12	2.034	2.083	2.071	2.101	2.195	2.138	2.168	2.088	2.099	2.107	2.141	2.163	2.099	2.134	2.074	2.226	2.194	2.065	1.943	2.078	2.098	2.058	2.115	2.111	2.199	2.211	1.944	1.826	2.061
3420*	2.206	2.174	2.183	2.234	2.217	2.227	2.153	2.129	2.211	2.14	2.051	2.1	2.174	2.164	2.142	2.214	2.257	2.231	2.186	2.118	2.05	2.108	2.094	2.131	2.219	2.158	2.204	2.135	2.14	2.136	2.138	2.166	2.108	2.122	2.089	2.225	2.167	2.084	1.946	2.089	2.115	2.063	2.137	2.14	2.197	2.228	1.973	1.835	2.059
3450*	2.187	2.157	2.148	2.221	2.205	2.218	2.131	2.11	2.176	2.108	2.025	2.079	2.169	2.157	2.148	2.215	2.249	2.218	2.167	2.096	2.062	2.087	2.073	2.117	2.183	2.135	2.173	2.101	2.118	2.106	2.135	2.168	2.091	2.113	2.078	2.235	2.177	2.076	1.935	2.095	2.113	2.061	2.125	2.131	2.2	2.224	1.96	1.852	2.06
3480*	2.212	2.17	2.148	2.244	2.221	2.23	2.133	2.112	2.191	2.124	2.031	2.091	2.169	2.166	2.165	2.211	2.252	2.22	2.177	2.123	2.039	2.107	2.084	2.126	2.196	2.142	2.185	2.12	2.147	2.14	2.153	2.183	2.112	2.126	2.084	2.224	2.195	2.074	1.945	2.109	2.122	2.074	2.132	2.144	2.22	2.233	1.972	1.852	2.072
3510*	2.188	2.175	2.169	2.229	2.214	2.236	2.139	2.128	2.207	2.133	2.047	2.1	2.176	2.172	2.158	2.228	2.254	2.224	2.186	2.12	2.048	2.115	2.116	2.162	2.228	2.158	2.204	2.142	2.144	2.147	2.127	2.176	2.085	2.088	2.059	2.217	2.229	2.079	1.94	2.103	2.12	2.061	2.122	2.119	2.2	2.221	1.98	1.858	2.074
3540*	2.18	2.14	2.142	2.212	2.196	2.228	2.134	2.129	2.195	2.115	2.048	2.098	2.163	2.155	2.148	2.215	2.255	2.232	2.186	2.101	2.033	2.098	2.089	2.131	2.205	2.136	2.18	2.128	2.132	2.123	2.147	2.181	2.101	2.109	2.074	2.221	2.256	2.094	1.968	2.113	2.126	2.07	2.122	2.127	2.186	2.222	1.973	1.865	2.084
3570*	2.211	2.164	2.148	2.209	2.205	2.213	2.138	2.12	2.193	2.133	2.06	2.1	2.154	2.154	2.134	2.209	2.249	2.219	2.173	2.115	2.027	2.096	2.068	2.121	2.182	2.135	2.18	2.11	2.125	2.134	2.127	2.181	2.092	2.109	2.071	2.221	2.178	2.084	1.945	2.105	2.115	2.076	2.133	2.118	2.207	2.231	1.991	1.868	2.066
3600
3630
3660
3690
3720
3750
3780
3810
3840
3870
3900
3930
3960
3990
4020
4050
4080
4110
4140
4170
4200
4230
4260
4290
4320
4350
4380
4410
4440
4470
4500
4530
4560
4590
4620
4650
4680
4710
4740
4770
4800
4830
4860
4890
4920
4950
4980
5010
5040
5070
5100
5130
5160
5190
5220
5250
5280
5310
5340
5370
5400
5430
5460
5490
5520
5550
5580
5610
5640
5670
5700
5730
5760
5790
5820
5850
5880
5910
5940
5970
6000
6030
6060
6090
6120
[truncated: 84 more columns]

## Sheet: SI 3 a
AceB											YjbJ
	MG1655_pMMB_utr-aceB-yfp: LB 1mM IPTG Amp 100			ΔettA_pMMB_utr-aceB-yfp: LB 1mM IPTG Amp 100			ΔettA_P21_pMMB_utr-aceB-yfp: LB 1mM IPTG Amp 100					MG1655_pMMBp: utr_yjbJ_yfp: LB 1mM IPTG			ΔettA_pMMBp: utr_yjbJ_yfp: LB 1mM IPTG			ΔettA_P21_pMMBp: utr_yjbJ_yfp: LB 1mM IPTG
	mean	SD	N	mean	SD	N	mean	SD	N			mean	SD	N	mean	SD	N	mean	SD	N
	1	0.0940062	3	0.594715	0.0791323	3	0.883891	0.0295636	3			1	0.107543	3	0.570862	0.0470374	3	1.04102	0.052817	3
	MG1655_pMMB_60aa-aceB-yfp: LB 1mM IPTG Amp 100			ΔettA_pMMB_60aa-aceB-yfp: LB 1mM IPTG Amp 100			ΔettA_P21_pMMB_60aa-aceB-yfp: LB 1mM IPTG Amp 100					MG1655_pMMBp: utr_0aa_yjbJ_yfp: LB 1mM IPTG			ΔettA_pMMBp: utr_0aa_yjbJ_yfp: LB 1mM IPTG			ΔettA_P21_pMMBp: utr_0aa_yjbJ_yfp: LB 1mM IPTG
	mean	SD	N	mean	SD	N	mean	SD	N			mean	SD	N	mean	SD	N	mean	SD	N
	1	0.0584408	3	0.567965	0.0383568	3	0.862887	0.0293574	3			1	0.11467	3	0.973778	0.069888	3	1.02562	0.368678	3
	MG1655_pMMB_10aa-aceB-yfp: LB 1mM IPTG Amp 100			ΔettA_pMMB_10aa-aceB-yfp: LB 1mM IPTG Amp 100			ΔettA_P21_pMMB_10aa-aceB-yfp: LB 1mM IPTG Amp 100					MG1655_pMMBp: utr_5aa_yjbJ_yfp: LB 1mM IPTG			ΔettA_pMMBp: utr_5aa_yjbJ_yfp: LB 1mM IPTG			ΔettA_P21_pMMBp: utr_5aa_yjbJ_yfp: LB 1mM IPTG
	mean	SD	N	mean	SD	N	mean	SD	N			mean	SD	N	mean	SD	N	mean	SD	N
	1	0.136548	3	0.603887	0.0244679	3	0.894155	0.0467853	3			1	0.0657079	3	0.70391	0.0656705	3	1.08817	0.0353514	3
	MG1655_pMMB_0aa-aceB-yfp: LB 1mM IPTG Amp 100			ΔettA_pMMB_0aa-aceB-yfp: LB 1mM IPTG Amp 100			ΔettA_P21_pMMB_0aa-aceB-yfp: LB 1mM IPTG Amp 100					MG1655_pMMBp: utr_5aa_QN_yjbJ_yfp: LB 1mM IPTG			ΔettA_pMMBp: utr_5aa_QN_yjbJ_yfp: LB 1mM IPTG			ΔettA_P21_pMMBp: utr_5aa_QN_yjbJ_yfp: LB 1mM IPTG
	mean	SD	N	mean	SD	N	mean	SD	N			mean	SD	N	mean	SD	N	mean	SD	N
	1	0.0686724	3	1.03076	0.0441425	3	0.975189	0.0958417	3			1	0.0771333	3	1.04551	0.143079	3	1.11869	0.056676	3
	MG1655_pMMB_8aa-aceB-yfp: LB 1mM IPTG Amp 100			ΔettA_pMMB_8aa-aceB-yfp: LB 1mM IPTG Amp 100			ΔettA_P21_pMMB_8aa-aceB-yfp: LB 1mM IPTG Amp 100					MG1655_pMMBp: utr_5aa_NE_yjbJ_yfp: LB 1mM IPTG 17102022			ΔettA_pMMBp: utr_5aa_NE_yjbJ_yfp: LB 1mM IPTG 17102022			ΔettA_P21_pMMBp: utr_5aa_NE_yjbJ_yfp: LB 1mM IPTG 17102022
	mean	SD	N	mean	SD	N	mean	SD	N			mean	SD	N	mean	SD	N	mean	SD	N
	1	0.102271	3	0.945989	0.0174893	3	0.872044	0.0636324	3			1	0.0687423	3	0.895802	0.00869649	3	1.19365	0.0586482	3
	MG1655_pMMB_10aa(D9N_E10Q)-aceB-yfp: LB 1mM IPTG Amp 100			ΔettA_pMMB_10aa(D9N_E10Q)-aceB-yfp: LB 1mM IPTG Amp 100			ΔettA_P21_pMMB_10aa(D9N_E10Q)-aceB-yfp: LB 1mM IPTG Amp 100					MG1655_pMMBp: utr_5aa_DQ_yjbJ_yfp: LB 1mM IPTG 17102022			ΔettA_pMMBp: utr_5aa_DQ_yjbJ_yfp: LB 1mM IPTG 17102022			ΔettA_P21_pMMBp: utr_5aa_DQ_yjbJ_yfp: LB 1mM IPTG 17102022
	mean	SD	N	mean	SD	N	mean	SD	N			mean	SD	N	mean	SD	N	mean	SD	N
	1	0.0500398	3	0.977196	0.0562151	3	1.00873	0.0830073	3			1	0.175092	3	0.823208	0.0513195	3	1.04989	0.0832565	3
	MG1655_pMMB-10aa_D9N_aceB: yfp: LB 1 mM IPTG			ΔettA_pMMB-10aa_D9N_aceB: yfp: LB 1 mM IPTG			ΔettA_P21_pMMB-10aa_D9N_aceB: yfp: LB 1 mM IPTG					MG1655_pMMBp: utr_5aa_K3A_yjbJ_yfp: LB 1mM IPTG 17102022			ΔettA_pMMBp: utr_5aa_K3A_yjbJ_yfp: LB 1mM IPTG 17102022			ΔettA_P21_pMMBp: utr_5aa_K3A_yjbJ_yfp: LB 1mM IPTG 17102022 17102022
	mean	SD	N	mean	SD	N	mean	SD	N			mean	SD	N	mean	SD	N	mean	SD	N
	1	0.0266824	3	0.871788	0.0428606	3	1.10438	0.0259186	3			1	0.156929	3	0.547968	0.0304389	3	0.936877	0.14184	3
	MG1655_pMMB-10aa_E10Q_aceB: yfp: LB 1 mM IPTG			ΔettA_pMMB-10aa_E10Q_aceB: yfp: LB 1 mM IPTG			ΔettA_P21_pMMB-10aa_E10Q_aceB: yfp: LB 1 mM IPTG				HchA
	mean	SD	N	mean	SD	N	mean	SD	N			MG1655_pMMBp: utr_hchA_yfp: LB 1mM IPTG			ΔettA_pMMBp: utr_hchA_yfp: LB 1mM IPTG			ΔettA_P21_pMMBp: utr_hchA_yfp: LB 1mM IPTG
	1	0.0215322	3	0.831125	0.0365715	3	1.03863	0.0781192	3			mean	SD	N	mean	SD	N	mean	SD	N
	MG1655_pMMB_10aa(TTT/AAA)-aceB-yfp: LB 1mM IPTG Amp 100			ΔettA_pMMB_10aa(TTT/AAA)-aceB-yfp: LB 1mM IPTG Amp 100			ΔettA_P21_pMMB_10aa(TTT/AAA)-aceB-yfp: LB 1mM IPTG Amp 100					1	0.057751	3	0.804066	0.0264034	3	0.96913	0.0590516	3
	mean	SD	N	mean	SD	N	mean	SD	N			MG1655_pMMBp: utr_20aa_hchA_yfp: LB 1mM IPTG			ΔettA_pMMBp: utr_20aa_hchA_yfp: LB 1mM IPTG			ΔettA_P21_pMMBp: utr_20aa_hchA_yfp: LB 1mM IPTG
	1	0.0691869	3	0.744757	0.0610448	3	0.950598	0.032193	3			mean	SD	N	mean	SD	N	mean	SD	N
AceA												1	0.0335573	3	0.842331	0.0174167	3	0.975669	0.0162527	3
	MG1655_pMMB_utr-aceA-yfp: LB 1mM IPTG Amp 100			ΔettA_pMMB_utr-aceA-yfp: LB 1mM IPTG Amp 100			ΔettA_P21_pMMB_utr-aceA-yfp: LB 1mM IPTG Amp 100					MG1655_pMMBp: utr_20aa(E15Q_DA6N)_hchA_yfp: LB 1mM IPTG			ΔettA_pMMBp: utr_20aa(E15Q_DA6N)_hchA_yfp: LB 1mM IPTG			ΔettA_P21_pMMBp: utr_20aa(E15Q_DA6N)_hchA_yfp: LB 1mM IPTG
	mean	SD	N	mean	SD	N	mean	SD	N			mean	SD	N	mean	SD	N	mean	SD	N
	1	0.10054	3	0.964021	0.0864606	3	0.946973	0.0787579	3			1	0.047645	3	1.04842	0.0719122	3	1.013	0.137892	3
	MG1655_pMMBp: utr_aceBA_yfp: LB 1mM IPTG			ΔettA_pMMBp: utr_aceBA_yfp: LB 1mM IPTG			ΔettA_P21_pMMBp: utr_aceBA_yfp: LB 1mM IPTG				ElaB
	mean	SD	N	mean	SD	N	mean	SD	N			MG1655_pMMBp: utr_13aa_elaB_yfp: LB 1mM IPTG			ΔettA_pMMBp: utr_13aa_elaB_yfp: LB 1mM IPTG			ΔettA_P21_pMMBp: utr_13aa_elaB_yfp: LB 1mM IPTG
	1	0.0469831	3	0.743662	0.0325818	3	0.946803	0.0523127	3			mean	SD	N	mean	SD	N	mean	SD	N
FumC												1	0.0442959	3	0.855859	0.0250411	3	1.00003	0.0311547	3
	MG1655_pMMBp: utr_fumC_yfp: LB 1mM IPTG			ΔettA_pMMBp: utr_fumC_yfp: LB 1mM IPTG			ΔettA_P21_pMMBp: utr_fumC_yfp: LB 1mM IPTG					MG1655_pMMBp: utr_13aa_3N_elaB_yfp: LB 1mM IPTG			ΔettA_pMMBp: utr_15aa_3N_elaB_yfp: LB 1mM IPTG			ΔettA_P21_pMMBp: utr_15aa__3NelaB_yfp: LB 1mM IPTG
	mean	SD	N	mean	SD	N	mean	SD	N			mean	SD	N	mean	SD	N	mean	SD	N
	1	0.0227202	3	0.814342	0.0620644	3	0.998043	0.0571686	3			1	0.044767	3	1.01429	0.0434661	3	0.92463	0.0632193	3
	MG1655_pMMBp: utr_10aa_fumC_yfp: LB 1mM IPTG			ΔettA_pMMBp: utr_10aa_fumC_yfp: LB 1mM IPTG			ΔettA_P21_pMMBp: utr_10aa_fumC_yfp: LB 1mM IPTG				FrdD
	mean	SD	N	mean	SD	N						MG1655_pMMB_14aa_frdD: yfp: LB 1 mM IPTG			ΔettA_pMMB_14aa_frdD: yfp: LB 1 mM IPTG			ΔettA_P21_pMMB_14aa_frdD: yfp: LB 1 mM IPTG
	1	0.0389426	3	0.916379	0.0498779	3	1.04858	0.0239655	3			N	mean	SD	N	mean	SD	N	mean	SD
	MG1655_pMMBp: utr_10aa_(E7Q_D9N)_fumC_yfp: LB 1mM IPTG			ΔettA_pMMBp: utr_10aa_(E7Q_D9N)_fumC_yfp: LB 1mM IPTG			ΔettA_P21_pMMBp: utr_10aa_(E7Q_D9N)_fumC_yfp: LB 1mM IPTG					1	0.0516892	3	0.889046	0.0203595	3	0.994831	0.0326987	3
	mean	SD	N	mean	SD	N	mean	SD	N			MG1655_pMMB_14aa_mut(NQ)_frdD: yfp: LB 1 mM IPTG			ΔettA_pMMB_14aa_mut(NQ)_frdD: yfp: LB 1 mM IPTG			ΔettA_P21_pMMB_14aa_mut(NQ)_frdD: yfp: LB 1 mM IPTG
	1	0.0574823	3	1.01131	0.0630795	3	0.899727	0.0672704	3			N	mean	SD	N	mean	SD	N	mean	SD
												1	0.0238878	3	1.04474	0.0845209	3	1.04515	0.0818798	3
											RraB
												MG1655_pMMBp: utr_rraB_yfp: LB 1mM IPTG			ΔettA_pMMBp: utr_rraB_yfp: LB 1mM IPTG			ΔettA_P21_pMMBp: utr_rraB_yfp: LB 1mM IPTG
												mean	SD	N	mean	SD	N	mean	SD	N
												1	0.0472876	3	0.491894	0.0145329	3	0.928142	0.0515333	3
												MG1655_pMMBp: utr_10aa_rraB_yfp: LB 1mM IPTG			ΔettA_pMMBp: utr_10aa_rraB_yfp: LB 1mM IPTG			ΔettA_P21_pMMBp: utr_10aa_rraB_yfp: LB 1mM IPTG
												mean	SD	N	mean	SD	N	mean	SD	N
												1	0.032593	3	0.701258	0.0344152	3	0.991728	0.0539895	3
												MG1655_pMMBp: utr_10aa_QQ_rraB_yfp: LB 1mM IPTG			ΔettA_pMMBp: utr_10aa_QQ_rraB_yfp: LB 1mM IPTG			ΔettA_P21_pMMBp: utr_QQ_10aa_rraB_yfp: LB 1mM IPTG
												mean	SD	N	mean	SD	N	mean	SD	N
												1	0.051054	3	1.18868	0.145292	3	0.980844	0.0408464	3

## Sheet: SI 3b
AceB
	OD600
Times (min)	MG1655_pMMB_utr-aceB-yfp: LB 1mM IPTG Amp 100			ΔettA_pMMB_utr-aceB-yfp: LB 1mM IPTG Amp 100			ΔettA_P21_pMMB_utr-aceB-yfp: LB 1mM IPTG Amp 100			MG1655_pMMB_60aa-aceB-yfp: LB 1mM IPTG Amp 100			ΔettA_pMMB_60aa-aceB-yfp: LB 1mM IPTG Amp 100			ΔettA_P21_pMMB_60aa-aceB-yfp: LB 1mM IPTG Amp 100			MG1655_pMMB_10aa-aceB-yfp: LB 1mM IPTG Amp 100			ΔettA_pMMB_10aa-aceB-yfp: LB 1mM IPTG Amp 100			ΔettA_P21_pMMB_10aa-aceB-yfp: LB 1mM IPTG Amp 100			MG1655_pMMB_0aa-aceB-yfp: LB 1mM IPTG Amp 100			ΔettA_pMMB_0aa-aceB-yfp: LB 1mM IPTG Amp 100			ΔettA_P21_pMMB_0aa-aceB-yfp: LB 1mM IPTG Amp 100			MG1655_pMMB_8aa-aceB-yfp: LB 1mM IPTG Amp 100			ΔettA_pMMB_8aa-aceB-yfp: LB 1mM IPTG Amp 100			ΔettA_P21_pMMB_8aa-aceB-yfp: LB 1mM IPTG Amp 100			MG1655_pMMB_Ø: LB 1mM IPTG Amp 100			MG1655_pMMB_10aa(D9N_E10Q)-aceB-yfp: LB 1mM IPTG Amp 100
0	0.199	0.147	0.212	0.205	0.211	0.244	0.152	0.157	0.181	0.154	0.154	0.165	0.138	0.157	0.137	0.135	0.176	0.163	0.124	0.144	0.154	0.147	0.156	0.115	0.111	0.157	0.135	0.124	0.136	0.125	0.132	0.123	0.137	0.117	0.101	0.116	0.175	0.162	0.156	0.186	0.18	0.172	0.111	0.157	0.135	0.124	0.12	0.126	0.145
30	0.193	0.155	0.204	0.197	0.202	0.226	0.147	0.16	0.195	0.139	0.149	0.177	0.157	0.186	0.154	0.129	0.157	0.181	0.126	0.127	0.126	0.128	0.125	0.108	0.117	0.149	0.128	0.116	0.118	0.117	0.134	0.118	0.129	0.115	0.111	0.117	0.183	0.17	0.173	0.203	0.218	0.171	0.117	0.149	0.128	0.122	0.116	0.121	0.196
60	0.206	0.171	0.229	0.216	0.236	0.25	0.172	0.198	0.201	0.143	0.158	0.175	0.156	0.208	0.154	0.145	0.189	0.178	0.131	0.146	0.154	0.143	0.146	0.115	0.137	0.184	0.164	0.136	0.138	0.136	0.155	0.136	0.146	0.133	0.123	0.141	0.157	0.165	0.18	0.235	0.22	0.194	0.137	0.184	0.164	0.141	0.132	0.141	0.255
90	0.245	0.202	0.258	0.262	0.259	0.28	0.207	0.23	0.247	0.173	0.182	0.202	0.166	0.246	0.173	0.164	0.216	0.221	0.162	0.171	0.17	0.171	0.167	0.14	0.187	0.206	0.207	0.165	0.17	0.162	0.183	0.171	0.188	0.159	0.161	0.174	0.227	0.203	0.234	0.277	0.241	0.225	0.187	0.206	0.207	0.169	0.167	0.175	0.377
120	0.298	0.252	0.37	0.309	0.33	0.336	0.328	0.32	0.358	0.222	0.245	0.298	0.213	0.288	0.237	0.235	0.312	0.29	0.233	0.264	0.276	0.259	0.244	0.228	0.297	0.32	0.31	0.258	0.256	0.247	0.287	0.261	0.279	0.246	0.241	0.252	0.29	0.27	0.326	0.344	0.308	0.258	0.297	0.32	0.31	0.264	0.253	0.259	0.487
150	0.402	0.358	0.424	0.444	0.438	0.45	0.43	0.437	0.45	0.343	0.373	0.396	0.312	0.371	0.332	0.345	0.402	0.42	0.348	0.364	0.37	0.39	0.366	0.332	0.412	0.425	0.412	0.381	0.384	0.367	0.407	0.384	0.408	0.363	0.348	0.369	0.373	0.372	0.427	0.417	0.418	0.383	0.412	0.425	0.412	0.384	0.372	0.381	0.588
180	0.517	0.47	0.519	0.522	0.53	0.546	0.544	0.542	0.563	0.425	0.472	0.513	0.416	0.514	0.425	0.449	0.482	0.49	0.44	0.453	0.46	0.478	0.468	0.413	0.514	0.52	0.523	0.481	0.47	0.462	0.507	0.472	0.507	0.466	0.446	0.478	0.474	0.447	0.51	0.493	0.509	0.474	0.514	0.52	0.523	0.485	0.463	0.482	0.699
210	0.595	0.553	0.608	0.614	0.618	0.617	0.644	0.634	0.659	0.526	0.55	0.597	0.519	0.582	0.53	0.568	0.598	0.605	0.497	0.555	0.562	0.594	0.556	0.501	0.622	0.639	0.62	0.599	0.598	0.577	0.625	0.588	0.598	0.582	0.554	0.581	0.57	0.553	0.622	0.634	0.618	0.564	0.622	0.639	0.62	0.602	0.58	0.585	0.776
240	0.714	0.664	0.726	0.722	0.749	0.735	0.731	0.722	0.748	0.607	0.622	0.643	0.586	0.678	0.609	0.667	0.695	0.717	0.579	0.622	0.646	0.645	0.637	0.588	0.705	0.682	0.684	0.681	0.672	0.66	0.691	0.667	0.675	0.652	0.626	0.664	0.631	0.636	0.676	0.751	0.713	0.631	0.705	0.682	0.684	0.675	0.655	0.666	0.852
270	0.78	0.734	0.814	0.825	0.824	0.829	0.829	0.8	0.845	0.666	0.702	0.72	0.682	0.714	0.688	0.752	0.748	0.767	0.672	0.687	0.719	0.725	0.704	0.678	0.794	0.787	0.794	0.788	0.764	0.756	0.796	0.764	0.766	0.744	0.71	0.759	0.712	0.678	0.768	0.742	0.783	0.698	0.794	0.787	0.794	0.776	0.746	0.76	0.934
300	0.889	0.824	0.892	0.88	0.901	0.899	0.913	0.882	0.903	0.744	0.768	0.781	0.742	0.801	0.779	0.826	0.821	0.836	0.684	0.75	0.752	0.782	0.764	0.728	0.872	0.874	0.846	0.841	0.819	0.823	0.845	0.806	0.82	0.809	0.772	0.829	0.809	0.768	0.783	0.804	0.834	0.777	0.872	0.874	0.846	0.832	0.799	0.824	0.997
330	0.933	0.87	0.942	0.962	0.967	0.975	0.954	0.93	0.956	0.818	0.843	0.848	0.82	0.893	0.828	0.896	0.894	0.894	0.762	0.802	0.802	0.862	0.831	0.763	0.954	0.911	0.915	0.919	0.884	0.881	0.896	0.871	0.89	0.876	0.829	0.876	0.87	0.843	0.888	0.883	0.903	0.885	0.954	0.911	0.915	0.897	0.861	0.882	1.062
360	0.993	0.943	0.997	1.016	1.038	1.037	1.046	1.015	1.04	0.866	0.899	0.907	0.866	0.932	0.888	0.965	0.938	0.945	0.816	0.842	0.868	0.898	0.901	0.853	1.006	0.979	0.965	0.992	0.944	0.95	0.966	0.932	0.954	0.946	0.895	0.951	0.89	0.879	0.949	0.938	0.963	0.895	1.006	0.979	0.965	0.968	0.924	0.952	1.125
390	1.066	0.979	1.088	1.088	1.093	1.098	1.127	1.076	1.125	0.925	0.943	0.975	0.924	0.965	0.943	1.028	0.981	1.017	0.837	0.883	0.881	0.977	0.942	0.909	1.084	1.035	1.016	1.052	1.003	1	1.016	0.985	1.01	0.991	0.952	1.012	0.999	0.964	1.017	0.976	0.985	0.958	1.084	1.035	1.016	1.02	0.98	1.007	1.184
420	1.123	1.038	1.118	1.154	1.144	1.149	1.184	1.152	1.177	0.987	1.005	1.02	0.992	1.034	1.02	1.078	1.023	1.049	0.887	0.914	0.938	1.068	1.04	0.993	1.138	1.103	1.077	1.128	1.074	1.077	1.089	1.056	1.083	1.067	1.029	1.078	1.034	1.011	1.064	1.015	1.04	1.023	1.138	1.103	1.077	1.095	1.053	1.079	1.237
450	1.186	1.108	1.182	1.212	1.217	1.227	1.244	1.206	1.237	1.048	1.068	1.065	1.06	1.068	1.068	1.114	1.035	1.114	0.917	0.938	0.986	1.127	1.104	1.059	1.19	1.154	1.143	1.173	1.13	1.129	1.139	1.113	1.134	1.124	1.087	1.137	1.08	1.049	1.094	1.044	1.085	1.06	1.19	1.154	1.143	1.145	1.11	1.133	1.269
480	1.228	1.146	1.22	1.244	1.266	1.274	1.276	1.241	1.261	1.106	1.124	1.114	1.126	1.14	1.124	1.184	1.132	1.111	0.957	0.989	1.039	1.165	1.162	1.107	1.244	1.188	1.179	1.234	1.186	1.192	1.195	1.171	1.199	1.18	1.155	1.205	1.14	1.096	1.163	1.073	1.14	1.112	1.244	1.188	1.179	1.203	1.171	1.199	1.315
510	1.283	1.207	1.278	1.31	1.3	1.32	1.32	1.281	1.296	1.145	1.173	1.16	1.16	1.186	1.151	1.203	1.142	1.179	0.986	1.004	1.037	1.223	1.169	1.139	1.272	1.218	1.203	1.279	1.231	1.22	1.231	1.211	1.233	1.228	1.206	1.245	1.18	1.173	1.233	1.165	1.182	1.184	1.272	1.218	1.203	1.246	1.216	1.233	1.328
540	1.304	1.27	1.316	1.328	1.338	1.356	1.359	1.317	1.342	1.179	1.194	1.191	1.19	1.214	1.196	1.258	1.21	1.213	1.018	1.069	1.072	1.233	1.215	1.209	1.31	1.254	1.232	1.324	1.276	1.273	1.278	1.253	1.27	1.271	1.251	1.29	1.226	1.204	1.238	1.187	1.202	1.195	1.31	1.254	1.232	1.291	1.26	1.278	1.4
570	1.344	1.277	1.337	1.361	1.351	1.387	1.379	1.34	1.354	1.212	1.219	1.222	1.223	1.26	1.209	1.272	1.209	1.247	1.051	1.091	1.11	1.301	1.298	1.255	1.361	1.29	1.291	1.372	1.33	1.323	1.324	1.293	1.327	1.316	1.296	1.332	1.25	1.208	1.239	1.17	1.2	1.2	1.361	1.29	1.291	1.337	1.306	1.327	1.433
600	1.374	1.326	1.375	1.406	1.395	1.405	1.418	1.373	1.4	1.256	1.269	1.235	1.249	1.264	1.248	1.316	1.274	1.267	1.082	1.123	1.147	1.3	1.281	1.294	1.391	1.327	1.318	1.417	1.378	1.375	1.37	1.343	1.362	1.374	1.334	1.388	1.294	1.258	1.301	1.265	1.261	1.221	1.391	1.327	1.318	1.387	1.352	1.375	1.476
630	1.421	1.371	1.425	1.434	1.417	1.435	1.472	1.416	1.416	1.278	1.297	1.276	1.285	1.291	1.286	1.37	1.284	1.289	1.125	1.132	1.159	1.314	1.291	1.331	1.427	1.374	1.339	1.457	1.413	1.412	1.398	1.373	1.385	1.395	1.362	1.414	1.313	1.272	1.285	1.276	1.246	1.232	1.427	1.374	1.339	1.417	1.383	1.404	1.518
660	1.432	1.383	1.431	1.445	1.454	1.452	1.482	1.425	1.441	1.303	1.328	1.294	1.313	1.31	1.31	1.391	1.32	1.343	1.144	1.174	1.194	1.33	1.308	1.343	1.481	1.422	1.376	1.511	1.47	1.461	1.441	1.415	1.432	1.438	1.39	1.46	1.355	1.304	1.333	1.266	1.295	1.266	1.481	1.422	1.376	1.463	1.425	1.451	1.536
690	1.477	1.433	1.489	1.495	1.493	1.511	1.504	1.461	1.481	1.334	1.332	1.335	1.336	1.34	1.33	1.422	1.338	1.347	1.167	1.195	1.234	1.342	1.316	1.349	1.496	1.43	1.403	1.534	1.49	1.504	1.478	1.444	1.458	1.475	1.421	1.5	1.364	1.349	1.371	1.286	1.309	1.289	1.496	1.43	1.403	1.496	1.452	1.487	1.583
720	1.48	1.429	1.486	1.502	1.524	1.536	1.523	1.466	1.498	1.36	1.364	1.34	1.364	1.38	1.355	1.441	1.367	1.39	1.185	1.211	1.228	1.338	1.31	1.354	1.504	1.43	1.391	1.559	1.521	1.522	1.485	1.468	1.476	1.496	1.452	1.522	1.395	1.377	1.385	1.345	1.322	1.32	1.504	1.43	1.391	1.513	1.48	1.507	1.602
750	1.535	1.46	1.538	1.552	1.562	1.58	1.56	1.506	1.531	1.387	1.405	1.368	1.398	1.406	1.381	1.464	1.42	1.391	1.238	1.247	1.257	1.356	1.323	1.377	1.526	1.471	1.429	1.598	1.552	1.565	1.527	1.502	1.502	1.527	1.49	1.574	1.424	1.381	1.426	1.364	1.395	1.375	1.526	1.471	1.429	1.551	1.515	1.547	1.628
780	1.542	1.464	1.534	1.567	1.578	1.578	1.574	1.534	1.549	1.399	1.416	1.411	1.437	1.412	1.419	1.513	1.428	1.426	1.261	1.282	1.282	1.362	1.353	1.395	1.554	1.479	1.453	1.638	1.596	1.592	1.554	1.534	1.556	1.562	1.505	1.598	1.436	1.408	1.435	1.404	1.394	1.368	1.554	1.479	1.453	1.585	1.545	1.582	1.647
810	1.58	1.509	1.595	1.599	1.594	1.628	1.607	1.574	1.586	1.439	1.451	1.44	1.452	1.442	1.432	1.526	1.453	1.415	1.272	1.295	1.312	1.392	1.365	1.425	1.584	1.498	1.481	1.664	1.621	1.623	1.579	1.556	1.558	1.593	1.529	1.622	1.46	1.426	1.47	1.402	1.411	1.395	1.584	1.498	1.481	1.612	1.569	1.601	1.691
840	1.601	1.539	1.587	1.64	1.642	1.651	1.64	1.582	1.601	1.456	1.467	1.43	1.474	1.448	1.441	1.555	1.465	1.484	1.294	1.326	1.323	1.407	1.385	1.441	1.59	1.527	1.504	1.68	1.637	1.63	1.588	1.581	1.587	1.603	1.563	1.643	1.488	1.434	1.469	1.422	1.441	1.405	1.59	1.527	1.504	1.624	1.594	1.62	1.702
870	1.607	1.543	1.612	1.672	1.66	1.658	1.666	1.607	1.615	1.476	1.501	1.475	1.494	1.489	1.476	1.572	1.501	1.494	1.309	1.341	1.335	1.438	1.408	1.466	1.61	1.573	1.533	1.696	1.665	1.671	1.615	1.604	1.615	1.644	1.593	1.676	1.486	1.469	1.504	1.449	1.452	1.432	1.61	1.573	1.533	1.652	1.621	1.654	1.714
900	1.629	1.58	1.652	1.676	1.691	1.705	1.687	1.631	1.664	1.513	1.536	1.505	1.516	1.513	1.513	1.585	1.496	1.505	1.35	1.389	1.368	1.462	1.439	1.488	1.633	1.564	1.551	1.716	1.69	1.68	1.632	1.619	1.62	1.646	1.604	1.683	1.52	1.48	1.515	1.475	1.474	1.471	1.633	1.564	1.551	1.665	1.638	1.661	1.738
930	1.661	1.616	1.676	1.668	1.705	1.704	1.72	1.66	1.685	1.537	1.542	1.528	1.538	1.542	1.536	1.619	1.542	1.524	1.364	1.41	1.381	1.485	1.463	1.506	1.644	1.578	1.57	1.726	1.709	1.711	1.654	1.639	1.648	1.678	1.631	1.71	1.568	1.556	1.578	1.494	1.476	1.474	1.644	1.578	1.57	1.686	1.66	1.69	1.762
960	1.66	1.607	1.682	1.687	1.722	1.716	1.728	1.658	1.686	1.54	1.574	1.544	1.578	1.561	1.554	1.644	1.552	1.586	1.386	1.389	1.404	1.503	1.478	1.529	1.655	1.598	1.592	1.752	1.712	1.723	1.66	1.656	1.663	1.686	1.642	1.714	1.582	1.563	1.577	1.517	1.532	1.53	1.655	1.598	1.592	1.699	1.67	1.7	1.758
990	1.675	1.642	1.721	1.731	1.759	1.74	1.728	1.691	1.699	1.558	1.584	1.565	1.587	1.566	1.573	1.644	1.556	1.572	1.413	1.431	1.428	1.508	1.483	1.526	1.667	1.616	1.602	1.77	1.737	1.73	1.675	1.665	1.676	1.7	1.648	1.738	1.596	1.56	1.614	1.545	1.558	1.519	1.667	1.616	1.602	1.715	1.683	1.715	1.786
1020	1.722	1.662	1.721	1.738	1.767	1.746	1.766	1.716	1.73	1.58	1.601	1.566	1.611	1.58	1.592	1.664	1.586	1.59	1.42	1.47	1.451	1.528	1.5	1.579	1.688	1.631	1.601	1.782	1.756	1.764	1.707	1.681	1.691	1.728	1.675	1.756	1.637	1.585	1.635	1.546	1.547	1.533	1.688	1.631	1.601	1.739	1.704	1.737	1.787
1050	1.74	1.709	1.748	1.743	1.768	1.803	1.782	1.744	1.752	1.604	1.629	1.591	1.636	1.631	1.629	1.672	1.599	1.602	1.467	1.487	1.466	1.557	1.523	1.584	1.705	1.666	1.635	1.805	1.777	1.796	1.729	1.719	1.719	1.748	1.695	1.77	1.637	1.616	1.616	1.57	1.578	1.581	1.705	1.666	1.635	1.761	1.73	1.762	1.791
1080	1.747	1.702	1.725	1.754	1.758	1.79	1.801	1.734	1.756	1.618	1.632	1.607	1.643	1.606	1.619	1.687	1.638	1.626	1.452	1.495	1.472	1.559	1.528	1.586	1.708	1.656	1.636	1.795	1.763	1.774	1.717	1.714	1.719	1.766	1.715	1.78	1.685	1.64	1.641	1.591	1.622	1.585	1.708	1.656	1.636	1.759	1.731	1.758	1.788
1110	1.761	1.732	1.764	1.797	1.804	1.8	1.802	1.746	1.778	1.63	1.655	1.617	1.682	1.636	1.622	1.695	1.614	1.622	1.483	1.508	1.481	1.561	1.555	1.588	1.712	1.648	1.638	1.82	1.781	1.804	1.727	1.722	1.728	1.765	1.727	1.782	1.658	1.621	1.655	1.598	1.605	1.582	1.712	1.648	1.638	1.771	1.743	1.771	1.809
1140	1.772	1.757	1.79	1.81	1.801	1.827	1.814	1.762	1.784	1.654	1.68	1.645	1.692	1.643	1.647	1.717	1.643	1.632	1.479	1.527	1.509	1.59	1.56	1.612	1.733	1.685	1.681	1.855	1.812	1.825	1.761	1.768	1.766	1.798	1.752	1.813	1.687	1.645	1.669	1.632	1.594	1.584	1.733	1.685	1.681	1.805	1.777	1.801	1.813
1170	1.753	1.756	1.782	1.788	1.814	1.82	1.812	1.761	1.796	1.644	1.667	1.631	1.681	1.643	1.653	1.726	1.658	1.658	1.484	1.519	1.515	1.574	1.562	1.614	1.748	1.695	1.658	1.85	1.803	1.817	1.757	1.74	1.753	1.78	1.738	1.802	1.678	1.635	1.664	1.605	1.617	1.601	1.748	1.695	1.658	1.796	1.76	1.791	1.821
1200	1.79	1.774	1.811	1.817	1.83	1.836	1.838	1.802	1.801	1.658	1.678	1.647	1.704	1.659	1.672	1.72	1.643	1.667	1.505	1.535	1.52	1.594	1.564	1.628	1.755	1.716	1.692	1.847	1.823	1.837	1.784	1.758	1.768	1.795	1.762	1.811	1.688	1.66	1.702	1.629	1.612	1.601	1.755	1.716	1.692	1.809	1.781	1.805	1.829
1230	1.791	1.761	1.799	1.817	1.826	1.832	1.832	1.791	1.788	1.67	1.681	1.662	1.715	1.662	1.671	1.741	1.674	1.651	1.5	1.537	1.517	1.6	1.574	1.63	1.745	1.71	1.678	1.866	1.819	1.825	1.77	1.752	1.756	1.793	1.756	1.808	1.697	1.663	1.705	1.645	1.646	1.619	1.745	1.71	1.678	1.81	1.776	1.796	1.813
1260	1.8	1.785	1.791	1.818	1.828	1.842	1.851	1.803	1.816	1.69	1.708	1.668	1.732	1.67	1.692	1.759	1.668	1.696	1.528	1.546	1.539	1.631	1.598	1.653	1.773	1.724	1.696	1.857	1.83	1.833	1.775	1.758	1.776	1.805	1.761	1.825	1.752	1.709	1.73	1.692	1.65	1.635	1.773	1.724	1.696	1.812	1.783	1.811	1.826
1290	1.833	1.806	1.807	1.822	1.84	1.847	1.853	1.801	1.825	1.693	1.708	1.671	1.72	1.687	1.695	1.751	1.689	1.689	1.509	1.55	1.54	1.633	1.6	1.651	1.784	1.73	1.703	1.844	1.815	1.832	1.774	1.752	1.761	1.802	1.764	1.827	1.735	1.688	1.701	1.648	1.658	1.634	1.784	1.73	1.703	1.807	1.777	1.807	1.812
1320	1.836	1.82	1.821	1.847	1.856	1.861	1.88	1.815	1.854	1.711	1.708	1.672	1.727	1.692	1.715	1.76	1.701	1.706	1.53	1.568	1.557	1.63	1.611	1.657	1.78	1.729	1.701	1.858	1.835	1.821	1.767	1.767	1.774	1.812	1.78	1.837	1.774	1.708	1.72	1.68	1.669	1.65	1.78	1.729	1.701	1.812	1.794	1.811	1.816
1350	1.834	1.804	1.809	1.818	1.838	1.849	1.867	1.817	1.836	1.693	1.704	1.654	1.729	1.674	1.698	1.757	1.709	1.685	1.526	1.563	1.568	1.641	1.617	1.674	1.78	1.723	1.692	1.839	1.83	1.818	1.775	1.762	1.765	1.811	1.764	1.826	1.752	1.674	1.7	1.67	1.671	1.629	1.78	1.723	1.692	1.808	1.785	1.803	1.818
1380	1.839	1.811	1.829	1.859	1.84	1.868	1.872	1.827	1.855	1.732	1.731	1.668	1.745	1.7	1.72	1.758	1.726	1.708	1.539	1.551	1.563	1.648	1.606	1.655	1.793	1.738	1.723	1.848	1.83	1.827	1.779	1.765	1.79	1.83	1.778	1.845	1.811	1.724	1.749	1.697	1.729	1.669	1.793	1.738	1.723	1.819	1.791	1.821	1.811
1410	1.849	1.806	1.841	1.852	1.868	1.864	1.858	1.837	1.866	1.71	1.719	1.668	1.727	1.686	1.723	1.751	1.694	1.702	1.552	1.554	1.56	1.632	1.63	1.668	1.783	1.755	1.73	1.824	1.815	1.808	1.765	1.763	1.774	1.812	1.784	1.833	1.753	1.693	1.71	1.662	1.668	1.64	1.783	1.755	1.73	1.8	1.787	1.805	1.8
1440	1.843	1.819	1.846	1.86	1.884	1.878	1.871	1.835	1.867	1.73	1.743	1.713	1.778	1.716	1.716	1.765	1.713	1.73	1.541	1.588	1.586	1.643	1.613	1.685	1.801	1.762	1.762	1.84	1.834	1.808	1.778	1.775	1.794	1.828	1.783	1.832	1.768	1.704	1.708	1.67	1.698	1.645	1.801	1.762	1.762	1.815	1.797	1.811	1.822
1470	1.888	1.839	1.854	1.862	1.866	1.884	1.887	1.852	1.864	1.744	1.727	1.678	1.754	1.708	1.721	1.747	1.705	1.717	1.55	1.583	1.573	1.642	1.632	1.67	1.796	1.752	1.743	1.821	1.823	1.807	1.765	1.769	1.786	1.811	1.777	1.827	1.776	1.706	1.702	1.69	1.684	1.642	1.796	1.752	1.743	1.799	1.79	1.807	1.792
1500	1.875	1.845	1.86	1.893	1.899	1.896	1.89	1.864	1.886	1.737	1.763	1.702	1.784	1.744	1.728	1.758	1.726	1.734	1.566	1.601	1.581	1.667	1.629	1.699	1.789	1.74	1.742	1.823	1.835	1.798	1.771	1.775	1.782	1.819	1.775	1.838	1.779	1.704	1.727	1.683	1.706	1.671	1.789	1.74	1.742	1.804	1.795	1.806	1.805
1530	1.864	1.814	1.844	1.867	1.881	1.892	1.862	1.835	1.835	1.734	1.741	1.687	1.766	1.709	1.728	1.752	1.712	1.729	1.544	1.575	1.574	1.649	1.63	1.695	1.788	1.743	1.756	1.813	1.83	1.807	1.763	1.763	1.788	1.814	1.775	1.817	1.791	1.708	1.742	1.714	1.707	1.692	1.788	1.743	1.756	1.797	1.789	1.804	1.791
1560	1.871	1.812	1.823	1.873	1.845	1.881	1.85	1.824	1.851	1.733	1.729	1.68	1.769	1.697	1.721	1.761	1.712	1.732	1.554	1.569	1.58	1.649	1.64	1.706	1.776	1.744	1.754	1.814	1.804	1.783	1.739	1.748	1.766	1.807	1.757	1.82	1.79	1.715	1.734	1.73	1.714	1.677	1.776	1.744	1.754	1.787	1.77	1.79	1.784
1590	1.862	1.81	1.826	1.846	1.841	1.843	1.844	1.816	1.84	1.736	1.74	1.681	1.745	1.699	1.72	1.742	1.7	1.712	1.536	1.587	1.598	1.664	1.644	1.689	1.77	1.743	1.742	1.808	1.806	1.787	1.748	1.735	1.754	1.796	1.761	1.802	1.807	1.722	1.717	1.699	1.699	1.67	1.77	1.743	1.742	1.784	1.767	1.781	1.781
1620	1.861	1.835	1.857	1.86	1.867	1.881	1.864	1.828	1.854	1.743	1.752	1.703	1.783	1.71	1.734	1.735	1.689	1.688	1.552	1.564	1.6	1.69	1.659	1.694	1.769	1.756	1.755	1.783	1.792	1.784	1.742	1.746	1.764	1.798	1.771	1.817	1.776	1.726	1.743	1.689	1.696	1.657	1.769	1.756	1.755	1.774	1.77	1.788	1.77
1650	1.825	1.814	1.84	1.893	1.843	1.858	1.852	1.823	1.844	1.742	1.759	1.708	1.79	1.717	1.744	1.75	1.717	1.709	1.528	1.586	1.596	1.696	1.653	1.704	1.771	1.74	1.738	1.785	1.784	1.775	1.725	1.733	1.75	1.799	1.754	1.799	1.777	1.734	1.743	1.718	1.705	1.671	1.771	1.74	1.738	1.77	1.757	1.775	1.765
1680	1.86	1.813	1.836	1.866	1.875	1.877	1.85	1.842	1.864	1.75	1.786	1.73	1.784	1.741	1.757	1.741	1.719	1.71	1.56	1.573	1.608	1.72	1.674	1.729	1.772	1.763	1.748	1.768	1.784	1.772	1.718	1.73	1.745	1.791	1.747	1.801	1.803	1.766	1.756	1.709	1.708	1.663	1.772	1.763	1.748	1.759	1.754	1.773	1.775
1710	1.842	1.785	1.858	1.858	1.867	1.873	1.863	1.833	1.846	1.74	1.785	1.724	1.789	1.75	1.76	1.736	1.707	1.702	1.529	1.587	1.592	1.716	1.669	1.717	1.781	1.776	1.771	1.783	1.79	1.768	1.722	1.745	1.754	1.798	1.759	1.81	1.79	1.743	1.768	1.707	1.712	1.671	1.781	1.776	1.771	1.768	1.765	1.777	1.763
1740	1.842	1.804	1.821	1.837	1.852	1.873	1.843	1.825	1.84	1.737	1.779	1.704	1.776	1.741	1.748	1.74	1.706	1.73	1.536	1.595	1.608	1.723	1.706	1.716	1.774	1.754	1.752	1.774	1.78	1.744	1.698	1.715	1.742	1.796	1.746	1.798	1.789	1.745	1.757	1.692	1.712	1.668	1.774	1.754	1.752	1.756	1.747	1.761	1.754
1770	1.839	1.816	1.833	1.862	1.872	1.894	1.847	1.846	1.859	1.747	1.775	1.728	1.781	1.752	1.775	1.742	1.721	1.724	1.53	1.595	1.612	1.741	1.716	1.72	1.77	1.782	1.767	1.758	1.766	1.75	1.694	1.718	1.726	1.786	1.738	1.798	1.819	1.749	1.746	1.7	1.715	1.675	1.77	1.782	1.767	1.746	1.741	1.758	1.74
1800	1.831	1.806	1.808	1.832	1.843	1.854	1.831	1.801	1.842	1.74	1.756	1.714	1.774	1.734	1.779	1.718	1.693	1.696	1.539	1.568	1.571	1.734	1.7	1.75	1.746	1.757	1.746	1.732	1.742	1.713	1.673	1.68	1.691	1.761	1.728	1.777	1.77	1.73	1.75	1.721	1.703	1.69	1.746	1.757	1.746	1.722	1.717	1.727	1.754
1830	1.819	1.786	1.801	1.814	1.822	1.843	1.829	1.808	1.837	1.743	1.741	1.696	1.774	1.744	1.748	1.716	1.683	1.69	1.531	1.565	1.583	1.698	1.683	1.724	1.754	1.762	1.751	1.734	1.753	1.73	1.671	1.677	1.684	1.746	1.72	1.784	1.764	1.72	1.708	1.679	1.671	1.65	1.754	1.762	1.751	1.717	1.717	1.733	1.738
1860	1.799	1.764	1.785	1.83	1.836	1.833	1.831	1.786	1.813	1.733	1.775	1.716	1.785	1.726	1.744	1.728	1.697	1.702	1.519	1.558	1.574	1.686	1.674	1.74	1.775	1.771	1.799	1.744	1.757	1.735	1.67	1.663	1.674	1.753	1.73	1.766	1.764	1.705	1.746	1.69	1.693	1.677	1.775	1.771	1.799	1.722	1.717	1.725	1.743
1890	1.836	1.792	1.797	1.858	1.852	1.843	1.829	1.824	1.84	1.737	1.768	1.71	1.777	1.739	1.764	1.707	1.685	1.67	1.543	1.598	1.586	1.691	1.684	1.75	1.78	1.82	1.79	1.731	1.736	1.718	1.662	1.659	1.669	1.734	1.707	1.756	1.772	1.734	1.742	1.699	1.678	1.641	1.78	1.82	1.79	1.709	1.701	1.714	1.752
1920	1.833	1.78	1.803	1.845	1.84	1.871	1.817	1.802	1.814	1.73	1.752	1.721	1.773	1.748	1.759	1.715	1.681	1.674	1.556	1.583	1.575	1.695	1.658	1.749	1.788	1.827	1.806	1.73	1.729	1.718	1.66	1.658	1.659	1.718	1.696	1.747	1.764	1.717	1.732	1.694	1.694	1.676	1.788	1.827	1.806	1.703	1.694	1.708	1.75
1950	1.827	1.778	1.788	1.84	1.866	1.858	1.808	1.806	1.817	1.727	1.767	1.736	1.769	1.732	1.746	1.728	1.702	1.691	1.569	1.598	1.585	1.684	1.666	1.749	1.784	1.799	1.802	1.729	1.745	1.73	1.664	1.666	1.661	1.731	1.688	1.741	1.768	1.722	1.745	1.684	1.69	1.649	1.784	1.799	1.802	1.708	1.7	1.711	1.758
1980	1.805	1.773	1.797	1.821	1.833	1.852	1.818	1.792	1.837	1.707	1.732	1.687	1.748	1.718	1.73	1.717	1.673	1.689	1.555	1.589	1.568	1.679	1.656	1.748	1.783	1.798	1.796	1.73	1.732	1.708	1.641	1.651	1.656	1.715	1.671	1.742	1.754	1.676	1.705	1.653	1.671	1.636	1.783	1.798	1.796	1.695	1.685	1.702	1.75
2010	1.813	1.769	1.784	1.781	1.813	1.84	1.831	1.793	1.83	1.704	1.749	1.702	1.745	1.716	1.731	1.715	1.68	1.679	1.557	1.602	1.554	1.666	1.644	1.739	1.781	1.79	1.796	1.714	1.725	1.709	1.64	1.636	1.646	1.716	1.682	1.72	1.739	1.667	1.701	1.671	1.666	1.638	1.781	1.79	1.796	1.69	1.681	1.692	1.74
2040	1.786	1.77	1.795	1.793	1.808	1.825	1.805	1.773	1.797	1.696	1.729	1.69	1.745	1.71	1.715	1.696	1.682	1.657	1.546	1.576	1.546	1.651	1.628	1.735	1.781	1.787	1.769	1.703	1.708	1.689	1.61	1.616	1.632	1.685	1.665	1.712	1.727	1.659	1.726	1.657	1.653	1.612	1.781	1.787	1.769	1.666	1.663	1.678	1.73
2070	1.79	1.762	1.793	1.817	1.816	1.846	1.814	1.798	1.807	1.707	1.724	1.679	1.755	1.707	1.736	1.699	1.694	1.674	1.544	1.572	1.576	1.66	1.637	1.731	1.754	1.781	1.769	1.702	1.695	1.672	1.604	1.609	1.622	1.696	1.666	1.711	1.749	1.676	1.711	1.681	1.67	1.654	1.754	1.781	1.769	1.667	1.657	1.668	1.744
2100	1.776	1.756	1.773	1.79	1.815	1.812	1.794	1.77	1.784	1.696	1.716	1.684	1.74	1.714	1.704	1.705	1.665	1.653	1.53	1.564	1.558	1.63	1.62	1.708	1.763	1.789	1.793	1.676	1.688	1.664	1.593	1.598	1.608	1.664	1.653	1.697	1.719	1.661	1.675	1.659	1.648	1.605	1.763	1.789	1.793	1.644	1.646	1.656	1.729
2130	1.792	1.754	1.779	1.803	1.792	1.826	1.814	1.772	1.799	1.695	1.725	1.682	1.744	1.68	1.721	1.696	1.679	1.641	1.547	1.58	1.563	1.616	1.621	1.727	1.754	1.796	1.775	1.685	1.688	1.655	1.586	1.598	1.602	1.676	1.662	1.683	1.725	1.642	1.695	1.651	1.623	1.607	1.754	1.796	1.775	1.649	1.649	1.647	1.717
2160	1.79	1.733	1.794	1.796	1.794	1.823	1.79	1.78	1.795	1.708	1.74	1.709	1.759	1.714	1.719	1.701	1.679	1.68	1.531	1.564	1.579	1.618	1.613	1.726	1.751	1.796	1.792	1.687	1.694	1.678	1.606	1.589	1.592	1.667	1.663	1.7	1.739	1.668	1.718	1.663	1.668	1.621	1.751	1.796	1.792	1.653	1.649	1.657	1.738
2190	1.767	1.735	1.757	1.797	1.804	1.826	1.803	1.764	1.792	1.692	1.714	1.675	1.754	1.688	1.715	1.684	1.662	1.65	1.521	1.558	1.56	1.62	1.612	1.711	1.755	1.769	1.793	1.684	1.681	1.662	1.589	1.582	1.595	1.667	1.656	1.69	1.713	1.635	1.685	1.646	1.631	1.604	1.755	1.769	1.793	1.647	1.64	1.649	1.729
2220	1.748	1.733	1.739	1.8	1.782	1.803	1.764	1.782	1.788	1.696	1.704	1.684	1.752	1.698	1.691	1.683	1.658	1.681	1.534	1.541	1.548	1.599	1.603	1.706	1.755	1.759	1.769	1.665	1.675	1.652	1.585	1.582	1.603	1.674	1.648	1.676	1.725	1.611	1.67	1.665	1.642	1.609	1.755	1.759	1.769	1.641	1.635	1.644	1.754
2250	1.764	1.708	1.762	1.752	1.804	1.83	1.779	1.772	1.763	1.701	1.706	1.691	1.762	1.715	1.7	1.681	1.646	1.645	1.512	1.54	1.569	1.59	1.604	1.701	1.734	1.764	1.766	1.646	1.668	1.648	1.567	1.563	1.585	1.664	1.644	1.674	1.692	1.634	1.666	1.631	1.662	1.608	1.734	1.764	1.766	1.626	1.625	1.636	1.728
2280	1.772	1.738	1.752	1.81	1.799	1.834	1.766	1.782	1.807	1.685	1.699	1.668	1.717	1.677	1.708	1.696	1.653	1.626	1.53	1.547	1.576	1.574	1.595	1.686	1.703	1.729	1.752	1.648	1.647	1.63	1.549	1.557	1.582	1.654	1.631	1.667	1.684	1.634	1.649	1.643	1.658	1.63	1.703	1.729	1.752	1.617	1.612	1.626	1.732
2310	1.777	1.727	1.751	1.792	1.802	1.837	1.79	1.768	1.782	1.67	1.708	1.671	1.725	1.657	1.698	1.693	1.652	1.618	1.5	1.544	1.555	1.567	1.588	1.69	1.749	1.745	1.755	1.66	1.653	1.626	1.55	1.561	1.579	1.642	1.629	1.68	1.678	1.633	1.67	1.648	1.64	1.611	1.749	1.745	1.755	1.617	1.614	1.628	1.714
2340	1.787	1.735	1.768	1.815	1.815	1.848	1.774	1.774	1.795	1.704	1.745	1.718	1.758	1.71	1.723	1.679	1.651	1.679	1.51	1.529	1.566	1.56	1.576	1.701	1.707	1.738	1.739	1.649	1.652	1.63	1.534	1.553	1.575	1.645	1.635	1.674	1.708	1.672	1.675	1.645	1.638	1.611	1.707	1.738	1.739	1.609	1.613	1.626	1.724
2370	1.768	1.721	1.741	1.798	1.808	1.822	1.77	1.761	1.797	1.656	1.682	1.67	1.733	1.696	1.7	1.661	1.636	1.618	1.503	1.519	1.578	1.555	1.566	1.691	1.726	1.731	1.74	1.628	1.627	1.61	1.535	1.54	1.554	1.633	1.618	1.656	1.703	1.656	1.665	1.658	1.641	1.636	1.726	1.731	1.74	1.599	1.595	1.607	1.727
2400	1.76	1.708	1.741	1.8	1.811	1.841	1.768	1.749	1.792	1.68	1.714	1.711	1.75	1.688	1.705	1.69	1.648	1.657	1.497	1.531	1.57	1.546	1.553	1.674	1.709	1.752	1.756	1.638	1.643	1.621	1.546	1.557	1.571	1.644	1.632	1.663	1.697	1.65	1.664	1.64	1.641	1.623	1.709	1.752	1.756	1.609	1.611	1.618	1.733
2430	1.754	1.724	1.739	1.799	1.813	1.838	1.748	1.754	1.778	1.664	1.684	1.68	1.72	1.688	1.716	1.682	1.632	1.65	1.509	1.54	1.555	1.537	1.547	1.657	1.716	1.73	1.744	1.636	1.639	1.61	1.535	1.54	1.552	1.627	1.622	1.649	1.669	1.643	1.667	1.639	1.66	1.614	1.716	1.73	1.744	1.599	1.6	1.604	1.722
2460	1.752	1.721	1.734	1.8	1.81	1.861	1.759	1.761	1.796	1.651	1.671	1.653	1.713	1.675	1.709	1.679	1.621	1.667	1.498	1.524	1.562	1.529	1.532	1.659	1.727	1.747	1.752	1.63	1.627	1.606	1.541	1.542	1.561	1.63	1.629	1.649	1.695	1.621	1.638	1.638	1.61	1.608	1.727	1.747	1.752	1.6	1.599	1.605	1.704
2490	1.747	1.716	1.714	1.797	1.802	1.829	1.756	1.756	1.781	1.646	1.691	1.653	1.706	1.667	1.695	1.666	1.616	1.634	1.482	1.522	1.538	1.519	1.528	1.644	1.711	1.73	1.728	1.614	1.616	1.599	1.522	1.535	1.557	1.621	1.62	1.63	1.684	1.628	1.652	1.629	1.628	1.595	1.711	1.73	1.728	1.586	1.59	1.595
2520	1.745	1.699	1.725	1.789	1.804	1.834	1.752	1.763	1.763	1.643	1.668	1.654	1.694	1.681	1.706	1.665	1.627	1.644	1.49	1.521	1.524	1.52	1.514	1.652	1.711	1.724	1.722	1.623	1.622	1.616	1.537	1.535	1.544	1.614	1.622	1.648	1.667	1.615	1.663	1.636	1.63	1.607	1.711	1.724	1.722	1.591	1.593	1.603
2550	1.715	1.688	1.701	1.776	1.773	1.819	1.729	1.728	1.76	1.645	1.672	1.626	1.687	1.671	1.683	1.633	1.609	1.601	1.472	1.488	1.522	1.51	1.506	1.638	1.671	1.715	1.733	1.614	1.616	1.598	1.52	1.523	1.522	1.606	1.611	1.624	1.664	1.595	1.636	1.612	1.611	1.604	1.671	1.715	1.733	1.58	1.583	1.581
2580	1.734	1.69	1.709	1.78	1.787	1.824	1.728	1.736	1.743	1.642	1.653	1.624	1.673	1.675	1.677	1.646	1.6	1.62	1.475	1.502	1.527	1.488	1.488	1.62	1.675	1.695	1.698	1.606	1.607	1.584	1.509	1.517	1.515	1.595	1.597	1.615	1.674	1.592	1.649	1.619	1.627	1.618	1.675	1.695	1.698	1.57	1.574	1.571
AceA
	OD600																						Total Fluorescence YFP
Time (min)	MG1655_pMMB_aceA-yfp: LB 1mM IPTG			ΔettA_pMMB_-aceA-yfp: LB 1mM IPTG			ΔettA_P21_pMMB_aceA-yfp: LB 1mM IPTG			MG1655_pMMBp_utr_aceAB_yfp: LB 1mM IPTG			ΔettA_pMMBp_utr_aceAB_yfp: LB 1mM IPTG			ΔettA_P21_pMMBp_utr_aceAB_yfp: LB 1mM IPTG			MG1655_pMMBp_Ø: LB 1mM IPTG				MG1655_pMMB_AceA-yfp: LB 1mM IPTG			ΔettA_pMMB_aceA-yfp: LB 1mM IPTG			ΔettA_P21_pMMB_aceA-yfp: LB 1mM IPTG			MG1655_pMMBp_utr_aceAB_yfp: LB 1mM IPTG			ΔettA_pMMBp_utr_aceAB_yfp: LB 1mM IPTG			ΔettA_P21_pMMBp_utr_aceAB_yfp: LB 1mM IPTG			MG1655_pMMBp_Ø: LB 1mM IPTG
0	0.146	0.188	0.231	0.22	0.208	0.14	0.188	0.224	0.229	0.13	0.126	0.122	0.14	0.13	0.139	0.128	0.129	0.132	0.1	0.103	0.099		813	732	677	684	754	907	777	686	679	877	871	921	852	903	844	858	839	883	982	1031	960
30	0.213	0.238	0.288	0.274	0.26	0.221	0.243	0.31	0.247	0.15	0.149	0.157	0.163	0.162	0.149	0.154	0.146	0.164	0.124	0.123	0.131		1085	964	859	858	949	1090	995	876	879	868	873	915	837	900	838	849	830	885	930	964	902
60	0.343	0.365	0.402	0.441	0.354	0.331	0.333	0.435	0.445	0.224	0.242	0.216	0.226	0.236	0.209	0.217	0.195	0.238	0.168	0.178	0.189		1365	1223	1069	1088	1227	1426	1274	1096	1070	885	879	928	847	894	853	865	855	891	902	919	849
90	0.413	0.47	0.495	0.494	0.453	0.412	0.44	0.471	0.518	0.371	0.39	0.362	0.384	0.404	0.339	0.357	0.311	0.406	0.291	0.312	0.324		1706	1467	1286	1296	1449	1641	1521	1308	1250	898	890	933	831	894	840	845	841	902	802	818	764
120	0.515	0.528	0.561	0.549	0.545	0.52	0.54	0.571	0.521	0.494	0.512	0.474	0.491	0.485	0.447	0.46	0.436	0.487	0.391	0.402	0.421		2555	2096	1773	1777	2012	2317	2204	1845	1750	1063	1051	1080	959	1050	931	950	886	1063	738	765	711
150	0.653	0.672	0.641	0.664	0.634	0.635	0.63	0.638	0.672	0.624	0.636	0.61	0.626	0.634	0.568	0.586	0.541	0.636	0.482	0.502	0.52		3765	3038	2515	2503	2886	3395	3164	2597	2468	1464	1453	1464	1284	1406	1191	1261	1109	1465	708	733	685
180	0.76	0.792	0.832	0.757	0.719	0.713	0.709	0.752	0.73	0.692	0.708	0.693	0.703	0.719	0.669	0.674	0.624	0.721	0.559	0.576	0.6		5886	4757	4115	4033	4601	5193	5097	4254	3994	1987	1962	1991	1710	1892	1597	1783	1517	1974	703	736	655
210	0.824	0.839	0.836	0.871	0.796	0.79	0.805	0.805	0.869	0.775	0.784	0.763	0.78	0.793	0.752	0.747	0.704	0.795	0.622	0.657	0.692		7623	6233	5288	5237	5960	6780	6530	5361	5091	2558	2528	2560	2189	2414	2046	2308	2049	2540	656	697	649
240	0.892	0.892	0.938	0.905	0.888	0.905	0.878	0.951	0.902	0.862	0.878	0.858	0.86	0.862	0.842	0.844	0.779	0.864	0.72	0.748	0.749		9400	7774	6566	6652	7550	8528	8197	6783	6495	3540	3455	3486	2928	3259	2627	3053	2715	3467	647	688	647
270	0.972	0.975	0.985	0.976	0.943	0.966	0.958	1.008	0.965	0.939	0.943	0.931	0.915	0.902	0.878	0.936	0.84	0.904	0.784	0.799	0.81		11105	9223	7854	8022	9066	10184	9788	8154	7848	4416	4324	4437	3689	4087	3412	3926	3525	4336	646	674	647
300	1.029	1.028	1.04	1.004	0.987	1.033	1.023	1.059	1.03	0.987	0.995	1.001	0.963	0.942	0.923	0.999	0.916	0.944	0.826	0.824	0.846		12901	10763	9270	9367	10531	11938	11397	9508	9100	5321	5208	5325	4436	4901	4179	4735	4271	5220	647	673	656
330	1.05	1.067	1.094	1.059	1.034	1.059	1.069	1.079	1.039	1.038	1.048	1.028	0.997	0.978	0.972	1.088	0.993	0.98	0.874	0.861	0.899		14861	12497	10815	10992	12226	13668	13130	11089	10662	6243	6064	6251	5148	5767	4896	5540	4983	6076	634	676	644
360	1.069	1.084	1.088	1.05	1.081	1.074	1.09	1.058	1.072	1.08	1.091	1.076	1.04	1.038	1.014	1.14	1.03	1.04	0.92	0.892	0.942		16860	14266	12432	12594	13921	15423	14918	12697	12189	7258	7085	7272	5927	6695	5734	6478	5803	7097	641	675	640
390	1.122	1.147	1.122	1.115	1.088	1.127	1.147	1.125	1.138	1.156	1.147	1.111	1.092	1.097	1.063	1.191	1.102	1.099	0.966	0.948	0.995		18751	15956	14017	14116	15604	17280	16687	14418	13866	8376	8274	8399	6782	7665	6575	7574	6809	8286	628	673	641
420	1.155	1.158	1.149	1.139	1.138	1.188	1.18	1.165	1.16	1.181	1.181	1.178	1.141	1.139	1.105	1.243	1.141	1.141	1.008	1.001	1.06		20960	17680	15554	15628	17173	18989	18488	15948	15401	9365	9307	9651	7611	8533	7477	8622	7859	9319	646	675	644
450	1.172	1.193	1.234	1.183	1.206	1.201	1.213	1.221	1.149	1.218	1.247	1.23	1.209	1.199	1.176	1.296	1.198	1.201	1.038	1.07	1.1		23296	19795	17495	17445	19135	21096	20685	17696	17064	9889	9896	10442	8220	9279	8282	9435	8651	9908	630	678	643
480	1.21	1.215	1.219	1.218	1.232	1.249	1.232	1.239	1.187	1.281	1.294	1.267	1.245	1.24	1.2	1.302	1.237	1.242	1.086	1.127	1.142		25524	21739	19289	19193	21159	23289	22725	19477	18909	11133	10956	11337	9026	9822	9002	10254	9556	10968	638	678	645
510	1.261	1.259	1.234	1.238	1.268	1.3	1.277	1.284	1.256	1.325	1.324	1.315	1.287	1.286	1.257	1.339	1.295	1.288	1.142	1.179	1.191		27600	23621	21117	21020	22879	25274	24640	21294	20571	12140	11804	12401	9518	10865	9728	11205	10388	11816	634	685	651
540	1.268	1.283	1.294	1.268	1.31	1.319	1.308	1.266	1.269	1.39	1.369	1.351	1.309	1.318	1.292	1.388	1.31	1.32	1.178	1.222	1.23		29591	25253	22633	22487	24522	26856	26553	22981	22168	12595	12675	13199	10059	11254	10375	11779	11316	12687	641	677	643
570	1.308	1.332	1.328	1.289	1.341	1.368	1.391	1.36	1.385	1.436	1.415	1.404	1.357	1.374	1.345	1.416	1.349	1.376	1.198	1.275	1.291		31348	26873	24151	24045	26242	28513	27946	24411	23677	13392	12843	13546	10405	11873	11005	12193	11927	12855	636	671	644
600	1.373	1.361	1.334	1.368	1.374	1.422	1.424	1.344	1.362	1.468	1.439	1.416	1.391	1.394	1.378	1.451	1.38	1.396	1.243	1.303	1.333		33458	28575	25595	25409	27814	30485	29572	25917	25320	14775	13661	14407	11082	12696	11587	12969	12899	13673	632	673	643
630	1.364	1.351	1.396	1.362	1.424	1.42	1.419	1.442	1.413	1.517	1.478	1.453	1.397	1.422	1.419	1.494	1.414	1.424	1.276	1.356	1.393		35606	30480	27058	26895	29200	31462	31569	27418	26576	15238	14566	15351	11752	13232	12366	14107	13643	14578	647	678	634
660	1.411	1.388	1.387	1.387	1.421	1.466	1.443	1.411	1.448	1.547	1.52	1.497	1.452	1.439	1.451	1.515	1.441	1.441	1.302	1.393	1.437		37549	32193	28752	28473	30655	32877	33291	28897	28021	16215	16012	16648	12298	13880	12890	14467	14326	16024	638	675	640
690	1.417	1.426	1.439	1.474	1.46	1.496	1.495	1.442	1.484	1.575	1.539	1.523	1.478	1.47	1.478	1.528	1.455	1.472	1.328	1.428	1.476		39420	33819	30312	30046	32664	34300	34067	30332	29504	16882	15902	17468	12937	14570	13628	15276	14770	15914	632	673	641
720	1.463	1.434	1.43	1.447	1.465	1.514	1.501	1.481	1.468	1.6	1.56	1.538	1.493	1.495	1.5	1.558	1.48	1.497	1.371	1.473	1.526		41074	35445	31895	31547	33669	35920	36280	32239	31187	18239	17323	17901	13993	15767	14322	16853	15501	17335	648	691	650
750	1.479	1.471	1.468	1.482	1.497	1.516	1.555	1.5	1.511	1.626	1.58	1.576	1.507	1.516	1.528	1.567	1.512	1.518	1.396	1.495	1.567		43066	36934	33194	32811	35152	37346	36845	33730	32530	18967	18365	18922	14785	16319	15029	16880	16622	18377	645	681	646
780	1.501	1.49	1.528	1.492	1.508	1.518	1.536	1.524	1.538	1.648	1.613	1.61	1.532	1.531	1.554	1.593	1.548	1.533	1.421	1.545	1.592		44753	38400	34573	34312	36627	38502	38407	34812	33812	19746	19157	20372	14917	17084	15577	17506	16909	19169	641	692	652
810	1.521	1.54	1.544	1.52	1.524	1.551	1.607	1.602	1.603	1.684	1.618	1.606	1.56	1.544	1.574	1.615	1.549	1.546	1.46	1.592	1.629		46686	39896	36225	36026	38736	40138	40005	36571	35370	20390	20080	20808	16124	17653	16117	19111	18399	20092	647	693	650
840	1.568	1.552	1.579	1.558	1.548	1.574	1.611	1.58	1.594	1.684	1.643	1.633	1.574	1.556	1.573	1.617	1.587	1.558	1.479	1.636	1.638		48294	41187	37389	37010	40140	42528	41093	38142	36629	21503	19983	21100	16284	18110	16667	18841	19136	19995	659	698	657
870	1.563	1.57	1.577	1.578	1.553	1.574	1.613	1.609	1.599	1.716	1.665	1.63	1.589	1.579	1.615	1.641	1.59	1.581	1.543	1.667	1.67		50087	42723	39070	38790	40480	43554	42958	39732	38338	22076	20524	21946	16623	18628	17102	19593	19187	20536	666	699	650
900	1.562	1.565	1.584	1.591	1.55	1.573	1.628	1.615	1.573	1.717	1.68	1.672	1.61	1.6	1.605	1.661	1.631	1.602	1.593	1.717	1.703		51913	44211	40413	40220	42662	44775	44340	41121	39790	22741	21411	22766	17843	19105	17530	20941	19850	21423	673	700	664
930	1.574	1.567	1.626	1.603	1.54	1.578	1.622	1.616	1.61	1.74	1.7	1.688	1.645	1.646	1.661	1.699	1.678	1.648	1.658	1.733	1.736		53232	45400	41657	41009	43743	46311	45318	42205	41150	23612	22162	23483	18212	19591	18062	20907	20326	22174	668	713	664
960	1.601	1.603	1.645	1.632	1.598	1.599	1.646	1.648	1.659	1.751	1.717	1.69	1.643	1.661	1.676	1.722	1.721	1.663	1.703	1.775	1.755		55056	46938	43041	42418	45132	47312	46654	43090	42245	24475	23222	24067	18696	20143	18467	22070	21497	23234	683	711	665
990	1.625	1.634	1.658	1.678	1.602	1.614	1.662	1.677	1.698	1.758	1.728	1.708	1.682	1.702	1.734	1.737	1.729	1.704	1.723	1.777	1.758		56596	47883	44308	43350	46439	49057	48077	44694	43821	25061	23735	24818	18973	20647	19109	22812	21855	23747	674	712	678
1020	1.621	1.637	1.655	1.65	1.614	1.615	1.655	1.697	1.714	1.774	1.748	1.738	1.705	1.718	1.747	1.759	1.768	1.72	1.755	1.798	1.777		58468	49721	45893	44941	47095	50455	49676	45196	45121	25867	24366	25380	19524	21412	19744	23380	22836	24378	675	716	672
1050	1.645	1.647	1.688	1.646	1.614	1.627	1.687	1.704	1.679	1.802	1.782	1.752	1.732	1.758	1.787	1.815	1.785	1.76	1.776	1.813	1.787		60049	50963	47044	46086	48010	51483	51088	46069	46100	26839	25127	26286	20015	22268	20384	24062	23165	25139	686	716	679
1080	1.642	1.652	1.66	1.678	1.617	1.629	1.689	1.689	1.747	1.792	1.773	1.767	1.736	1.753	1.782	1.787	1.798	1.755	1.798	1.821	1.799		61628	52409	48374	47066	49388	52540	52457	48291	47755	27737	25761	27065	20596	23008	21056	24676	24246	25773	687	737	677
1110	1.649	1.656	1.699	1.685	1.649	1.639	1.694	1.722	1.71	1.804	1.782	1.778	1.74	1.766	1.8	1.812	1.804	1.768	1.822	1.842	1.813		63323	53689	49639	48271	50000	54000	53275	49217	48829	28688	26494	27797	21035	23753	21773	25444	24644	26506	694	741	684
1140	1.656	1.675	1.691	1.697	1.633	1.644	1.691	1.713	1.701	1.815	1.786	1.796	1.763	1.786	1.79	1.812	1.792	1.788	1.819	1.855	1.814		64447	54663	50578	49116	50811	54944	54526	49310	49693	29624	27256	28676	21834	24643	22570	26161	25693	27268	694	739	680
1170	1.663	1.695	1.689	1.702	1.657	1.649	1.704	1.731	1.739	1.816	1.802	1.811	1.77	1.792	1.791	1.816	1.816	1.794	1.849	1.858	1.844		66697	56427	52202	50745	53397	56514	56377	51009	51258	30605	27973	29621	22501	25390	23186	26893	26326	27985	703	752	688
1200	1.71	1.704	1.738	1.73	1.666	1.673	1.729	1.728	1.75	1.837	1.834	1.836	1.789	1.786	1.804	1.824	1.82	1.788	1.839	1.848	1.826		67638	57295	52944	51429	54099	57082	57304	51739	52273	31848	29168	30941	23327	26466	24081	27942	27271	29180	720	766	700
1230	1.68	1.698	1.735	1.692	1.665	1.659	1.697	1.722	1.715	1.832	1.827	1.844	1.783	1.805	1.803	1.839	1.827	1.807	1.861	1.872	1.828		69418	58631	54195	52826	54973	58666	58764	52721	53628	32768	29733	31748	23885	27049	24633	28450	27703	29745	715	762	694
1260	1.691	1.695	1.708	1.7	1.658	1.664	1.69	1.705	1.732	1.858	1.856	1.831	1.804	1.8	1.81	1.838	1.834	1.802	1.862	1.879	1.838		70940	59960	55572	54093	56954	60569	59341	54010	54224	34621	31358	33522	24971	28362	25744	29717	28924	31370	717	768	717
1290	1.698	1.726	1.765	1.693	1.669	1.666	1.729	1.732	1.737	1.858	1.84	1.836	1.801	1.808	1.822	1.851	1.862	1.81	1.862	1.881	1.876		72792	61255	56638	55043	56744	60854	61536	55416	56049	36479	32806	35046	25865	29636	26774	30868	29811	32818	734	775	719
1320	1.718	1.732	1.755	1.705	1.685	1.679	1.715	1.727	1.739	1.866	1.865	1.865	1.821	1.815	1.813	1.86	1.853	1.817	1.842	1.87	1.848		75148	62644	57754	55961	57773	61852	62273	57002	57172	38414	34353	36938	26762	30973	27903	31949	30782	34365	742	783	721
1350	1.72	1.733	1.752	1.719	1.692	1.67	1.733	1.723	1.741	1.864	1.86	1.864	1.82	1.803	1.802	1.858	1.864	1.805	1.839	1.85	1.857		79737	64345	59294	57452	59412	63068	63069	58191	58466	40266	36089	38932	27998	32380	29475	33293	32133	36101	741	793	734
1380	1.736	1.753	1.735	1.715	1.666	1.669	1.712	1.703	1.729	1.872	1.853	1.848	1.814	1.82	1.813	1.87	1.866	1.822	1.84	1.867	1.848		83351	67957	60828	58626	60896	65317	64096	59099	59743	41500	37900	40254	29335	33543	30621	35092	33352	37912	758	796	742
1410	1.734	1.737	1.762	1.675	1.65	1.668	1.688	1.685	1.703	1.864	1.865	1.849	1.819	1.81	1.809	1.869	1.887	1.812	1.841	1.844	1.837		86068	71754	64664	60660	61500	65440	65412	60517	61844	42585	39186	41384	30512	34289	31648	36933	34864	39198	773	809	756
1440	1.734	1.792	1.823	1.746	1.676	1.66	1.718	1.706	1.754	1.848	1.834	1.838	1.807	1.786	1.802	1.861	1.881	1.788	1.82	1.842	1.831		88096	74391	67842	63526	63107	67314	67307	61909	65105	43146	39952	42030	31306	34610	32113	38437	36283	39964	772	821	756
1470	1.729	1.775	1.796	1.744	1.652	1.654	1.712	1.722	1.777	1.859	1.859	1.841	1.806	1.791	1.808	1.866	1.892	1.793	1.822	1.832	1.822		89287	76014	70341	66805	64082	68218	68709	63068	68403	43793	40593	42669	32084	35207	32619	39464	37689	40605	776	827	769
1500	1.717	1.758	1.804	1.795	1.655	1.652	1.715	1.724	1.801	1.842	1.838	1.845	1.808	1.782	1.812	1.864	1.884	1.784	1.821	1.841	1.826		90273	77406	71710	69265	65154	69772	70614	64763	70871	44352	41175	43064	32520	35474	32966	40524	38980	41187	785	841	768
1530	1.723	1.75	1.796	1.767	1.683	1.674	1.71	1.727	1.804	1.843	1.811	1.825	1.776	1.767	1.792	1.848	1.869	1.769	1.794	1.814	1.822		91436	78125	73107	71290	66251	70801	71552	66483	72918	45192	41820	43630	33078	35813	33394	41056	39984	41832	804	832	783
1560	1.707	1.749	1.809	1.775	1.676	1.672	1.712	1.769	1.803	1.816	1.83	1.812	1.784	1.76	1.788	1.846	1.865	1.762	1.789	1.819	1.813		92329	79245	73878	72502	67839	73136	73382	69346	74218	45548	42159	43981	33398	36176	33523	41439	40500	42171	821	853	791
1590	1.704	1.737	1.789	1.771	1.679	1.667	1.72	1.792	1.794	1.826	1.82	1.827	1.789	1.764	1.778	1.834	1.856	1.766	1.789	1.813	1.812		92920	79246	74101	73086	69033	74186	74715	72146	74739	46177	42707	44393	33701	36369	33780	42102	41432	42719	820	855	797
1620	1.699	1.737	1.791	1.736	1.686	1.686	1.751	1.778	1.774	1.822	1.808	1.815	1.765	1.76	1.766	1.832	1.856	1.762	1.791	1.822	1.788		94120	80332	75245	74185	71845	77151	77864	73854	75115	46754	43158	44806	34094	36859	34127	42537	41895	43170	827	860	807
1650	1.671	1.709	1.753	1.75	1.694	1.712	1.753	1.746	1.78	1.819	1.811	1.805	1.781	1.757	1.771	1.823	1.862	1.759	1.784	1.81	1.786		94949	81271	75790	74919	74308	80137	81689	76090	76090	47213	43424	45318	34358	37178	34294	42818	42520	43436	832	858	810
1680	1.672	1.705	1.728	1.71	1.7	1.7	1.751	1.743	1.735	1.82	1.807	1.812	1.765	1.747	1.756	1.818	1.845	1.749	1.784	1.812	1.784		95496	81373	76281	75019	76048	82265	83264	76443	75891	47971	44174	45855	34805	37468	34708	43651	42891	44186	843	879	835
1710	1.665	1.705	1.745	1.702	1.716	1.701	1.765	1.747	1.779	1.821	1.81	1.802	1.773	1.738	1.759	1.819	1.863	1.74	1.779	1.83	1.801		96543	82350	76908	75804	77889	83964	85842	77747	76717	48380	44445	46127	34867	37555	34727	43731	43136	44457	853	883	830
1740	1.692	1.691	1.768	1.721	1.725	1.727	1.797	1.755	1.764	1.821	1.802	1.798	1.761	1.741	1.751	1.818	1.85	1.743	1.793	1.82	1.79		97494	83328	77555	76389	78970	85481	86788	78274	77004	48768	44681	46346	35196	37807	35001	44074	43412	44693	860	886	832
1770	1.681	1.712	1.752	1.707	1.714	1.71	1.764	1.742	1.745	1.797	1.788	1.798	1.75	1.721	1.728	1.802	1.838	1.723	1.782	1.81	1.787		98640	83979	78120	76834	79689	86416	88116	78713	77374	49702	45577	47111	35597	38482	35521	44955	44042	45589	873	901	852
1800	1.654	1.694	1.738	1.668	1.691	1.688	1.734	1.718	1.738	1.797	1.785	1.779	1.738	1.711	1.738	1.8	1.845	1.713	1.791	1.815	1.788		99323	84351	78178	76915	80431	87454	89592	79112	77585	50385	46078	47614	36113	38981	35822	45359	44570	46090	876	912	861
1830	1.662	1.684	1.73	1.662	1.689	1.688	1.714	1.728	1.725	1.806	1.784	1.786	1.739	1.723	1.725	1.796	1.835	1.725	1.774	1.802	1.785		100147	84794	78651	77229	80778	87903	89635	79316	78021	51188	46694	48407	36574	39552	36482	46155	45645	46706	896	927	866
1860	1.675	1.712	1.751	1.704	1.696	1.691	1.744	1.747	1.745	1.799	1.795	1.791	1.756	1.717	1.726	1.785	1.828	1.719	1.772	1.802	1.78		100673	85090	78912	77119	81341	88195	90422	79999	78006	51892	47341	49004	37327	40239	37009	47045	46228	47353	894	916	858
1890	1.67	1.7	1.732	1.68	1.709	1.687	1.736	1.751	1.724	1.787	1.779	1.789	1.732	1.71	1.727	1.797	1.821	1.712	1.773	1.791	1.778		102047	86145	79794	77834	82349	89878	91439	80806	79463	52403	47698	49180	37390	40234	37125	47198	46238	47710	891	929	870
1920	1.632	1.66	1.682	1.65	1.669	1.656	1.708	1.71	1.696	1.81	1.787	1.782	1.734	1.719	1.709	1.773	1.833	1.721	1.774	1.786	1.784		102840	86898	80228	78315	82883	90035	92117	80901	79444	53177	48392	49751	37863	40884	37645	47962	47042	48404	904	948	879
1950	1.638	1.665	1.688	1.654	1.675	1.659	1.706	1.688	1.718	1.793	1.77	1.772	1.731	1.699	1.713	1.775	1.822	1.701	1.783	1.808	1.791		103326	87325	80449	78305	83369	90785	92933	81111	79682	53814	48936	50378	38292	41389	38047	48562	47352	48948	900	951	892
1980	1.628	1.661	1.674	1.631	1.675	1.638	1.688	1.694	1.676	1.774	1.784	1.742	1.718	1.703	1.707	1.78	1.822	1.705	1.774	1.795	1.779		104937	88444	81476	79145	84518	91801	93955	82504	80998	54589	49602	50990	38929	42027	38449	49181	48004	49614	919	953	900
2010	1.627	1.642	1.658	1.644	1.644	1.617	1.674	1.669	1.661	1.789	1.772	1.76	1.718	1.695	1.706	1.756	1.799	1.697	1.783	1.792	1.786		105905	88997	81965	79585	84618	92456	94776	82722	81242	55309	50288	51929	39449	42708	39025	49908	48697	50300	928	964	914
2040	1.625	1.647	1.695	1.644	1.649	1.632	1.677	1.668	1.717	1.775	1.764	1.765	1.712	1.69	1.705	1.757	1.8	1.692	1.783	1.778	1.771		106712	89938	82492	80100	85212	93165	96240	83274	82093	56327	51200	52778	40126	43610	39766	50853	49473	51212	929	973	907
2070	1.622	1.648	1.662	1.603	1.64	1.598	1.653	1.664	1.676	1.783	1.768	1.768	1.729	1.706	1.713	1.762	1.825	1.708	1.773	1.799	1.77		107823	90544	83037	80940	85956	94263	96233	84064	82642	57321	52490	53863	41038	44318	40623	51630	50169	52502	936	982	918
2100	1.603	1.635	1.655	1.635	1.613	1.597	1.663	1.655	1.658	1.773	1.756	1.756	1.728	1.692	1.705	1.763	1.812	1.694	1.775	1.796	1.786		98960	91227	83680	81163	86012	94441	96663	84233	83300	57970	52518	53930	41214	37444	40614	52152	50455	52530	943	972	913
FumC
	OD600																															Total Fluorescence YFP
Time (min)	MG1655_pMMB_fumC:yfp: LB 1mM IPTG Amp 100			ΔettA_pMMB_fumC:yfp: LB 1mM IPTG Amp 100			ΔettA_P21_pMMB_fumC:yfp: LB 1mM IPTG Amp 100			MG1655_pMMB_10aa-fumC:yfp: LB 1mM IPTG Amp 100			ΔettA_pMMB_10aa-fumC:yfp: LB 1mM IPTG Amp 100			ΔettA_P21_pMMB_10aa-fumC:yfp: LB 1mM IPTG Amp 100			MG1655_pMMB_10aa-QN_fumC:yfp: LB 1mM IPTG Amp 100			ΔettA_pMMB_10aa-QN_fumC:yfp: LB 1mM IPTG Amp 100			ΔettA_P21_pMMB_10aa-QN_fumC:yfp LB 1mM IPTG Amp 100			MG1655_pMMB_∅: LB 1mM IPTG Amp 100				MG1655_pMMB_fumC:yfp: LB 1mM IPTG Amp 100			ΔettA_pMMB_fumC:yfp: LB 1mM IPTG Amp 100			ΔettA_P21_pMMB_fumC:yfp: LB 1mM IPTG Amp 100			MG1655_pMMB_10aa-fumC:yfp: LB 1mM IPTG Amp 100			ΔettA_pMMB_10aa-fumC:yfp: LB 1mM IPTG Amp 100			ΔettA_P21_pMMB_10aa-fumC:yfp: LB 1mM IPTG Amp 100
0	0.118	0.104	0.131	0.124	0.11	0.124	0.116	0.107	0.11	0.113	0.123	0.135	0.111	0.266	0.122	0.123	0.116	0.109	0.118	0.119	0.122	0.113	0.111	0.118	0.112	0.119	0.104	0.168	0.142	0.141		779	722	650	661	718	671	706	703	700	684	699	653	671	534	671	709	676	699
30	0.123	0.109	0.135	0.26	0.11	0.123	0.112	0.104	0.108	0.125	0.13	0.138	0.12	0.26	0.144	0.125	0.12	0.112	0.127	0.121	0.13	0.112	0.131	0.134	0.132	0.136	0.117	0.142	0.158	0.122		764	706	637	448	703	650	686	691	672	666	676	640	660	518	660	705	667	676
60	0.137	0.132	0.163	0.274	0.134	0.149	0.143	0.138	0.147	0.136	0.149	0.176	0.154	0.166	0.172	0.148	0.15	0.153	0.132	0.124	0.14	0.121	0.138	0.147	0.137	0.135	0.127	0.198	0.158	0.14		778	713	643	481	709	658	687	709	685	688	706	667	684	713	684	721	683	706
90	0.166	0.163	0.192	0.153	0.156	0.166	0.162	0.161	0.174	0.176	0.171	0.194	0.209	0.208	0.229	0.188	0.18	0.177	0.168	0.155	0.17	0.149	0.161	0.169	0.176	0.18	0.17	0.271	0.177	0.155		861	782	726	804	765	714	771	779	763	789	816	784	785	846	785	834	820	816
120	0.24	0.21	0.258	0.213	0.231	0.246	0.236	0.234	0.256	0.246	0.239	0.288	0.346	0.33	0.345	0.27	0.272	0.281	0.253	0.234	0.263	0.226	0.234	0.24	0.27	0.292	0.275	0.4	0.215	0.195		1061	933	856	931	868	800	908	924	909	1008	1051	999	926	1003	926	1045	1015	1051
150	0.377	0.34	0.391	0.337	0.357	0.374	0.368	0.362	0.392	0.387	0.363	0.417	0.463	0.444	0.436	0.403	0.387	0.397	0.386	0.352	0.377	0.349	0.352	0.367	0.381	0.41	0.395	0.508	0.298	0.304		1299	1116	1039	1129	1049	918	1063	1097	1075	1247	1301	1231	1141	1276	1141	1248	1214	1301
180	0.503	0.458	0.505	0.466	0.479	0.465	0.459	0.471	0.501	0.493	0.475	0.516	0.571	0.547	0.565	0.507	0.501	0.524	0.489	0.45	0.491	0.489	0.475	0.482	0.503	0.498	0.484	0.607	0.415	0.416		1667	1363	1339	1337	1245	1092	1346	1403	1390	1683	1798	1678	1601	1793	1601	1666	1661	1798
210	0.613	0.568	0.604	0.583	0.577	0.582	0.565	0.578	0.604	0.629	0.586	0.623	0.669	0.633	0.656	0.599	0.596	0.625	0.61	0.541	0.568	0.593	0.561	0.567	0.565	0.604	0.598	0.697	0.524	0.523		2126	1809	1732	1724	1591	1399	1784	1824	1788	2249	2428	2330	2127	2360	2127	2270	2277	2428
240	0.723	0.659	0.712	0.684	0.679	0.687	0.649	0.67	0.695	0.706	0.674	0.692	0.755	0.734	0.729	0.669	0.676	0.69	0.712	0.651	0.657	0.678	0.663	0.672	0.683	0.669	0.649	0.761	0.622	0.634		2681	2296	2188	2110	1975	1727	2280	2326	2276	2961	3170	3023	2735	3017	2735	2982	2995	3170
270	0.824	0.768	0.8	0.78	0.779	0.777	0.758	0.781	0.791	0.82	0.767	0.798	0.871	0.84	0.839	0.762	0.759	0.79	0.822	0.734	0.743	0.784	0.748	0.736	0.747	0.744	0.738	0.83	0.725	0.721		3451	2841	2723	2518	2351	2071	2822	2912	2842	3698	4047	3792	3447	3913	3447	3740	3787	4047
300	0.911	0.857	0.877	0.884	0.867	0.86	0.842	0.855	0.88	0.878	0.822	0.84	0.924	0.891	0.894	0.832	0.83	0.851	0.887	0.821	0.812	0.874	0.83	0.847	0.847	0.854	0.828	0.869	0.766	0.795		4430	3730	3532	3291	3074	2656	3711	3788	3740	4828	5230	4948	4439	4963	4439	4909	4946	5230
330	0.994	0.927	0.955	0.952	0.927	0.924	0.903	0.93	0.945	0.956	0.922	0.931	1.003	0.959	0.956	0.907	0.91	0.943	0.97	0.895	0.886	0.93	0.884	0.9	0.908	0.922	0.888	0.952	0.829	0.886		5217	4529	4267	3923	3687	3226	4435	4555	4423	5930	6298	5960	5411	5994	5411	5976	6027	6298
360	1.074	1.01	1.032	1.027	0.998	1	0.982	1.013	1.026	1.032	0.972	0.985	1.066	1.018	1.013	0.98	0.967	1.002	1.037	0.959	0.935	1.006	0.963	0.963	0.976	0.967	0.948	0.998	0.901	0.947		5867	5220	4864	4437	4216	3684	5075	5168	5027	6984	7345	6964	6312	6983	6312	6932	7022	7345
390	1.154	1.072	1.111	1.105	1.058	1.057	1.054	1.065	1.087	1.095	1.038	1.065	1.133	1.07	1.068	1.034	1.058	1.077	1.112	1.012	1.019	1.081	1.023	1.016	1.058	1.041	1.015	1.075	0.974	1.02		6498	5829	5394	5003	4708	4144	5660	5740	5591	8073	8420	7995	7211	7948	7211	7930	8103	8420
420	1.229	1.148	1.186	1.182	1.121	1.122	1.136	1.144	1.161	1.174	1.124	1.129	1.209	1.141	1.133	1.103	1.112	1.135	1.176	1.094	1.093	1.158	1.096	1.089	1.108	1.124	1.104	1.148	1.043	1.092		7203	6401	5922	5618	5256	4615	6222	6360	6197	9191	9534	9061	8123	8926	8123	9086	9159	9534
450	1.276	1.212	1.229	1.246	1.167	1.158	1.182	1.203	1.231	1.236	1.178	1.176	1.261	1.207	1.184	1.138	1.163	1.178	1.248	1.134	1.142	1.216	1.166	1.158	1.154	1.171	1.145	1.192	1.106	1.152		7896	7090	6537	6128	5805	5098	6904	7009	6824	10216	10470	9984	8966	9856	8966	10074	10222	10470
480	1.324	1.254	1.27	1.295	1.225	1.209	1.234	1.252	1.269	1.296	1.223	1.227	1.3	1.249	1.232	1.206	1.222	1.242	1.294	1.203	1.205	1.261	1.207	1.196	1.216	1.206	1.193	1.261	1.155	1.212		8545	7697	7083	6571	6200	5436	7452	7617	7379	11036	11365	10738	9631	10567	9631	10868	11099	11365
510	1.388	1.3	1.322	1.348	1.27	1.265	1.288	1.299	1.322	1.349	1.293	1.294	1.36	1.298	1.282	1.266	1.281	1.294	1.354	1.264	1.269	1.327	1.267	1.258	1.276	1.298	1.289	1.292	1.212	1.275		9169	8254	7569	6955	6611	5811	8080	8245	7929	11916	12155	11554	10281	11256	10281	11782	11905	12155
540	1.428	1.354	1.367	1.414	1.331	1.319	1.326	1.332	1.388	1.398	1.337	1.338	1.416	1.348	1.325	1.313	1.331	1.361	1.402	1.32	1.335	1.383	1.316	1.312	1.337	1.361	1.327	1.338	1.27	1.334		9857	8838	8116	7368	7043	6168	8623	8775	8519	12783	13014	12444	10985	12019	10985	12625	12756	13014
570	1.486	1.387	1.402	1.439	1.358	1.34	1.357	1.374	1.41	1.45	1.383	1.384	1.46	1.401	1.378	1.351	1.374	1.4	1.456	1.362	1.39	1.436	1.368	1.35	1.359	1.399	1.375	1.348	1.306	1.376		10517	9357	8660	7737	7370	6463	9146	9348	9025	13627	13818	13226	11610	12752	11610	13381	13587	13818
600	1.522	1.429	1.445	1.482	1.4	1.388	1.392	1.403	1.444	1.5	1.438	1.437	1.512	1.44	1.431	1.412	1.408	1.447	1.496	1.403	1.422	1.502	1.404	1.404	1.407	1.429	1.438	1.381	1.348	1.412		11102	9908	9067	8080	7670	6753	9660	9811	9510	14399	14646	13945	12163	13285	12163	14344	14297	14646
630	1.566	1.486	1.502	1.546	1.461	1.444	1.456	1.475	1.512	1.554	1.497	1.49	1.549	1.503	1.463	1.465	1.459	1.512	1.546	1.449	1.478	1.546	1.481	1.448	1.461	1.467	1.483	1.425	1.378	1.459		11711	10490	9652	8535	8081	7061	10151	10403	10036	15161	15417	14618	12734	13926	12734	15093	15056	15417
660	1.601	1.514	1.53	1.584	1.501	1.486	1.491	1.496	1.535	1.576	1.525	1.516	1.599	1.532	1.516	1.505	1.507	1.557	1.584	1.48	1.502	1.598	1.534	1.508	1.5	1.515	1.528	1.408	1.428	1.496		12286	10980	10089	8875	8414	7393	10715	10928	10456	15792	16117	15211	13281	14511	13281	15737	15812	16117
690	1.637	1.549	1.555	1.613	1.53	1.522	1.536	1.518	1.572	1.644	1.574	1.574	1.63	1.568	1.554	1.544	1.552	1.584	1.641	1.55	1.56	1.624	1.584	1.552	1.564	1.568	1.592	1.461	1.468	1.542		12742	11414	10448	9238	8718	7614	11116	11290	10851	16384	16720	15806	13768	15041	13768	16202	16433	16720
720	1.671	1.583	1.594	1.651	1.57	1.564	1.562	1.562	1.615	1.678	1.618	1.598	1.664	1.612	1.585	1.565	1.59	1.618	1.682	1.601	1.606	1.655	1.609	1.597	1.591	1.601	1.599	1.507	1.489	1.56		13285	12006	10970	9717	9095	7987	11604	11887	11430	17200	17435	16595	14310	15705	14310	16901	17095	17435
750	1.69	1.617	1.619	1.671	1.596	1.57	1.587	1.586	1.627	1.697	1.633	1.623	1.679	1.622	1.607	1.6	1.6	1.638	1.696	1.616	1.619	1.68	1.637	1.612	1.629	1.605	1.621	1.511	1.52	1.598		13808	12497	11402	10126	9470	8289	11974	12342	11799	17954	18121	17225	14807	16273	14807	17528	17825	18121
780	1.733	1.664	1.665	1.71	1.642	1.618	1.624	1.633	1.67	1.715	1.673	1.653	1.719	1.653	1.625	1.625	1.654	1.679	1.729	1.656	1.659	1.718	1.651	1.638	1.651	1.635	1.652	1.544	1.56	1.63		14254	12937	11815	10436	9807	8597	12375	12842	12204	18475	18678	17743	15265	16747	15265	18110	18410	18678
810	1.759	1.688	1.689	1.722	1.663	1.636	1.641	1.661	1.688	1.757	1.709	1.688	1.744	1.709	1.675	1.66	1.665	1.704	1.76	1.686	1.672	1.715	1.666	1.671	1.68	1.668	1.666	1.587	1.59	1.669		14665	13296	12154	10757	10174	8783	12673	13159	12588	19024	19215	18272	15629	17233	15629	18607	18910	19215
840	1.782	1.726	1.721	1.755	1.695	1.676	1.674	1.697	1.719	1.778	1.719	1.714	1.756	1.71	1.696	1.67	1.686	1.714	1.773	1.685	1.678	1.747	1.694	1.686	1.7	1.676	1.689	1.597	1.606	1.697		15162	13692	12517	11146	10469	9081	13109	13580	12921	19531	19740	18787	16072	17734	16072	19012	19477	19740
870	1.807	1.748	1.75	1.776	1.721	1.687	1.705	1.71	1.747	1.823	1.764	1.758	1.803	1.744	1.695	1.718	1.716	1.775	1.816	1.725	1.729	1.796	1.734	1.708	1.743	1.726	1.76	1.651	1.638	1.734		15672	14114	12892	11520	10786	9365	13417	13945	13277	20115	20353	19307	16504	18262	16504	19512	19976	20353
900	1.822	1.772	1.768	1.788	1.733	1.692	1.7	1.74	1.74	1.847	1.786	1.781	1.82	1.769	1.713	1.736	1.737	1.766	1.84	1.743	1.736	1.804	1.742	1.731	1.732	1.718	1.752	1.653	1.66	1.761		16207	14547	13285	11969	11183	9592	13839	14409	13723	20788	21063	19959	16964	18915	16964	20098	20525	21063
930	1.84	1.79	1.774	1.795	1.733	1.701	1.704	1.739	1.747	1.842	1.792	1.774	1.831	1.767	1.72	1.731	1.753	1.764	1.844	1.751	1.752	1.804	1.745	1.73	1.737	1.739	1.77	1.653	1.681	1.766		16813	14995	13753	12404	11496	9857	14214	14878	14259	21467	21751	20605	17390	19471	17390	20544	21096	21751
960	1.864	1.823	1.816	1.837	1.776	1.734	1.75	1.778	1.785	1.88	1.812	1.808	1.854	1.801	1.746	1.74	1.766	1.806	1.873	1.78	1.77	1.843	1.784	1.763	1.781	1.766	1.803	1.705	1.71	1.817		17437	15487	14218	12863	11877	10117	14532	15345	14659	22041	22335	21225	17821	20136	17821	21123	21635	22335
990	1.883	1.838	1.821	1.846	1.789	1.757	1.762	1.794	1.802	1.892	1.847	1.824	1.853	1.812	1.778	1.785	1.769	1.814	1.892	1.798	1.777	1.847	1.795	1.79	1.797	1.782	1.825	1.721	1.718	1.826		18099	16051	14741	13422	12337	10543	15028	15918	15171	22781	22959	21864	18306	20831	18306	21638	22236	22959
1020	1.899	1.844	1.83	1.844	1.793	1.768	1.771	1.795	1.814	1.906	1.841	1.836	1.866	1.825	1.768	1.783	1.799	1.845	1.918	1.816	1.803	1.859	1.799	1.811	1.805	1.79	1.839	1.709	1.733	1.833		18633	16510	15161	13884	12749	10786	15373	16319	15574	23345	23532	22365	18594	21216	18594	21943	22633	23532
1050	1.905	1.864	1.856	1.854	1.82	1.786	1.79	1.822	1.824	1.912	1.859	1.842	1.865	1.821	1.79	1.821	1.8	1.852	1.93	1.84	1.828	1.879	1.821	1.811	1.843	1.807	1.851	1.724	1.742	1.832		19327	17002	15587	14443	13145	11183	15844	16780	16083	24112	24382	23168	19287	21935	19287	22703	23408	24382
1080	1.92	1.887	1.866	1.865	1.806	1.795	1.804	1.824	1.831	1.915	1.877	1.87	1.894	1.818	1.792	1.824	1.826	1.844	1.932	1.841	1.833	1.879	1.824	1.81	1.826	1.811	1.854	1.741	1.76	1.871		20150	17472	16073	14968	13562	11586	16228	17290	16583	24866	25028	23835	19843	22651	19843	23402	24010	25028
1110	1.95	1.905	1.874	1.878	1.818	1.804	1.819	1.833	1.844	1.945	1.887	1.875	1.912	1.846	1.809	1.836	1.834	1.872	1.963	1.87	1.85	1.9	1.835	1.827	1.855	1.84	1.868	1.754	1.794	1.888		20849	18113	16613	15429	13991	11903	16760	17863	17065	25742	25870	24617	20289	23227	20289	24073	24621	25870
1140	1.946	1.91	1.889	1.882	1.82	1.811	1.824	1.857	1.85	1.949	1.903	1.882	1.908	1.85	1.797	1.836	1.839	1.873	1.953	1.857	1.832	1.894	1.838	1.82	1.826	1.811	1.866	1.776	1.803	1.876		21599	18581	17087	15902	14313	12214	17123	18233	17558	26381	26408	25174	20667	23635	20667	24578	25064	26408
1170	1.961	1.931	1.905	1.894	1.85	1.823	1.835	1.861	1.87	1.963	1.909	1.885	1.925	1.856	1.816	1.838	1.828	1.891	1.974	1.876	1.854	1.91	1.859	1.852	1.864	1.849	1.887	1.762	1.82	1.885		22523	19091	17544	16405	14718	12559	17574	18737	18043	27263	26990	25967	21199	24338	21199	25113	25619	26990
1200	1.963	1.923	1.892	1.897	1.841	1.82	1.827	1.846	1.856	1.952	1.909	1.892	1.918	1.864	1.816	1.835	1.824	1.88	1.966	1.885	1.871	1.918	1.838	1.831	1.866	1.856	1.897	1.774	1.813	1.883		23859	19592	17977	16971	14978	12786	17898	19194	18519	28397	27631	26916	21577	24913	21577	25451	26008	27631
1230	1.975	1.93	1.902	1.91	1.832	1.811	1.833	1.861	1.864	1.961	1.927	1.897	1.914	1.874	1.832	1.836	1.828	1.88	1.97	1.895	1.863	1.918	1.842	1.861	1.857	1.838	1.881	1.776	1.822	1.893		25282	20405	18627	17875	15498	13130	18384	19811	19132	30456	28565	28734	22111	25960	22111	25999	26481	28565
1260	1.97	1.942	1.924	1.932	1.86	1.843	1.85	1.88	1.881	1.957	1.919	1.901	1.938	1.865	1.812	1.839	1.835	1.884	1.975	1.886	1.878	1.936	1.861	1.853	1.866	1.843	1.904	1.794	1.841	1.914		26563	21514	19449	19013	15951	13507	18781	20535	19786	32201	29827	30543	22662	27460	22662	26568	27197	29827
1290	1.962	1.937	1.914	1.921	1.851	1.84	1.848	1.872	1.871	1.955	1.91	1.899	1.927	1.876	1.835	1.862	1.856	1.897	1.986	1.895	1.89	1.939	1.869	1.873	1.876	1.847	1.914	1.785	1.83	1.926		27304	22812	20547	19939	16440	13863	19158	21640	20662	33527	31483	31712	23318	28862	23318	27217	28012	31483
1320	1.978	1.936	1.934	1.957	1.877	1.858	1.854	1.884	1.9	1.975	1.934	1.91	1.943	1.896	1.86	1.869	1.87	1.915	2	1.904	1.887	1.948	1.893	1.886	1.909	1.86	1.908	1.805	1.846	1.934		27863	23994	21615	20582	17351	14289	19739	22930	21912	34360	32977	32611	24012	29826	24012	27832	29321	32977
1350	1.957	1.937	1.936	1.932	1.881	1.867	1.866	1.892	1.904	1.948	1.927	1.897	1.916	1.858	1.848	1.873	1.874	1.909	1.981	1.907	1.899	1.94	1.894	1.879	1.876	1.848	1.897	1.809	1.853	1.926		28339	24992	22548	21101	18354	15000	20545	24098	23076	35164	34229	33368	25197	30804	25197	29125	31135	34229
1380	1.952	1.921	1.892	1.938	1.866	1.855	1.863	1.872	1.901	1.94	1.895	1.88	1.913	1.851	1.843	1.872	1.853	1.872	1.979	1.905	1.899	1.934	1.896	1.877	1.9	1.861	1.933	1.807	1.86	1.917		28675	25477	23092	21488	19179	15774	21256	24639	23858	35480	34794	33732	26387	31149	26387	30490	32372	34794
1410	1.942	1.919	1.9	1.942	1.859	1.865	1.884	1.886	1.902	1.958	1.911	1.884	1.906	1.845	1.834	1.881	1.859	1.87	1.96	1.894	1.9	1.946	1.881	1.863	1.883	1.868	1.91	1.814	1.855	1.929		28946	25961	23540	21715	19753	16539	22474	25202	24465	35753	35118	33884	27239	31299	27239	31899	33144	35118
1440	1.934	1.893	1.887	1.93	1.852	1.862	1.876	1.88	1.916	1.947	1.9	1.868	1.916	1.853	1.822	1.865	1.841	1.87	1.95	1.884	1.899	1.94	1.88	1.879	1.883	1.881	1.897	1.801	1.85	1.9		29181	26182	23831	21887	20123	17157	23473	25598	24812	35911	35414	34110	28007	31575	28007	32905	33821	35414
1470	1.952	1.914	1.888	1.945	1.856	1.863	1.884	1.879	1.902	1.937	1.896	1.869	1.902	1.848	1.825	1.851	1.819	1.856	1.972	1.91	1.896	1.935	1.893	1.894	1.92	1.889	1.898	1.813	1.855	1.916		29430	26537	24166	22055	20410	17675	24324	25963	25222	36141	35680	34283	28628	31742	28628	33709	34210	35680
1500	1.937	1.909	1.896	1.946	1.858	1.864	1.898	1.904	1.908	1.928	1.888	1.856	1.897	1.841	1.817	1.851	1.823	1.849	1.962	1.892	1.894	1.926	1.91	1.893	1.898	1.869	1.903	1.801	1.851	1.901		29716	26780	24362	22299	20677	18069	24937	26158	25537	36339	35913	34489	29006	31856	29006	34138	34507	35913
1530	1.932	1.9	1.874	1.927	1.849	1.851	1.894	1.883	1.885	1.934	1.914	1.876	1.894	1.84	1.824	1.853	1.82	1.843	1.943	1.892	1.896	1.911	1.905	1.884	1.889	1.881	1.916	1.788	1.835	1.898		29846	26956	24551	22283	20827	18269	25246	26383	25694	36399	35864	34490	29209	31953	29209	34461	34743	35864
1560	1.935	1.902	1.87	1.924	1.862	1.851	1.892	1.887	1.907	1.924	1.887	1.855	1.88	1.835	1.807	1.826	1.798	1.83	1.936	1.884	1.882	1.918	1.898	1.878	1.901	1.889	1.891	1.794	1.823	1.893		30215	27242	24812	22603	21119	18624	25709	26626	25968	36398	36033	34601	29383	32043	29383	34743	34774	36033
1590	1.924	1.895	1.86	1.911	1.838	1.844	1.885	1.877	1.881	1.918	1.871	1.832	1.879	1.801	1.798	1.814	1.794	1.83	1.945	1.882	1.87	1.904	1.878	1.867	1.886	1.874	1.883	1.775	1.827	1.878		30375	27346	24930	22711	21196	18744	25891	26796	26241	36666	36244	34747	29569	32088	29569	34926	35010	36244
1620	1.918	1.889	1.864	1.91	1.824	1.845	1.884	1.865	1.875	1.903	1.877	1.839	1.867	1.799	1.786	1.832	1.786	1.812	1.926	1.871	1.877	1.902	1.892	1.86	1.891	1.874	1.878	1.773	1.825	1.877		30405	27426	25024	22613	21237	18797	25981	27005	26218	36487	36189	34691	29412	32002	29412	35010	34943	36189
1650	1.921	1.885	1.854	1.905	1.818	1.829	1.892	1.865	1.864	1.909	1.874	1.853	1.866	1.798	1.778	1.811	1.789	1.813	1.928	1.866	1.882	1.912	1.877	1.86	1.888	1.883	1.885	1.783	1.83	1.878		30769	27796	25364	22873	21446	18983	26355	27177	26482	36686	36317	34818	29629	32280	29629	35150	35094	36317
1680	1.896	1.876	1.845	1.871	1.808	1.824	1.859	1.845	1.864	1.903	1.891	1.843	1.847	1.796	1.784	1.817	1.796	1.814	1.909	1.86	1.864	1.875	1.857	1.855	1.875	1.878	1.882	1.768	1.81	1.846		30941	27932	25505	22919	21618	19029	26407	27328	26548	36737	36176	34935	29526	32214	29526	35047	35024	36176
1710	1.909	1.869	1.86	1.888	1.811	1.824	1.871	1.846	1.872	1.906	1.867	1.848	1.854	1.795	1.78	1.814	1.804	1.818	1.914	1.843	1.876	1.882	1.852	1.857	1.878	1.878	1.862	1.775	1.812	1.857		31194	28055	25698	23090	21791	19251	26633	27647	26865	36852	36575	35164	29809	32521	29809	35489	35433	36575
1740	1.894	1.874	1.843	1.881	1.8	1.812	1.86	1.846	1.869	1.888	1.846	1.823	1.839	1.792	1.784	1.794	1.791	1.812	1.893	1.844	1.861	1.864	1.857	1.835	1.857	1.864	1.852	1.776	1.802	1.841		31334	28355	25926	23229	21976	19325	26923	27742	27093	36995	36764	35168	29820	32608	29820	35575	35466	36764
1770	1.906	1.863	1.845	1.873	1.803	1.812	1.854	1.835	1.857	1.883	1.86	1.82	1.829	1.785	1.766	1.809	1.777	1.803	1.902	1.852	1.85	1.872	1.862	1.859	1.886	1.87	1.885	1.769	1.808	1.841		31611	28561	26140	23426	22193	19533	27169	28014	27343	37125	36937	35340	29960	32704	29960	35783	35590	36937
1800	1.898	1.849	1.839	1.853	1.797	1.792	1.855	1.815	1.841	1.889	1.846	1.824	1.83	1.769	1.76	1.787	1.775	1.79	1.909	1.841	1.867	1.871	1.85	1.836	1.855	1.861	1.877	1.764	1.808	1.86		31839	28696	26349	23424	22366	19684	27282	28210	27355	37208	36974	35484	30143	32939	30143	35933	35747	36974
1830	1.898	1.864	1.843	1.861	1.786	1.798	1.839	1.825	1.852	1.863	1.85	1.808	1.809	1.754	1.752	1.786	1.764	1.791	1.895	1.846	1.858	1.872	1.854	1.836	1.866	1.867	1.882	1.755	1.796	1.843		32137	29010	26593	23714	22547	19860	27537	28440	27676	37296	37025	35524	30190	32922	30190	35817	35682	37025
1860	1.886	1.847	1.82	1.834	1.766	1.783	1.837	1.805	1.83	1.868	1.841	1.811	1.813	1.755	1.745	1.786	1.751	1.771	1.884	1.837	1.841	1.864	1.827	1.826	1.842	1.85	1.836	1.744	1.776	1.827		32424	29284	26788	23905	22836	20028	27760	28661	27806	37576	37522	35891	30447	33329	30447	36405	36152	37522
1890	1.891	1.861	1.825	1.834	1.765	1.766	1.832	1.798	1.841	1.859	1.821	1.798	1.816	1.751	1.743	1.776	1.757	1.765	1.894	1.819	1.857	1.868	1.838	1.825	1.851	1.843	1.855	1.727	1.791	1.848		32611	29494	27021	24003	23012	20200	27965	29054	27988	37703	37731	36100	30620	33522	30620	36439	36323	37731
1920	1.887	1.833	1.825	1.833	1.761	1.772	1.827	1.801	1.836	1.86	1.841	1.796	1.79	1.728	1.725	1.761	1.734	1.745	1.865	1.806	1.825	1.83	1.812	1.805	1.811	1.827	1.82	1.735	1.792	1.862		32851	29834	27309	24270	23167	20423	28202	29326	28329	37900	37969	36136	30729	33642	30729	36513	36567	37969
1950	1.881	1.831	1.813	1.827	1.759	1.773	1.844	1.8	1.837	1.841	1.823	1.791	1.79	1.735	1.721	1.765	1.744	1.766	1.884	1.812	1.849	1.837	1.834	1.824	1.835	1.847	1.833	1.728	1.793	1.847		32998	29921	27543	24450	23422	20617	28567	29532	28580	37994	38082	36328	30811	33833	30811	36679	36576	38082
1980	1.872	1.84	1.811	1.806	1.746	1.749	1.812	1.785	1.813	1.829	1.801	1.783	1.762	1.725	1.732	1.756	1.751	1.758	1.874	1.816	1.831	1.818	1.823	1.817	1.83	1.825	1.815	1.71	1.773	1.823		33484	30374	27954	24655	23604	20892	28867	29915	28819	38288	38262	36667	31045	33992	31045	36868	36855	38262
2010	1.868	1.841	1.814	1.804	1.739	1.726	1.804	1.782	1.81	1.82	1.81	1.765	1.76	1.724	1.717	1.753	1.732	1.773	1.844	1.806	1.812	1.813	1.794	1.784	1.824	1.812	1.806	1.705	1.766	1.827		33493	30633	28117	24763	23806	20907	29035	30174	28976	38560	38634	37019	31313	34458	31313	37213	37221	38634
2040	1.861	1.836	1.81	1.796	1.75	1.744	1.806	1.776	1.804	1.815	1.803	1.766	1.762	1.714	1.715	1.758	1.749	1.771	1.842	1.793	1.81	1.804	1.79	1.79	1.795	1.798	1.782	1.704	1.766	1.823		33875	30861	28462	25034	24152	21199	29469	30466	29400	38857	39077	37257	31525	34609	31525	37536	37533	39077
2070	1.862	1.825	1.803	1.778	1.731	1.735	1.806	1.772	1.803	1.8	1.791	1.769	1.75	1.711	1.718	1.752	1.738	1.746	1.842	1.794	1.81	1.793	1.788	1.795	1.81	1.808	1.79	1.711	1.777	1.83		34093	31097	28720	25206	24365	21384	29698	30896	29708	38934	39182	37494	31638	34886	31638	37608	37599	39182
2100	1.854	1.836	1.799	1.785	1.728	1.736	1.787	1.765	1.811	1.82	1.805	1.771	1.763	1.713	1.736	1.774	1.75	1.746	1.838	1.785	1.793	1.776	1.773	1.791	1.811	1.815	1.784	1.734	1.77	1.827		34264	31403	28860	25436	24606	21484	29827	31079	29648	39160	39295	37605	31864	35044	31864	37776	37830	39295
2130	1.842	1.818	1.796	1.773	1.718	1.724	1.781	1.752	1.789	1.808	1.776	1.753	1.731	1.705	1.705	1.742	1.718	1.735	1.823	1.746	1.776	1.78	1.775	1.77	1.791	1.789	1.769	1.69	1.766	1.818		34487	31701	29280	25755	24857	21837	30218	31498	30064	39366	39652	37876	32101	35407	32101	38096	38056	39652
2160	1.843	1.805	1.778	1.762	1.705	1.711	1.77	1.744	1.778	1.791	1.77	1.747	1.737	1.692	1.701	1.737	1.714	1.731	1.823	1.755	1.774	1.786	1.763	1.776	1.79	1.811	1.787	1.706	1.75	1.818		34730	31925	29457	25852	25006	21904	30370	31682	30166	39496	40051	38165	32325	35575	32325	38325	38434	40051
2190	1.841	1.8	1.798	1.767	1.711	1.713	1.787	1.754	1.8	1.782	1.781	1.741	1.734	1.686	1.693	1.736	1.713	1.721	1.811	1.756	1.765	1.758	1.751	1.762	1.772	1.781	1.746	1.698	1.748	1.825		34935	32273	29886	26189	25331	22176	30852	32067	30679	39936	40447	38456	32675	35917	32675	38666	38721	40447
2220	1.829	1.797	1.782	1.76	1.706	1.71	1.775	1.752	1.793	1.758	1.747	1.73	1.716	1.669	1.669	1.717	1.696	1.702	1.803	1.732	1.758	1.74	1.738	1.746	1.778	1.766	1.745	1.688	1.75	1.81		35171	32573	30199	26279	25710	22349	31304	32454	30822	40080	40988	38832	32975	36444	32975	39002	39168	40988
2250	1.829	1.785	1.789	1.749	1.697	1.703	1.758	1.743	1.765	1.771	1.762	1.732	1.72	1.675	1.68	1.727	1.704	1.714	1.791	1.73	1.741	1.741	1.739	1.739	1.758	1.759	1.74	1.671	1.755	1.812		35308	32928	30366	26518	25779	22435	31485	32719	31297	40403	41252	38934	33124	36561	33124	39079	39423	41252
2280	1.839	1.798	1.775	1.751	1.695	1.688	1.762	1.739	1.773	1.79	1.744	1.723	1.707	1.67	1.668	1.714	1.683	1.717	1.797	1.743	1.757	1.759	1.748	1.736	1.782	1.771	1.751	1.685	1.748	1.801		35685	33319	30850	26759	26271	22794	31812	33154	31566	40791	41697	39502	33586	37143	33586	39656	39905	41697
2310	1.828	1.79	1.776	1.75	1.692	1.698	1.768	1.734	1.764	1.774	1.745	1.724	1.707	1.665	1.658	1.721	1.692	1.718	1.808	1.73	1.746	1.746	1.734	1.724	1.746	1.741	1.729	1.673	1.762	1.813		35687	33462	31187	26890	26396	22945	32072	33507	31831	41028	42034	39810	33866	37360	33866	39950	40208	42034
2340	1.839	1.768	1.76	1.736	1.678	1.681	1.756	1.717	1.735	1.775	1.754	1.718	1.703	1.66	1.668	1.716	1.684	1.707	1.803	1.728	1.751	1.733	1.718	1.724	1.763	1.768	1.73	1.685	1.746	1.814		36144	34036	31544	27198	26814	23209	32441	33865	32195	41478	42593	40249	34211	37856	34211	40285	40704	42593
2370	1.832	1.79	1.77	1.741	1.684	1.688	1.757	1.736	1.76	1.759	1.734	1.728	1.694	1.652	1.649	1.713	1.684	1.704	1.806	1.735	1.742	1.719	1.725	1.735	1.76	1.751	1.739	1.67	1.744	1.816		36347	34249	31804	27412	27108	23520	32605	34128	32353	41601	42624	40319	34348	37907	34348	40622	40765	42624
2400	1.831	1.767	1.762	1.736	1.671	1.677	1.752	1.718	1.753	1.759	1.737	1.712	1.71	1.646	1.646	1.717	1.681	1.715	1.798	1.73	1.741	1.752	1.729	1.722	1.746	1.749	1.749	1.655	1.758	1.804		36501	34655	32181	27699	27434	23688	33070	34613	32693	41896	43348	40804	34770	38329	34770	40889	41286	43348
2430	1.824	1.784	1.763	1.74	1.678	1.674	1.765	1.733	1.753	1.756	1.732	1.719	1.69	1.658	1.642	1.702	1.673	1.688	1.78	1.716	1.719	1.713	1.715	1.7	1.738	1.728	1.715	1.683	1.732	1.815		36925	35029	32577	27977	27703	23981	33307	34889	33316	42390	43783	41179	35076	38662	35076	41264	41827	43783
2460	1.829	1.771	1.771	1.741	1.69	1.676	1.769	1.734	1.755	1.763	1.741	1.712	1.7	1.651	1.647	1.72	1.683	1.701	1.801	1.717	1.724	1.725	1.709	1.702	1.735	1.726	1.725	1.684	1.744	1.818		37358	35358	33083	28353	28067	24360	33669	35498	33606	42833	44448	41821	35589	39179	35589	41818	42468	44448
2490	1.832	1.771	1.758	1.725	1.661	1.663	1.743	1.719	1.748	1.781	1.752	1.72	1.705	1.655	1.654	1.704	1.662	1.695	1.783	1.713	1.728	1.728	1.699	1.702	1.736	1.731	1.712	1.648	1.764	1.816		37815	36110	33646	28863	28528	24739	34267	35966	33958	43236	44716	42024	35911	39297	35911	42046	42638	44716
2520	1.819	1.775	1.765	1.724	1.662	1.67	1.764	1.717	1.739	1.746	1.717	1.695	1.682	1.624	1.609	1.68	1.655	1.671	1.787	1.721	1.738	1.722	1.713	1.709	1.737	1.73	1.715	1.65	1.742	1.82		37938	36156	33825	28931	28685	25012	34429	36293	34314	43461	45337	42364	36455	39893	36455	42795	43202	45337
2550	1.824	1.772	1.763	1.72	1.668	1.658	1.754	1.712	1.736	1.772	1.736	1.723	1.695	1.639	1.634	1.69	1.664	1.684	1.788	1.708	1.718	1.707	1.702	1.684	1.722	1.722	1.705	1.671	1.736	1.801		38414	36736	34379	29350	29118	25317	34833	36732	34514	44039	45815	42975	36963	40360	36963	43186	43728	45815
2580	1.843	1.774	1.761	1.725	1.667	1.681	1.766	1.731	1.757	1.771	1.758	1.715	1.688	1.644	1.628	1.696	1.65	1.692	1.791	1.739	1.74	1.737	1.719	1.707	1.752	1.737	1.722	1.666	1.737	1.821		38656	36844	34645	29536	29289	25461	35068	37056	34921	44044	45922	43045	36953	40487	36953	43499	43807	45922
2610	1.825	1.771	1.764	1.719	1.66	1.661	1.76	1.715	1.744	1.76	1.715	1.7	1.672	1.624	1.634	1.681	1.666	1.677	1.791	1.701	1.72	1.699	1.676	1.68	1.721	1.718	1.719	1.646	1.726	1.794		39187	37457	35010	29818	29662	25767	35507	37428	35030	44569	46440	43477	37404	40847	37404	44069	44265	46440
2640	1.817	1.765	1.756	1.716	1.659	1.663	1.748	1.714	1.749	1.754	1.739	1.703	1.671	1.637	1.618	1.693	1.656	1.703	1.766	1.714	1.728	1.71	1.695	1.686	1.724	1.698	1.707	1.636	1.737	1.807		39503	37954	35498	30285	30033	26233	35838	37953	35087	45146	46929	43794	37867	41261	37867	44501	44760	46929
2670	1.817	1.744	1.743	1.699	1.651	1.647	1.732	1.695	1.724	1.759	1.73	1.698	1.684	1.632	1.628	1.677	1.674	1.678	1.773	1.704	1.724	1.689	1.681	1.696	1.714	1.72	1.704	1.628	1.728	1.782		39786	38181	35914	30652	30359	26339	36137	38472	35300	45417	47269	44422	38284	41841	38284	44964	45385	47269
2700	1.824	1.75	1.75	1.705	1.659	1.658	1.734	1.708	1.745	1.766	1.713	1.702	1.685	1.648	1.646	1.684	1.651	1.685	1.774	1.7	1.707	1.682	1.682	1.683	1.717	1.699	1.684	1.648	1.722	1.782		40247	38805	36303	31065	30618	26750	36621	38862	35779	45858	47714	44816	38670	42032	38670	45331	45747	47714
2730	1.811	1.74	1.735	1.698	1.645	1.644	1.73	1.69	1.719	1.756	1.708	1.689	1.664	1.624	1.614	1.671	1.654	1.672	1.785	1.708	1.737	1.721	1.7	1.692	1.725	1.717	1.718	1.614	1.72	1.781		40523	39261	36926	31486	31159	27101	36922	39480	36069	46339	48342	45373	39371	42983	39371	45967	46285	48342
2760	1.817	1.748	1.74	1.695	1.648	1.653	1.731	1.691	1.724	1.774	1.716	1.686	1.677	1.647	1.63	1.685	1.658	1.673	1.777	1.699	1.713	1.705	1.697	1.681	1.72	1.705	1.703	1.636	1.716	1.783		40840	39613	37272	31640	31358	27371	37281	39667	37034	46626	48780	45722	39763	43144	39763	46506	46847	48780
2790	1.825	1.768	1.742	1.706	1.649	1.66	1.737	1.7	1.731	1.77	1.727	1.712	1.679	1.638	1.622	1.675	1.65	1.682	1.784	1.698	1.72	1.697	1.676	1.678	1.707	1.722	1.695	1.628	1.72	1.768		41066	39908	37741	32098	31600	27646	37411	40176	37115	46886	49167	46151	40158	43436	40158	46866	47208	49167
YjbJ
	OD600
Time (min)	MG1655_pMMBp: utr_yjbJ_yfp: LB 1mM IPTG			ΔettA_pMMBp: utr_yjbJ_yfp: LB 1mM IPTG			ΔettA_P21_pMMBp: utr_yjbJ_yfp: LB 1mM IPTG			MG1655_pMMBp: utr_5aa_yjbJ_yfp: LB 1mM IPTG			ΔettA_pMMBp: utr_5aa_yjbJ_yfp: LB 1mM IPTG			ΔettA_P21_pMMBp: utr_5aa_yjbJ_yfp: LB 1mM IPTG			MG1655_pMMBp: utr_5aa_NQ_yjbJ_yfp: LB 1mM IPTG			ΔettA_pMMBp: utr_5aa_NQ_yjbJ_yfp: LB 1mM IPTG			ΔettA_P21_pMMBp: utr_5aa_NQ_yjbJ_yfp: LB 1mM IPTG			MG1655_pMMBp: utr_5aa_NE_yjbJ_yfp: LB 1mM IPTG			ΔettA_pMMBp: utr_5aa_NE_yjbJ_yfp: LB 1mM IPTG			ΔettA_P21_pMMBp: utr_5aa_NE_yjbJ_yfp: LB 1mM IPTG			ΔettA_P21_pMMBp: utr_5aa_NE_yjbJ_yfp: LB 1mM IPTG II			MG1655_pMMBp: utr_5aa_DQ_yjbJ_yfp: LB 1mM IPTG			ΔettA_pMMBp: utr_5aa_DQ_yjbJ_yfp: LB 1mM IPTG			ΔettA_P21_pMMBp: utr_5aa_DQ_yjbJ_yfp: LB 1mM IPTG			MG1655_pMMBp: utr_5aa_K3A_yjbJ_yfp: LB 1mM IPTG
0	0.138	0.135	0.181	0.183	0.148	0.139	0.14	0.15	0.152	0.13	0.127	0.136	0.133	0.141	0.127	0.123	0.123	0.131	0.139	0.15	0.153	0.144	0.156	0.122	0.13	0.13	0.119	0.12	0.137	0.121	0.138	0.136	0.119	0.121	0.145	0.146	0.122	0.149	0.146	0.111	0.13	0.144	0.164	0.18	0.129	0.136	0.16	0.151	0.108
30	0.124	0.126	0.159	0.159	0.128	0.125	0.134	0.143	0.14	0.121	0.132	0.132	0.127	0.14	0.121	0.116	0.127	0.124	0.13	0.123	0.143	0.139	0.14	0.123	0.137	0.14	0.123	0.117	0.146	0.127	0.129	0.116	0.116	0.117	0.115	0.129	0.107	0.117	0.148	0.112	0.123	0.13	0.144	0.151	0.118	0.12	0.145	0.137	0.119
60	0.136	0.133	0.179	0.175	0.131	0.137	0.145	0.158	0.147	0.148	0.17	0.161	0.16	0.183	0.149	0.146	0.154	0.158	0.142	0.139	0.158	0.155	0.148	0.133	0.146	0.15	0.127	0.124	0.141	0.131	0.135	0.131	0.121	0.129	0.132	0.147	0.128	0.144	0.151	0.114	0.131	0.141	0.152	0.164	0.126	0.134	0.15	0.154	0.127
90	0.147	0.146	0.189	0.195	0.153	0.158	0.166	0.163	0.163	0.164	0.176	0.174	0.165	0.187	0.161	0.163	0.164	0.171	0.164	0.156	0.18	0.167	0.171	0.149	0.172	0.175	0.146	0.148	0.159	0.155	0.148	0.147	0.134	0.148	0.138	0.143	0.132	0.153	0.164	0.131	0.145	0.153	0.168	0.174	0.136	0.148	0.162	0.159	0.14
120	0.193	0.194	0.214	0.222	0.208	0.204	0.198	0.21	0.205	0.25	0.231	0.228	0.207	0.245	0.217	0.213	0.23	0.223	0.221	0.223	0.239	0.226	0.23	0.199	0.217	0.227	0.202	0.209	0.22	0.207	0.209	0.211	0.183	0.204	0.205	0.203	0.192	0.236	0.224	0.166	0.172	0.179	0.184	0.207	0.148	0.173	0.175	0.19	0.166
150	0.332	0.341	0.369	0.376	0.357	0.339	0.343	0.339	0.345	0.371	0.355	0.362	0.321	0.363	0.353	0.349	0.366	0.363	0.356	0.346	0.344	0.342	0.331	0.309	0.322	0.31	0.312	0.337	0.337	0.326	0.296	0.309	0.264	0.314	0.301	0.32	0.304	0.349	0.36	0.256	0.251	0.258	0.268	0.283	0.198	0.263	0.238	0.284	0.256
180	0.485	0.455	0.507	0.512	0.502	0.464	0.477	0.49	0.475	0.518	0.505	0.503	0.461	0.513	0.49	0.492	0.508	0.503	0.488	0.474	0.477	0.476	0.476	0.444	0.461	0.455	0.452	0.475	0.46	0.453	0.418	0.438	0.389	0.447	0.441	0.462	0.451	0.488	0.52	0.378	0.373	0.381	0.396	0.399	0.312	0.401	0.366	0.411	0.392
210	0.555	0.543	0.572	0.582	0.582	0.554	0.562	0.572	0.556	0.607	0.595	0.594	0.563	0.612	0.59	0.582	0.603	0.599	0.6	0.587	0.585	0.581	0.572	0.553	0.568	0.569	0.557	0.58	0.583	0.564	0.555	0.572	0.532	0.582	0.573	0.58	0.581	0.63	0.638	0.516	0.501	0.517	0.53	0.523	0.443	0.525	0.508	0.522	0.502
240	0.703	0.678	0.715	0.699	0.71	0.681	0.698	0.699	0.696	0.752	0.741	0.75	0.697	0.755	0.748	0.728	0.762	0.751	0.712	0.705	0.711	0.712	0.695	0.682	0.692	0.696	0.697	0.69	0.679	0.672	0.647	0.672	0.621	0.691	0.665	0.682	0.67	0.723	0.756	0.619	0.606	0.618	0.642	0.638	0.566	0.662	0.617	0.657	0.63
270	0.775	0.762	0.798	0.789	0.786	0.77	0.788	0.789	0.771	0.805	0.805	0.792	0.754	0.814	0.809	0.795	0.804	0.816	0.778	0.787	0.787	0.783	0.778	0.779	0.782	0.784	0.768	0.781	0.773	0.758	0.746	0.774	0.732	0.782	0.763	0.772	0.777	0.827	0.831	0.73	0.71	0.722	0.741	0.727	0.674	0.77	0.741	0.749	0.741
300	0.829	0.81	0.836	0.849	0.849	0.838	0.848	0.855	0.839	0.859	0.867	0.86	0.852	0.887	0.881	0.869	0.892	0.888	0.855	0.844	0.849	0.845	0.841	0.853	0.846	0.839	0.837	0.863	0.854	0.838	0.811	0.835	0.805	0.854	0.839	0.809	0.816	0.866	0.877	0.812	0.787	0.803	0.822	0.805	0.785	0.841	0.828	0.822	0.797
330	0.886	0.883	0.915	0.904	0.921	0.913	0.895	0.913	0.892	0.933	0.923	0.93	0.902	0.938	0.937	0.914	0.933	0.916	0.933	0.919	0.904	0.911	0.907	0.911	0.895	0.905	0.892	0.929	0.916	0.899	0.894	0.903	0.873	0.925	0.894	0.879	0.903	0.936	0.963	0.881	0.863	0.874	0.9	0.889	0.86	0.914	0.884	0.884	0.87
360	0.97	0.961	0.995	0.986	0.981	0.98	0.993	1.002	0.972	1.015	1.009	0.992	0.986	1.016	1.014	1.003	1.035	1.012	0.985	0.975	0.977	0.982	0.971	0.99	0.969	0.987	0.979	1.016	1.007	0.984	0.975	0.983	0.96	1.014	0.99	0.977	1.003	1.012	1.028	0.958	0.936	0.944	0.962	0.947	0.926	0.998	0.949	0.964	0.94
390	1.038	1.023	1.059	1.054	1.034	1.016	1.088	1.082	1.064	1.095	1.084	1.077	1.058	1.074	1.057	1.088	1.086	1.072	1.069	1.062	1.055	1.068	1.06	1.053	1.032	1.034	1.039	1.095	1.091	1.07	1.06	1.084	1.037	1.073	1.046	1.051	1.052	1.068	1.089	1.046	1.022	1.037	1.051	1.033	0.997	1.054	1.041	1.016	1.03
420	1.108	1.1	1.125	1.125	1.109	1.082	1.152	1.148	1.131	1.163	1.157	1.136	1.125	1.161	1.132	1.158	1.17	1.154	1.146	1.116	1.12	1.121	1.116	1.126	1.111	1.115	1.121	1.155	1.149	1.136	1.107	1.119	1.119	1.157	1.136	1.13	1.144	1.172	1.174	1.11	1.085	1.092	1.107	1.104	1.085	1.14	1.11	1.107	1.096
450	1.188	1.17	1.211	1.188	1.158	1.14	1.231	1.226	1.2	1.227	1.226	1.201	1.192	1.214	1.177	1.226	1.25	1.228	1.205	1.178	1.177	1.182	1.189	1.169	1.16	1.171	1.187	1.218	1.189	1.161	1.173	1.167	1.144	1.199	1.188	1.195	1.197	1.179	1.213	1.18	1.154	1.162	1.186	1.164	1.137	1.203	1.193	1.193	1.17
480	1.25	1.232	1.263	1.229	1.204	1.191	1.295	1.287	1.261	1.286	1.288	1.255	1.249	1.259	1.229	1.288	1.304	1.277	1.261	1.259	1.233	1.232	1.24	1.22	1.219	1.217	1.232	1.298	1.277	1.253	1.245	1.247	1.234	1.279	1.256	1.293	1.266	1.241	1.243	1.242	1.214	1.216	1.233	1.205	1.165	1.229	1.251	1.208	1.231
510	1.307	1.289	1.303	1.287	1.254	1.244	1.348	1.326	1.313	1.337	1.332	1.316	1.293	1.302	1.275	1.339	1.345	1.326	1.325	1.286	1.289	1.29	1.305	1.277	1.286	1.273	1.286	1.329	1.31	1.296	1.282	1.294	1.272	1.306	1.303	1.322	1.293	1.283	1.3	1.304	1.267	1.276	1.302	1.27	1.246	1.296	1.319	1.282	1.292
540	1.374	1.334	1.346	1.319	1.295	1.283	1.39	1.377	1.362	1.388	1.375	1.367	1.325	1.355	1.313	1.38	1.389	1.369	1.386	1.356	1.358	1.353	1.362	1.316	1.316	1.323	1.332	1.401	1.381	1.369	1.359	1.369	1.349	1.374	1.36	1.374	1.348	1.347	1.37	1.375	1.321	1.329	1.336	1.3	1.263	1.306	1.334	1.29	1.346
570	1.429	1.406	1.419	1.378	1.355	1.342	1.449	1.427	1.421	1.452	1.435	1.429	1.387	1.399	1.365	1.441	1.442	1.417	1.452	1.402	1.409	1.407	1.423	1.373	1.369	1.367	1.386	1.448	1.422	1.405	1.396	1.41	1.378	1.386	1.377	1.376	1.371	1.365	1.396	1.432	1.375	1.391	1.396	1.358	1.329	1.371	1.395	1.346	1.412
600	1.479	1.448	1.465	1.43	1.393	1.385	1.486	1.477	1.462	1.519	1.507	1.492	1.434	1.444	1.414	1.468	1.473	1.446	1.488	1.446	1.45	1.465	1.464	1.423	1.404	1.412	1.411	1.505	1.475	1.47	1.426	1.472	1.425	1.429	1.419	1.399	1.419	1.418	1.429	1.495	1.444	1.448	1.42	1.396	1.344	1.388	1.399	1.372	1.469
630	1.535	1.498	1.516	1.483	1.441	1.424	1.531	1.534	1.507	1.564	1.546	1.529	1.467	1.478	1.446	1.518	1.522	1.485	1.538	1.494	1.498	1.503	1.514	1.469	1.444	1.442	1.446	1.534	1.507	1.498	1.456	1.505	1.473	1.464	1.454	1.437	1.44	1.448	1.459	1.535	1.487	1.49	1.444	1.424	1.371	1.437	1.426	1.393	1.509
660	1.567	1.531	1.556	1.51	1.476	1.454	1.571	1.566	1.542	1.605	1.586	1.578	1.506	1.528	1.494	1.556	1.562	1.534	1.581	1.532	1.533	1.538	1.546	1.497	1.484	1.462	1.48	1.592	1.565	1.563	1.49	1.558	1.526	1.504	1.494	1.464	1.485	1.496	1.498	1.571	1.536	1.547	1.475	1.45	1.401	1.45	1.447	1.43	1.543
690	1.6	1.564	1.587	1.544	1.502	1.484	1.593	1.6	1.565	1.627	1.622	1.599	1.535	1.556	1.516	1.578	1.601	1.56	1.627	1.577	1.567	1.57	1.58	1.535	1.524	1.509	1.503	1.624	1.609	1.592	1.512	1.58	1.555	1.525	1.515	1.49	1.504	1.524	1.522	1.591	1.56	1.567	1.502	1.468	1.424	1.476	1.479	1.449	1.576
720	1.626	1.583	1.607	1.559	1.527	1.5	1.607	1.614	1.585	1.659	1.645	1.626	1.561	1.573	1.548	1.606	1.611	1.573	1.63	1.585	1.571	1.579	1.592	1.563	1.538	1.533	1.534	1.663	1.639	1.622	1.54	1.613	1.582	1.561	1.558	1.515	1.531	1.554	1.562	1.612	1.579	1.586	1.508	1.482	1.45	1.504	1.505	1.476	1.582
750	1.662	1.622	1.649	1.586	1.551	1.531	1.639	1.648	1.614	1.694	1.675	1.649	1.592	1.615	1.583	1.641	1.651	1.609	1.649	1.602	1.598	1.598	1.617	1.589	1.568	1.556	1.556	1.687	1.67	1.645	1.563	1.627	1.605	1.578	1.571	1.536	1.553	1.578	1.578	1.645	1.608	1.61	1.54	1.512	1.477	1.538	1.527	1.5	1.623
780	1.695	1.646	1.67	1.62	1.583	1.56	1.671	1.674	1.648	1.712	1.694	1.672	1.618	1.636	1.607	1.656	1.673	1.63	1.7	1.635	1.633	1.633	1.658	1.621	1.607	1.589	1.592	1.71	1.677	1.657	1.576	1.641	1.63	1.616	1.602	1.552	1.581	1.615	1.602	1.668	1.62	1.63	1.554	1.539	1.517	1.568	1.546	1.522	1.645
810	1.717	1.666	1.702	1.639	1.605	1.584	1.688	1.696	1.668	1.741	1.724	1.693	1.642	1.669	1.638	1.693	1.708	1.665	1.72	1.661	1.65	1.653	1.668	1.628	1.625	1.606	1.601	1.739	1.701	1.673	1.59	1.666	1.646	1.625	1.61	1.566	1.583	1.632	1.624	1.698	1.646	1.653	1.589	1.571	1.551	1.591	1.583	1.544	1.665
840	1.761	1.726	1.748	1.689	1.648	1.631	1.741	1.753	1.713	1.772	1.747	1.72	1.659	1.69	1.661	1.712	1.726	1.679	1.733	1.691	1.663	1.664	1.695	1.664	1.639	1.632	1.616	1.751	1.72	1.694	1.617	1.691	1.681	1.651	1.634	1.59	1.603	1.645	1.638	1.72	1.661	1.667	1.609	1.591	1.568	1.617	1.593	1.56	1.687
870	1.787	1.74	1.775	1.727	1.683	1.65	1.765	1.774	1.746	1.8	1.78	1.754	1.701	1.728	1.702	1.753	1.766	1.712	1.764	1.693	1.681	1.692	1.718	1.688	1.68	1.655	1.658	1.775	1.737	1.718	1.638	1.713	1.717	1.674	1.661	1.608	1.621	1.672	1.669	1.745	1.686	1.702	1.645	1.623	1.603	1.656	1.622	1.603	1.705
900	1.819	1.774	1.799	1.741	1.699	1.673	1.79	1.797	1.765	1.84	1.798	1.775	1.731	1.754	1.718	1.788	1.79	1.744	1.782	1.707	1.698	1.7	1.724	1.701	1.677	1.66	1.656	1.805	1.755	1.746	1.66	1.731	1.723	1.701	1.678	1.624	1.638	1.697	1.687	1.766	1.714	1.722	1.67	1.657	1.634	1.667	1.651	1.61	1.726
930	1.825	1.788	1.81	1.75	1.708	1.683	1.8	1.804	1.778	1.854	1.817	1.791	1.73	1.762	1.727	1.788	1.796	1.755	1.792	1.729	1.709	1.713	1.746	1.718	1.698	1.675	1.666	1.811	1.776	1.754	1.668	1.749	1.754	1.715	1.698	1.645	1.667	1.73	1.718	1.777	1.724	1.73	1.672	1.658	1.635	1.683	1.656	1.622	1.734
960	1.843	1.806	1.827	1.775	1.726	1.69	1.808	1.813	1.793	1.85	1.829	1.805	1.751	1.772	1.742	1.809	1.82	1.771	1.807	1.742	1.726	1.724	1.765	1.743	1.722	1.702	1.688	1.829	1.79	1.779	1.688	1.77	1.78	1.741	1.717	1.664	1.689	1.742	1.735	1.791	1.742	1.754	1.707	1.699	1.678	1.709	1.694	1.652	1.744
990	1.873	1.827	1.849	1.793	1.752	1.725	1.835	1.843	1.821	1.889	1.853	1.826	1.769	1.788	1.759	1.82	1.835	1.786	1.833	1.764	1.756	1.759	1.795	1.774	1.745	1.73	1.711	1.853	1.81	1.794	1.71	1.789	1.798	1.745	1.737	1.671	1.692	1.749	1.738	1.819	1.767	1.775	1.729	1.722	1.7	1.736	1.71	1.67	1.763
1020	1.893	1.852	1.875	1.825	1.776	1.739	1.868	1.872	1.85	1.892	1.868	1.846	1.798	1.822	1.776	1.853	1.868	1.815	1.857	1.799	1.776	1.783	1.821	1.794	1.78	1.756	1.751	1.869	1.822	1.812	1.725	1.807	1.82	1.765	1.753	1.696	1.713	1.777	1.756	1.834	1.775	1.792	1.752	1.73	1.722	1.748	1.731	1.686	1.778
1050	1.898	1.855	1.875	1.819	1.778	1.741	1.86	1.865	1.849	1.914	1.888	1.863	1.824	1.832	1.785	1.861	1.882	1.832	1.872	1.807	1.796	1.81	1.838	1.811	1.792	1.768	1.753	1.885	1.841	1.822	1.749	1.82	1.831	1.778	1.771	1.708	1.714	1.797	1.762	1.843	1.793	1.803	1.77	1.753	1.733	1.764	1.747	1.708	1.787
1080	1.909	1.856	1.883	1.814	1.77	1.731	1.865	1.865	1.837	1.93	1.895	1.87	1.817	1.824	1.788	1.866	1.873	1.833	1.869	1.797	1.78	1.786	1.827	1.789	1.776	1.747	1.751	1.902	1.858	1.851	1.777	1.836	1.845	1.786	1.782	1.716	1.725	1.802	1.802	1.847	1.799	1.798	1.761	1.752	1.744	1.768	1.762	1.706	1.789
1110	1.913	1.866	1.889	1.813	1.775	1.734	1.885	1.881	1.855	1.938	1.905	1.88	1.814	1.82	1.806	1.88	1.891	1.842	1.892	1.815	1.793	1.802	1.849	1.811	1.802	1.768	1.771	1.905	1.856	1.852	1.782	1.845	1.867	1.849	1.817	1.743	1.777	1.85	1.817	1.867	1.799	1.803	1.768	1.763	1.75	1.773	1.757	1.714	1.794
1140	1.937	1.898	1.924	1.833	1.798	1.77	1.913	1.909	1.886	1.963	1.936	1.927	1.843	1.862	1.823	1.916	1.933	1.867	1.918	1.836	1.813	1.832	1.873	1.835	1.827	1.797	1.792	1.938	1.878	1.874	1.794	1.862	1.877	1.829	1.837	1.757	1.766	1.848	1.841	1.892	1.834	1.831	1.794	1.78	1.773	1.813	1.796	1.753	1.827
1170	1.957	1.92	1.948	1.864	1.825	1.794	1.945	1.946	1.929	1.967	1.939	1.919	1.838	1.863	1.819	1.927	1.953	1.873	1.916	1.842	1.821	1.826	1.882	1.852	1.838	1.805	1.796	1.947	1.881	1.884	1.793	1.872	1.892	1.85	1.85	1.779	1.793	1.856	1.832	1.917	1.847	1.85	1.822	1.801	1.789	1.823	1.808	1.754	1.863
1200	1.938	1.901	1.934	1.866	1.814	1.758	1.92	1.925	1.902	1.988	1.954	1.938	1.852	1.882	1.823	1.933	1.942	1.904	1.939	1.855	1.817	1.833	1.893	1.859	1.84	1.807	1.802	1.966	1.909	1.903	1.803	1.877	1.899	1.858	1.863	1.796	1.803	1.834	1.81	1.922	1.87	1.855	1.823	1.796	1.793	1.835	1.81	1.762	1.879
1230	1.977	1.939	1.962	1.884	1.825	1.773	1.917	1.956	1.931	1.992	1.965	1.935	1.871	1.885	1.804	1.926	1.941	1.899	1.968	1.887	1.866	1.883	1.933	1.886	1.877	1.834	1.815	1.989	1.93	1.933	1.83	1.898	1.921	1.879	1.881	1.788	1.795	1.812	1.784	1.932	1.906	1.89	1.837	1.811	1.812	1.849	1.819	1.77	1.871
1260	1.971	1.963	1.967	1.906	1.857	1.767	1.925	1.956	1.938	1.993	1.962	1.945	1.881	1.889	1.788	1.923	1.938	1.913	1.945	1.885	1.865	1.881	1.936	1.886	1.888	1.823	1.822	1.988	1.943	1.933	1.844	1.921	1.945	1.872	1.872	1.794	1.803	1.796	1.792	1.926	1.91	1.907	1.853	1.811	1.808	1.841	1.833	1.772	1.879
1290	1.955	1.944	1.963	1.898	1.842	1.742	1.896	1.944	1.927	1.979	1.946	1.942	1.873	1.879	1.783	1.918	1.91	1.893	1.962	1.924	1.893	1.909	1.944	1.873	1.893	1.832	1.843	1.99	1.94	1.937	1.845	1.928	1.926	1.872	1.854	1.779	1.794	1.793	1.75	1.91	1.909	1.913	1.851	1.827	1.822	1.819	1.832	1.778	1.841
1320	1.959	1.942	1.964	1.925	1.83	1.735	1.901	1.95	1.918	1.988	1.964	1.955	1.888	1.876	1.778	1.919	1.922	1.898	1.954	1.91	1.901	1.915	1.939	1.869	1.885	1.828	1.842	1.994	1.954	1.952	1.868	1.94	1.944	1.883	1.877	1.772	1.802	1.796	1.767	1.906	1.91	1.928	1.859	1.845	1.831	1.835	1.856	1.774	1.833
1350	1.939	1.936	1.959	1.904	1.825	1.724	1.875	1.917	1.893	1.969	1.942	1.936	1.869	1.857	1.752	1.885	1.894	1.865	1.929	1.902	1.881	1.909	1.929	1.854	1.868	1.806	1.83	1.973	1.942	1.928	1.847	1.925	1.918	1.852	1.845	1.747	1.767	1.762	1.727	1.879	1.903	1.932	1.869	1.853	1.837	1.832	1.863	1.788	1.811
1380	1.935	1.935	1.943	1.907	1.845	1.718	1.868	1.918	1.889	1.962	1.946	1.923	1.891	1.851	1.742	1.885	1.887	1.867	1.923	1.897	1.905	1.911	1.935	1.842	1.858	1.811	1.823	1.969	1.937	1.931	1.863	1.945	1.928	1.858	1.843	1.754	1.761	1.76	1.727	1.881	1.898	1.929	1.852	1.859	1.824	1.805	1.84	1.755	1.794
1410	1.913	1.915	1.942	1.9	1.835	1.686	1.838	1.89	1.865	1.964	1.932	1.921	1.892	1.839	1.716	1.877	1.878	1.858	1.918	1.897	1.905	1.912	1.917	1.828	1.853	1.823	1.814	1.959	1.946	1.926	1.851	1.928	1.91	1.828	1.825	1.731	1.748	1.726	1.703	1.869	1.895	1.921	1.85	1.841	1.805	1.769	1.841	1.737	1.791
1440	1.924	1.927	1.953	1.906	1.826	1.677	1.833	1.892	1.869	1.947	1.93	1.918	1.878	1.819	1.691	1.853	1.863	1.841	1.901	1.889	1.89	1.891	1.895	1.807	1.834	1.776	1.789	1.941	1.925	1.909	1.835	1.909	1.879	1.807	1.811	1.712	1.741	1.715	1.682	1.846	1.889	1.917	1.837	1.856	1.81	1.761	1.827	1.731	1.752
1470	1.921	1.919	1.922	1.89	1.812	1.659	1.824	1.881	1.859	1.956	1.921	1.912	1.877	1.818	1.704	1.853	1.859	1.841	1.903	1.878	1.888	1.889	1.9	1.799	1.834	1.758	1.786	1.947	1.921	1.908	1.824	1.912	1.898	1.829	1.821	1.714	1.734	1.717	1.688	1.829	1.874	1.904	1.824	1.834	1.798	1.748	1.814	1.712	1.747
1500	1.914	1.919	1.925	1.898	1.819	1.652	1.81	1.885	1.856	1.941	1.908	1.905	1.885	1.805	1.677	1.851	1.855	1.83	1.891	1.876	1.883	1.881	1.897	1.789	1.824	1.752	1.776	1.93	1.911	1.902	1.813	1.896	1.865	1.799	1.791	1.692	1.716	1.681	1.667	1.821	1.866	1.901	1.825	1.836	1.792	1.737	1.811	1.702	1.712
1530	1.904	1.91	1.923	1.878	1.796	1.638	1.797	1.864	1.83	1.927	1.893	1.887	1.853	1.784	1.655	1.823	1.84	1.798	1.879	1.852	1.858	1.863	1.873	1.767	1.802	1.739	1.751	1.919	1.902	1.88	1.801	1.883	1.85	1.779	1.776	1.675	1.692	1.655	1.64	1.804	1.852	1.878	1.798	1.814	1.769	1.711	1.785	1.681	1.701
1560	1.906	1.9	1.915	1.866	1.775	1.598	1.778	1.844	1.814	1.925	1.887	1.871	1.83	1.761	1.628	1.799	1.805	1.774	1.849	1.835	1.84	1.856	1.854	1.739	1.792	1.72	1.732	1.902	1.887	1.875	1.78	1.865	1.836	1.745	1.742	1.638	1.651	1.636	1.617	1.776	1.834	1.875	1.792	1.812	1.756	1.692	1.764	1.657	1.66
1590	1.877	1.883	1.903	1.851	1.744	1.591	1.755	1.829	1.795	1.896	1.866	1.865	1.829	1.751	1.613	1.789	1.792	1.78	1.856	1.841	1.848	1.849	1.848	1.726	1.772	1.69	1.723	1.891	1.874	1.865	1.777	1.858	1.836	1.764	1.753	1.646	1.669	1.644	1.601	1.763	1.826	1.851	1.774	1.797	1.746	1.67	1.739	1.636	1.649
1620	1.878	1.884	1.901	1.859	1.765	1.596	1.77	1.833	1.802	1.909	1.864	1.863	1.83	1.748	1.615	1.788	1.796	1.774	1.842	1.824	1.833	1.833	1.854	1.725	1.764	1.698	1.717	1.894	1.864	1.85	1.753	1.851	1.821	1.737	1.744	1.635	1.643	1.634	1.602	1.749	1.821	1.852	1.769	1.79	1.737	1.681	1.75	1.643	1.644
1650	1.886	1.885	1.9	1.85	1.751	1.569	1.745	1.821	1.793	1.891	1.863	1.848	1.819	1.727	1.574	1.764	1.772	1.752	1.826	1.823	1.839	1.831	1.833	1.715	1.763	1.679	1.703	1.879	1.857	1.842	1.744	1.836	1.792	1.698	1.712	1.603	1.607	1.579	1.556	1.728	1.809	1.84	1.743	1.778	1.713	1.648	1.73	1.613	1.615
1680	1.874	1.866	1.889	1.845	1.745	1.541	1.737	1.81	1.773	1.895	1.849	1.842	1.807	1.719	1.569	1.76	1.762	1.74	1.815	1.81	1.813	1.805	1.815	1.687	1.732	1.646	1.666	1.884	1.869	1.843	1.731	1.836	1.794	1.706	1.708	1.596	1.609	1.591	1.569	1.723	1.8	1.836	1.733	1.771	1.708	1.633	1.712	1.598	1.618
1710	1.856	1.873	1.878	1.835	1.756	1.543	1.735	1.797	1.774	1.888	1.846	1.846	1.842	1.718	1.537	1.76	1.77	1.747	1.817	1.816	1.827	1.806	1.818	1.698	1.734	1.633	1.644	1.866	1.861	1.842	1.736	1.845	1.796	1.709	1.714	1.599	1.633	1.572	1.554	1.743	1.798	1.837	1.733	1.763	1.686	1.619	1.704	1.574	1.603
1740	1.838	1.847	1.857	1.819	1.711	1.508	1.692	1.769	1.736	1.859	1.819	1.815	1.791	1.688	1.547	1.732	1.742	1.717	1.798	1.793	1.812	1.798	1.802	1.669	1.704	1.628	1.648	1.842	1.828	1.809	1.702	1.805	1.752	1.682	1.68	1.572	1.589	1.558	1.529	1.672	1.762	1.8	1.697	1.723	1.664	1.597	1.68	1.562	1.57
1770	1.832	1.85	1.862	1.815	1.727	1.497	1.678	1.766	1.727	1.85	1.792	1.794	1.773	1.658	1.5	1.707	1.715	1.69	1.75	1.749	1.774	1.76	1.76	1.627	1.684	1.601	1.621	1.844	1.825	1.807	1.676	1.798	1.743	1.638	1.637	1.544	1.542	1.5	1.509	1.656	1.751	1.782	1.675	1.708	1.645	1.573	1.656	1.546	1.55
1800	1.814	1.834	1.835	1.789	1.714	1.464	1.668	1.752	1.72	1.834	1.791	1.793	1.776	1.657	1.488	1.699	1.707	1.692	1.761	1.759	1.785	1.767	1.779	1.629	1.674	1.6	1.616	1.826	1.816	1.791	1.678	1.812	1.736	1.658	1.66	1.545	1.558	1.512	1.498	1.641	1.743	1.775	1.667	1.714	1.632	1.558	1.648	1.532	1.542
1830	1.795	1.83	1.832	1.776	1.722	1.485	1.655	1.772	1.718	1.826	1.796	1.8	1.787	1.683	1.512	1.7	1.705	1.693	1.753	1.754	1.788	1.776	1.785	1.635	1.676	1.595	1.609	1.81	1.796	1.777	1.664	1.816	1.792	1.655	1.643	1.54	1.55	1.518	1.499	1.642	1.742	1.772	1.662	1.747	1.676	1.573	1.656	1.537	1.534
1860	1.796	1.804	1.828	1.767	1.704	1.436	1.633	1.748	1.689	1.824	1.774	1.779	1.761	1.637	1.479	1.667	1.675	1.663	1.718	1.719	1.762	1.757	1.771	1.594	1.639	1.558	1.585	1.805	1.788	1.778	1.65	1.811	1.754	1.621	1.606	1.51	1.508	1.469	1.454	1.617	1.721	1.765	1.64	1.735	1.637	1.541	1.623	1.507	1.511
1890	1.769	1.78	1.798	1.744	1.687	1.425	1.612	1.736	1.671	1.817	1.772	1.782	1.755	1.627	1.461	1.66	1.68	1.646	1.724	1.736	1.767	1.758	1.753	1.574	1.624	1.539	1.566	1.802	1.793	1.772	1.652	1.8	1.758	1.615	1.603	1.501	1.506	1.472	1.466	1.592	1.709	1.743	1.623	1.718	1.611	1.521	1.607	1.488	1.502
1920	1.775	1.793	1.809	1.746	1.68	1.429	1.611	1.746	1.681	1.795	1.763	1.767	1.727	1.611	1.442	1.625	1.644	1.623	1.703	1.725	1.754	1.76	1.754	1.574	1.619	1.56	1.565	1.79	1.784	1.767	1.651	1.785	1.719	1.595	1.597	1.489	1.503	1.461	1.449	1.598	1.705	1.743	1.616	1.704	1.593	1.502	1.602	1.482	1.49
1950	1.76	1.766	1.782	1.725	1.683	1.514	1.631	1.775	1.734	1.788	1.778	1.783	1.738	1.682	1.508	1.67	1.698	1.657	1.737	1.73	1.756	1.77	1.763	1.592	1.652	1.519	1.536	1.808	1.795	1.777	1.665	1.812	1.812	1.608	1.576	1.491	1.486	1.47	1.473	1.633	1.708	1.756	1.694	1.744	1.628	1.518	1.611	1.47	1.489
1980	1.752	1.764	1.774	1.71	1.663	1.527	1.605	1.759	1.733	1.8	1.792	1.783	1.731	1.685	1.533	1.681	1.717	1.651	1.708	1.708	1.728	1.745	1.747	1.564	1.643	1.51	1.544	1.79	1.777	1.765	1.652	1.815	1.778	1.572	1.559	1.449	1.459	1.446	1.43	1.575	1.684	1.749	1.703	1.743	1.65	1.503	1.589	1.471	1.466
2010	1.747	1.755	1.768	1.687	1.654	1.552	1.621	1.745	1.724	1.785	1.764	1.771	1.708	1.664	1.568	1.697	1.71	1.664	1.681	1.677	1.71	1.747	1.749	1.613	1.68	1.542	1.605	1.788	1.776	1.76	1.635	1.829	1.799	1.563	1.556	1.441	1.434	1.423	1.424	1.553	1.672	1.748	1.727	1.75	1.714	1.487	1.606	1.5	1.442
2040	1.738	1.746	1.756	1.689	1.636	1.468	1.575	1.725	1.686	1.781	1.744	1.747	1.69	1.643	1.493	1.642	1.686	1.624	1.67	1.652	1.692	1.71	1.718	1.542	1.625	1.491	1.561	1.758	1.753	1.736	1.604	1.799	1.775	1.535	1.523	1.412	1.421	1.402	1.399	1.536	1.652	1.715	1.674	1.717	1.641	1.455	1.559	1.444	1.433
2070	1.728	1.737	1.75	1.677	1.628	1.432	1.559	1.709	1.672	1.773	1.754	1.752	1.691	1.645	1.459	1.624	1.663	1.606	1.652	1.64	1.683	1.691	1.701	1.502	1.587	1.462	1.527	1.76	1.754	1.735	1.594	1.798	1.764	1.508	1.501	1.399	1.401	1.373	1.381	1.512	1.63	1.69	1.642	1.698	1.612	1.444	1.544	1.43	1.414
2100	1.709	1.718	1.739	1.672	1.627	1.549	1.598	1.725	1.696	1.764	1.746	1.746	1.687	1.653	1.545	1.666	1.705	1.649	1.67	1.663	1.684	1.706	1.713	1.551	1.623	1.501	1.562	1.748	1.72	1.717	1.579	1.792	1.772	1.526	1.513	1.407	1.408	1.415	1.411	1.526	1.63	1.708	1.679	1.705	1.666	1.449	1.548	1.477	1.427
HchA
	OD600																																Total Fluorescence YFP
Time (min)	MG1655_pMMBp: utr_de_msyB_yfp: LB 1mM IPTG			ΔettA_pMMBp: utr_hchA_yfp: LB 1mM IPTG			ΔettA_P21_pMMBp: utr_hchA_yfp: LB 1mM IPTG			MG1655_pMMBp: utr_20aa_hchA_yfp: LB 1mM IPTG			ΔettA_pMMBp: utr_20aa_hchA_yfp: LB 1mM IPTG			ΔettA_P21_pMMBp: utr_20aa_hchA_yfp: LB 1mM IPTG			MG1655_pMMBp: utr_20aa(E15Q_DA6N)_hchA_yfp: LB 1mM IPTG			ΔettA_pMMBp: utr_20aa(E15Q_DA6N)_hchA_yfp: LB 1mM IPTG			ΔettA_P21_pMMBp: utr_20aa(E15Q_DA6N)_hchA_yfp: LB 1mM IPTG			MG1655_pMMB_∅: LB 1mM IPTG					MG1655_pMMBp: utr_hchA_yfp: LB 1mM IPTG			ΔettA_pMMBp: utr_hchA_yfp: LB 1mM IPTG			ΔettA_P21_pMMBp: utr_hchA_yfp: LB 1mM IPTG			MG1655_pMMBp: utr_20aa_hchA_yfp: LB 1mM IPTG			ΔettA_pMMBp: utr_20aa_hchA_yfp: LB 1mM IPTG			ΔettA_P21_pMMBp: utr_20aa_hchA_yfp: LB 1mM IPTG
0	0.115	0.117	0.134	0.127	0.126	0.12	0.132	0.119	0.106	0.151	0.158	0.168	0.164	0.174	0.148	0.171	0.183	0.134	0.155	0.161	0.169	0.156	0.206	0.162	0.18	0.229	0.13	0.186	0.209	0.21			586	599	579	605	603	624	584	589	599	564	575	562	581	584	600	576	564
30	0.162	0.162	0.165	0.169	0.166	0.158	0.188	0.17	0.135	0.189	0.181	0.176	0.149	0.158	0.139	0.172	0.165	0.14	0.166	0.153	0.162	0.16	0.191	0.174	0.184	0.23	0.139	0.172	0.179	0.184			563	581	561	595	584	602	564	575	581	561	553	556	589	576	599	573	561
60	0.205	0.198	0.196	0.2	0.198	0.214	0.248	0.226	0.189	0.261	0.267	0.234	0.208	0.211	0.221	0.255	0.243	0.212	0.237	0.255	0.238	0.243	0.269	0.232	0.273	0.307	0.207	0.202	0.208	0.221			559	576	560	573	585	601	566	575	576	546	567	552	586	577	592	567	546
90	0.361	0.349	0.355	0.345	0.361	0.348	0.417	0.388	0.346	0.423	0.408	0.391	0.365	0.371	0.331	0.394	0.404	0.363	0.402	0.386	0.388	0.396	0.416	0.382	0.417	0.466	0.363	0.348	0.344	0.365			552	562	552	576	571	588	540	559	562	553	572	559	576	564	594	572	553
120	0.503	0.464	0.49	0.465	0.485	0.45	0.48	0.478	0.454	0.52	0.531	0.488	0.458	0.493	0.457	0.516	0.507	0.483	0.499	0.513	0.497	0.49	0.522	0.477	0.54	0.578	0.482	0.445	0.437	0.462			631	642	609	621	625	639	612	641	642	700	708	684	681	674	689	720	700
150	0.575	0.558	0.559	0.558	0.572	0.55	0.605	0.591	0.562	0.635	0.627	0.612	0.597	0.609	0.598	0.631	0.641	0.608	0.62	0.586	0.594	0.584	0.624	0.582	0.624	0.673	0.588	0.583	0.562	0.57			821	826	766	756	765	771	781	817	826	959	967	927	877	862	869	976	959
180	0.706	0.67	0.698	0.7	0.682	0.68	0.72	0.707	0.692	0.714	0.703	0.726	0.69	0.681	0.683	0.73	0.742	0.701	0.708	0.688	0.697	0.685	0.716	0.671	0.734	0.759	0.698	0.657	0.642	0.654			1047	1068	993	958	976	989	1000	1056	1068	1209	1229	1212	1157	1143	1136	1250	1209
210	0.754	0.746	0.75	0.762	0.75	0.742	0.806	0.777	0.77	0.788	0.786	0.794	0.752	0.764	0.749	0.781	0.788	0.762	0.796	0.786	0.786	0.782	0.801	0.762	0.809	0.836	0.771	0.703	0.715	0.714			1303	1345	1231	1195	1219	1236	1260	1329	1345	1535	1574	1538	1472	1437	1448	1580	1535
240	0.811	0.805	0.823	0.842	0.849	0.827	0.873	0.87	0.842	0.879	0.877	0.865	0.859	0.864	0.867	0.891	0.907	0.855	0.874	0.846	0.879	0.84	0.882	0.848	0.902	0.936	0.862	0.794	0.799	0.818			1735	1819	1619	1557	1592	1575	1653	1782	1819	2073	2103	2051	1962	1904	1904	2120	2073
270	0.887	0.864	0.903	0.872	0.888	0.887	0.949	0.908	0.905	0.948	0.961	0.936	0.943	0.951	0.942	0.954	0.983	0.93	0.926	0.901	0.92	0.91	0.957	0.909	0.954	0.992	0.911	0.867	0.875	0.875			2210	2298	2098	1985	2045	2058	2103	2221	2298	2598	2633	2601	2472	2407	2459	2680	2598
300	0.972	0.951	0.976	0.968	0.981	0.979	1.055	1.002	0.989	1.001	1.005	1.004	1.006	0.985	0.972	1.009	1.011	0.992	1.01	0.986	0.994	0.986	1.036	0.975	1.055	1.035	1	0.891	0.898	0.913			2623	2747	2503	2386	2466	2493	2533	2670	2747	3089	3128	3087	2984	2908	2993	3200	3089
330	1.026	1.062	1.023	1.024	1.043	1.046	1.09	1.05	1.068	1.072	1.07	1.057	1.032	1.025	1.051	1.078	1.084	1.065	1.075	1.046	1.058	1.051	1.075	1.052	1.11	1.11	1.06	0.954	0.954	0.963			3080	3203	2927	2807	2891	2943	2972	3120	3203	3596	3682	3604	3467	3386	3464	3693	3596
360	1.113	1.077	1.086	1.077	1.066	1.076	1.125	1.14	1.139	1.169	1.144	1.156	1.109	1.104	1.119	1.166	1.204	1.181	1.137	1.092	1.113	1.113	1.123	1.108	1.152	1.178	1.136	1.035	1.025	1.055			3588	3689	3383	3252	3289	3373	3422	3635	3689	4125	4167	4096	3937	3857	3967	4199	4125
390	1.178	1.171	1.185	1.167	1.147	1.146	1.214	1.198	1.262	1.196	1.187	1.183	1.147	1.141	1.152	1.202	1.244	1.253	1.218	1.151	1.189	1.175	1.196	1.18	1.22	1.219	1.23	1.11	1.093	1.094			4109	4228	3902	3707	3758	3858	3905	4157	4228	4649	4730	4657	4496	4394	4537	4780	4649
420	1.272	1.243	1.246	1.249	1.216	1.218	1.266	1.267	1.333	1.273	1.262	1.247	1.207	1.216	1.216	1.288	1.276	1.341	1.254	1.216	1.244	1.249	1.268	1.24	1.283	1.295	1.308	1.124	1.124	1.112			4570	4675	4331	4088	4140	4269	4341	4628	4675	5179	5253	5121	4949	4880	5066	5286	5179
450	1.334	1.308	1.293	1.306	1.28	1.26	1.335	1.319	1.387	1.3	1.284	1.294	1.234	1.279	1.266	1.312	1.322	1.355	1.318	1.261	1.298	1.293	1.33	1.289	1.36	1.341	1.361	1.158	1.158	1.157			5053	5156	4784	4492	4553	4683	4815	5139	5156	5708	5745	5654	5434	5324	5542	5797	5708
480	1.375	1.362	1.375	1.352	1.352	1.346	1.395	1.372	1.432	1.364	1.334	1.34	1.31	1.323	1.328	1.351	1.378	1.422	1.343	1.313	1.346	1.329	1.366	1.322	1.373	1.374	1.405	1.23	1.236	1.25			5533	5643	5262	4872	4915	5074	5239	5590	5643	6185	6269	6138	5884	5748	6002	6290	6185
510	1.412	1.406	1.403	1.419	1.389	1.4	1.452	1.421	1.486	1.4	1.381	1.388	1.373	1.351	1.363	1.394	1.401	1.45	1.4	1.343	1.385	1.392	1.401	1.358	1.412	1.424	1.448	1.282	1.275	1.258			5991	6100	5709	5267	5315	5484	5717	6105	6100	6706	6770	6669	6331	6194	6432	6764	6706
540	1.42	1.429	1.448	1.452	1.43	1.438	1.452	1.458	1.533	1.43	1.418	1.423	1.408	1.411	1.407	1.432	1.433	1.511	1.444	1.383	1.438	1.418	1.433	1.403	1.453	1.452	1.503	1.353	1.341	1.342			6407	6566	6142	5636	5682	5835	6082	6511	6566	7148	7234	7169	6748	6581	6826	7223	7148
570	1.467	1.462	1.47	1.502	1.492	1.483	1.514	1.513	1.59	1.501	1.469	1.452	1.438	1.423	1.453	1.462	1.486	1.537	1.492	1.424	1.46	1.485	1.485	1.45	1.48	1.477	1.525	1.4	1.399	1.401			6860	7010	6569	6039	6054	6218	6467	6942	7010	7583	7671	7526	7159	6970	7248	7601	7583
600	1.507	1.51	1.512	1.524	1.524	1.543	1.544	1.553	1.641	1.51	1.515	1.495	1.487	1.448	1.498	1.502	1.52	1.581	1.517	1.48	1.487	1.525	1.537	1.492	1.515	1.523	1.573	1.418	1.424	1.408			7257	7393	6971	6411	6363	6540	6825	7369	7393	7976	8063	7903	7514	7277	7602	7961	7976
630	1.545	1.544	1.538	1.55	1.556	1.595	1.574	1.585	1.634	1.575	1.557	1.545	1.535	1.524	1.564	1.555	1.564	1.638	1.542	1.49	1.518	1.54	1.557	1.508	1.55	1.564	1.598	1.482	1.485	1.468			7577	7728	7289	6784	6683	6911	7101	7697	7728	8282	8393	8181	7882	7592	7938	8249	8282
660	1.597	1.589	1.585	1.612	1.626	1.628	1.621	1.65	1.695	1.589	1.595	1.572	1.554	1.528	1.574	1.598	1.59	1.653	1.607	1.547	1.571	1.589	1.595	1.578	1.602	1.602	1.636	1.526	1.502	1.497			7945	8094	7540	7151	6999	7280	7428	7993	8094	8623	8681	8494	8303	7941	8361	8566	8623
690	1.622	1.629	1.633	1.642	1.642	1.669	1.654	1.666	1.722	1.656	1.641	1.636	1.608	1.591	1.629	1.629	1.652	1.712	1.628	1.571	1.609	1.614	1.633	1.594	1.62	1.651	1.672	1.575	1.553	1.522			8350	8539	7920	7580	7389	7679	7777	8464	8539	9019	9094	8850	8717	8388	8847	8958	9019
720	1.657	1.653	1.663	1.665	1.672	1.691	1.703	1.689	1.735	1.672	1.687	1.672	1.645	1.625	1.642	1.666	1.674	1.726	1.664	1.612	1.647	1.671	1.662	1.629	1.646	1.657	1.709	1.594	1.587	1.576			8742	8905	8313	7980	7780	8113	8133	8918	8905	9412	9494	9236	9167	8796	9279	9408	9412
750	1.681	1.675	1.706	1.684	1.695	1.712	1.726	1.717	1.774	1.688	1.679	1.689	1.649	1.63	1.677	1.678	1.703	1.755	1.705	1.654	1.684	1.684	1.702	1.67	1.706	1.702	1.734	1.644	1.647	1.638			9187	9405	8707	8430	8192	8563	8492	9346	9405	9848	9895	9594	9620	9206	9701	9814	9848
780	1.724	1.716	1.737	1.719	1.716	1.741	1.738	1.73	1.782	1.705	1.7	1.697	1.674	1.658	1.683	1.711	1.713	1.794	1.713	1.682	1.709	1.726	1.718	1.685	1.717	1.724	1.77	1.706	1.658	1.653			9541	9747	9078	8877	8585	8918	8852	9774	9747	10257	10269	9947	9976	9583	10134	10163	10257
810	1.75	1.73	1.732	1.748	1.73	1.752	1.76	1.772	1.844	1.737	1.737	1.73	1.701	1.69	1.716	1.745	1.754	1.832	1.756	1.712	1.732	1.746	1.75	1.731	1.75	1.764	1.794	1.71	1.71	1.697			9935	10170	9422	9264	8936	9289	9186	10090	10170	10626	10674	10338	10391	9969	10493	10498	10626
840	1.767	1.771	1.762	1.738	1.749	1.781	1.798	1.78	1.829	1.752	1.743	1.758	1.722	1.708	1.729	1.788	1.769	1.832	1.775	1.737	1.735	1.749	1.771	1.755	1.786	1.771	1.804	1.725	1.725	1.71			10361	10657	9766	9686	9291	9647	9574	10611	10657	11070	11069	10692	10763	10310	10954	10938	11070
870	1.77	1.752	1.77	1.773	1.773	1.794	1.818	1.795	1.856	1.799	1.803	1.786	1.74	1.742	1.776	1.8	1.815	1.862	1.792	1.749	1.76	1.774	1.799	1.775	1.785	1.782	1.834	1.751	1.732	1.715			10808	11128	10165	10156	9667	10069	9999	11063	11128	11623	11482	11115	11260	10712	11405	11417	11623
900	1.822	1.804	1.806	1.804	1.806	1.85	1.842	1.836	1.889	1.822	1.804	1.807	1.778	1.744	1.786	1.791	1.807	1.876	1.825	1.771	1.798	1.81	1.821	1.792	1.817	1.818	1.856	1.786	1.744	1.731			11307	11655	10592	10702	10138	10600	10541	11737	11655	12169	12068	11621	11830	11265	11999	11985	12169
930	1.845	1.844	1.841	1.821	1.82	1.86	1.846	1.837	1.896	1.816	1.809	1.812	1.77	1.763	1.78	1.784	1.835	1.871	1.84	1.794	1.814	1.825	1.839	1.801	1.841	1.824	1.883	1.781	1.774	1.754			11868	12200	11073	11329	10708	11150	10971	12246	12200	12691	12648	12204	12401	11787	12567	12526	12691
960	1.843	1.88	1.824	1.826	1.82	1.865	1.853	1.854	1.897	1.833	1.824	1.841	1.78	1.784	1.805	1.826	1.877	1.894	1.858	1.819	1.853	1.834	1.847	1.809	1.836	1.861	1.905	1.806	1.804	1.762			12657	13012	11698	12112	11451	11911	11574	13058	13012	13414	13379	12830	13035	12396	13178	13169	13414
990	1.877	1.833	1.828	1.844	1.837	1.85	1.873	1.87	1.93	1.846	1.853	1.848	1.813	1.807	1.831	1.848	1.87	1.92	1.862	1.815	1.834	1.838	1.848	1.847	1.857	1.878	1.905	1.823	1.803	1.779			13320	13699	12251	12710	12061	12506	12089	13701	13699	13960	13875	13371	13630	12942	13809	13735	13960
1020	1.867	1.858	1.854	1.85	1.852	1.874	1.892	1.872	1.925	1.869	1.859	1.86	1.828	1.824	1.842	1.854	1.892	1.927	1.882	1.821	1.854	1.858	1.882	1.843	1.864	1.86	1.911	1.853	1.821	1.84			14204	14617	13079	13544	12763	13329	12837	14532	14617	14675	14782	14061	14435	13668	14621	14460	14675
1050	1.861	1.854	1.848	1.861	1.851	1.898	1.89	1.888	1.941	1.876	1.879	1.862	1.827	1.824	1.868	1.882	1.892	1.939	1.89	1.849	1.868	1.864	1.891	1.866	1.881	1.89	1.932	1.868	1.861	1.834			14926	15411	13702	14205	13323	13871	13478	15189	15411	15377	15541	14777	15136	14255	15278	15110	15377
1080	1.869	1.846	1.859	1.857	1.84	1.865	1.902	1.889	1.932	1.876	1.88	1.892	1.849	1.854	1.873	1.897	1.906	1.952	1.896	1.865	1.876	1.868	1.884	1.866	1.889	1.901	1.934	1.885	1.874	1.848			15737	16198	14381	14815	13899	14485	14103	16039	16198	16115	16389	15581	15858	14896	15932	15754	16115
1110	1.893	1.877	1.864	1.88	1.858	1.888	1.926	1.928	1.98	1.906	1.894	1.905	1.841	1.832	1.86	1.899	1.914	1.952	1.931	1.891	1.912	1.887	1.91	1.882	1.922	1.911	1.969	1.896	1.874	1.822			16672	17172	15209	15580	14561	15175	14914	17037	17172	17060	17230	16492	16608	15649	16657	16644	17060
1140	1.88	1.866	1.858	1.874	1.854	1.887	1.902	1.911	1.975	1.884	1.904	1.886	1.842	1.838	1.862	1.881	1.914	1.958	1.928	1.884	1.897	1.873	1.899	1.878	1.922	1.928	1.967	1.866	1.864	1.831			17747	18448	16087	16345	15215	15830	15750	18039	18448	17992	18342	17540	17381	16307	17407	17595	17992
1170	1.888	1.868	1.866	1.878	1.876	1.886	1.917	1.912	1.979	1.901	1.907	1.909	1.869	1.859	1.877	1.906	1.934	1.979	1.923	1.881	1.92	1.889	1.908	1.876	1.916	1.919	1.952	1.897	1.89	1.855			19353	20514	17462	17368	15997	16634	16865	19439	20514	19103	19715	18852	18291	17077	18268	18627	19103
1200	1.918	1.884	1.891	1.895	1.876	1.907	1.958	1.938	2.007	1.925	1.909	1.929	1.87	1.854	1.892	1.949	1.943	1.996	1.945	1.903	1.921	1.885	1.922	1.882	1.965	1.929	1.965	1.913	1.895	1.87			21952	23753	19571	18647	16933	17602	18589	21967	23753	20685	21773	20718	19321	17887	19241	20257	20685
1230	1.904	1.885	1.887	1.897	1.881	1.911	1.94	1.928	1.996	1.93	1.92	1.932	1.88	1.868	1.907	1.923	1.944	1.99	1.934	1.906	1.932	1.881	1.92	1.881	1.939	1.928	1.964	1.921	1.885	1.868			25052	26754	22458	20706	18226	18768	21129	25017	26754	23389	25338	23912	20384	18825	20168	22866	23389
1260	1.891	1.872	1.878	1.882	1.867	1.898	1.929	1.925	1.965	1.898	1.925	1.911	1.866	1.87	1.886	1.92	1.931	1.969	1.93	1.9	1.931	1.889	1.914	1.875	1.922	1.924	1.938	1.907	1.874	1.873			27718	29261	25166	23182	20266	20940	23827	27636	29261	26637	28912	27071	22266	19929	21651	25961	26637
1290	1.909	1.906	1.883	1.929	1.899	1.92	1.949	1.936	1.987	1.923	1.917	1.92	1.873	1.869	1.896	1.92	1.932	1.976	1.95	1.919	1.94	1.915	1.933	1.899	1.95	1.946	1.962	1.921	1.884	1.876			29683	30690	27096	24919	22061	22858	25730	29398	30690	29178	31590	29408	24648	21724	23772	28389	29178
1320	1.914	1.883	1.894	1.93	1.9	1.918	1.936	1.956	1.963	1.935	1.952	1.927	1.892	1.896	1.914	1.942	1.957	1.975	1.942	1.901	1.951	1.912	1.935	1.902	1.935	1.924	1.95	1.933	1.896	1.887			30937	31850	28531	26171	23626	24317	27262	30707	31850	30932	33508	31121	26837	24174	26063	30251	30932
1350	1.932	1.902	1.904	1.948	1.92	1.952	1.978	1.958	1.974	1.951	1.972	1.959	1.932	1.928	1.923	1.951	1.96	1.984	1.964	1.928	1.959	1.92	1.952	1.926	1.969	1.951	1.963	1.939	1.912	1.879			31886	32592	29372	27029	24761	25521	28441	31448	32592	32349	34995	32421	28443	26157	27982	31672	32349
1380	1.939	1.906	1.906	1.938	1.937	1.949	1.95	1.95	1.965	1.944	1.941	1.927	1.922	1.916	1.918	1.946	1.932	1.973	1.956	1.925	1.955	1.916	1.932	1.904	1.943	1.935	1.954	1.914	1.91	1.875			32795	33225	30294	27800	25562	26360	29304	32400	33225	33139	35983	33394	29589	27627	29163	32586	33139
1410	1.918	1.914	1.91	1.928	1.926	1.936	1.976	1.964	1.952	1.938	1.931	1.922	1.898	1.896	1.908	1.925	1.931	1.954	1.945	1.904	1.943	1.914	1.931	1.893	1.928	1.933	1.936	1.902	1.902	1.872			33205	33561	30698	27962	25890	26761	29768	32613	33561	33673	36515	34058	30104	28413	29714	33149	33673
1440	1.916	1.914	1.907	1.959	1.94	1.948	1.962	1.95	1.975	1.928	1.934	1.93	1.913	1.899	1.913	1.909	1.928	1.947	1.938	1.928	1.946	1.927	1.912	1.898	1.928	1.92	1.942	1.901	1.901	1.885			33542	33809	30937	28126	26242	26899	29999	32827	33809	34380	37085	34524	30703	29200	30429	33851	34380
1470	1.911	1.892	1.89	1.935	1.921	1.934	1.947	1.944	1.966	1.94	1.938	1.942	1.922	1.921	1.91	1.933	1.946	1.955	1.962	1.93	1.966	1.933	1.934	1.898	1.93	1.924	1.963	1.919	1.902	1.905			33996	34134	31358	28258	26481	27181	30384	33229	34134	34654	37389	35009	30996	29468	30684	34241	34654
1500	1.937	1.908	1.907	1.946	1.954	1.948	1.971	1.966	1.958	1.93	1.937	1.931	1.925	1.913	1.913	1.942	1.95	1.955	1.937	1.926	1.95	1.908	1.912	1.88	1.92	1.924	1.93	1.912	1.903	1.906			34416	34438	31774	28452	26750	27479	30740	33589	34438	35057	37711	35361	31237	29865	30922	34525	35057
1530	1.922	1.904	1.891	1.94	1.928	1.95	1.963	1.955	1.959	1.932	1.924	1.931	1.895	1.903	1.881	1.898	1.918	1.923	1.938	1.899	1.925	1.883	1.895	1.862	1.897	1.905	1.92	1.886	1.868	1.885			34698	34520	31906	28491	26743	27551	30861	33735	34520	35580	38090	35768	31439	30151	31261	34877	35580
1560	1.912	1.874	1.879	1.936	1.921	1.941	1.951	1.942	1.936	1.922	1.921	1.918	1.893	1.881	1.887	1.9	1.915	1.945	1.942	1.91	1.935	1.905	1.927	1.896	1.907	1.939	1.922	1.897	1.868	1.89			34957	34683	32107	28570	26801	27611	31002	33882	34683	35566	38149	35910	31524	30204	31235	35073	35566
1590	1.9	1.881	1.873	1.94	1.918	1.925	1.929	1.954	1.946	1.919	1.918	1.912	1.887	1.872	1.88	1.905	1.904	1.931	1.94	1.908	1.926	1.904	1.926	1.866	1.906	1.914	1.927	1.885	1.87	1.872			35214	34857	32362	28628	26979	27637	31152	33915	34857	35918	38616	36250	31752	30538	31520	35449	35918
1620	1.888	1.879	1.882	1.907	1.92	1.924	1.942	1.922	1.924	1.925	1.925	1.902	1.883	1.883	1.879	1.892	1.909	1.929	1.924	1.902	1.922	1.883	1.906	1.864	1.903	1.904	1.912	1.887	1.867	1.883			35489	35025	32471	28669	27079	27835	31464	34042	35025	36103	38766	36424	31912	30615	31667	35792	36103
1650	1.891	1.875	1.862	1.93	1.911	1.942	1.959	1.925	1.936	1.909	1.904	1.91	1.878	1.872	1.874	1.882	1.896	1.91	1.922	1.905	1.925	1.882	1.888	1.858	1.868	1.878	1.88	1.878	1.853	1.846			35664	35137	32596	28737	27093	27797	31610	34199	35137	36365	38833	36665	31912	30694	31627	35936	36365
1680	1.879	1.858	1.849	1.879	1.904	1.917	1.94	1.928	1.917	1.908	1.909	1.897	1.884	1.878	1.872	1.894	1.894	1.917	1.908	1.879	1.914	1.873	1.874	1.838	1.861	1.86	1.88	1.88	1.872	1.851			35964	35320	32796	28824	27316	27921	31874	34478	35320	36312	39086	36731	31938	30658	31636	36025	36312
1710	1.896	1.858	1.845	1.904	1.921	1.908	1.936	1.93	1.925	1.899	1.915	1.912	1.872	1.87	1.889	1.877	1.891	1.913	1.934	1.905	1.92	1.891	1.912	1.871	1.906	1.897	1.926	1.887	1.857	1.861			36295	35680	33154	28903	27376	28101	32115	34753	35680	36938	39381	37212	32183	30977	31846	36485	36938
1740	1.874	1.838	1.84	1.902	1.885	1.902	1.919	1.924	1.902	1.904	1.903	1.902	1.885	1.865	1.871	1.886	1.89	1.914	1.905	1.876	1.89	1.878	1.89	1.844	1.867	1.871	1.872	1.862	1.844	1.858			36442	35628	33098	28797	27363	28123	32070	34710	35628	36942	39277	37233	32081	30970	31761	36419	36942
1770	1.908	1.861	1.841	1.903	1.92	1.902	1.933	1.923	1.909	1.887	1.882	1.897	1.854	1.86	1.846	1.886	1.893	1.915	1.896	1.862	1.908	1.86	1.883	1.828	1.875	1.87	1.887	1.852	1.841	1.833			36621	35810	33161	28851	27469	28045	32220	34720	35810	37129	39597	37445	32212	31015	31871	36761	37129
1800	1.865	1.858	1.829	1.908	1.891	1.909	1.936	1.925	1.906	1.894	1.889	1.899	1.847	1.838	1.854	1.867	1.867	1.898	1.914	1.868	1.913	1.87	1.873	1.84	1.886	1.904	1.906	1.857	1.838	1.83			36849	35953	33452	28896	27568	28226	32326	34857	35953	37276	39749	37575	32443	31160	31988	36882	37276
1830	1.863	1.859	1.835	1.896	1.863	1.887	1.927	1.921	1.908	1.898	1.887	1.916	1.865	1.856	1.878	1.878	1.903	1.899	1.903	1.863	1.912	1.88	1.895	1.829	1.877	1.888	1.884	1.871	1.847	1.871			37254	36171	33597	29227	27680	28455	32611	35088	36171	37542	39867	37864	32588	31170	32139	36949	37542
1860	1.869	1.83	1.814	1.868	1.878	1.877	1.923	1.887	1.887	1.878	1.868	1.871	1.816	1.848	1.843	1.852	1.886	1.881	1.886	1.866	1.886	1.856	1.878	1.83	1.867	1.878	1.892	1.852	1.822	1.813			37467	36391	33906	29319	27913	28607	32973	35369	36391	37750	40037	38032	32684	31363	32129	37410	37750
1890	1.896	1.856	1.842	1.888	1.868	1.903	1.931	1.923	1.904	1.869	1.87	1.879	1.816	1.836	1.831	1.883	1.886	1.862	1.895	1.846	1.897	1.845	1.853	1.824	1.875	1.896	1.882	1.863	1.836	1.814			37745	36524	33962	29297	27991	28539	32978	35337	36524	38009	40429	38348	32998	31640	32388	37724	38009
1920	1.853	1.823	1.799	1.851	1.846	1.871	1.904	1.889	1.886	1.876	1.876	1.875	1.851	1.838	1.852	1.869	1.872	1.896	1.882	1.867	1.893	1.851	1.881	1.826	1.876	1.892	1.893	1.841	1.819	1.818			38026	36705	34180	29339	28106	28785	33108	35634	36705	38399	40537	38551	33112	31611	32480	37850	38399
1950	1.86	1.816	1.791	1.839	1.839	1.866	1.924	1.89	1.874	1.852	1.879	1.886	1.828	1.836	1.831	1.856	1.866	1.88	1.857	1.834	1.862	1.825	1.842	1.795	1.865	1.862	1.859	1.843	1.81	1.804			38396	36974	34443	29596	28308	28953	33326	35868	36974	38648	40722	38890	33255	31884	32681	38209	38648
1980	1.881	1.807	1.786	1.843	1.823	1.856	1.908	1.872	1.878	1.848	1.862	1.854	1.825	1.822	1.818	1.859	1.866	1.862	1.865	1.832	1.874	1.824	1.842	1.798	1.832	1.834	1.853	1.861	1.811	1.784			38770	37277	34671	29728	28541	29058	33673	36204	37277	38786	40857	39044	33350	31963	32827	38271	38786
2010	1.838	1.794	1.768	1.82	1.851	1.852	1.897	1.857	1.872	1.861	1.848	1.866	1.816	1.816	1.814	1.874	1.856	1.873	1.865	1.838	1.871	1.816	1.848	1.784	1.865	1.875	1.87	1.856	1.829	1.82			38878	37195	34655	29792	28432	29128	33585	36003	37195	39319	41254	39376	33638	32291	33113	38685	39319
2040	1.807	1.8	1.756	1.797	1.808	1.838	1.867	1.821	1.832	1.83	1.846	1.87	1.799	1.794	1.808	1.822	1.858	1.869	1.866	1.836	1.872	1.816	1.84	1.803	1.864	1.859	1.865	1.822	1.809	1.789			39532	37745	35263	30172	28839	29467	34077	36559	37745	39652	41731	39818	34008	32508	33369	38876	39652
2070	1.828	1.795	1.765	1.806	1.805	1.843	1.871	1.846	1.868	1.834	1.83	1.841	1.79	1.788	1.806	1.819	1.836	1.844	1.837	1.82	1.858	1.809	1.828	1.788	1.854	1.845	1.843	1.815	1.789	1.789			39828	37931	35370	30332	29027	29586	34304	36757	37931	39698	41750	39829	34119	32603	33337	39242	39698
2100	1.838	1.794	1.768	1.82	1.851	1.852	1.897	1.857	1.872	1.83	1.8	1.828	1.764	1.782	1.779	1.815	1.841	1.839	1.835	1.802	1.858	1.776	1.831	1.777	1.816	1.84	1.817	1.813	1.782	1.781			38878	37195	34655	29792	28432	29128	33585	36003	37195	40028	42225	40307	34504	32913	33866	39487	40028
ElaB
	OD600																							Total Fluorescence YFP
Time (min)	MG1655_pMMBp: utr_15aa_elaB_yfp: LB 1mM IPTG			ΔettA_pMMBp: utr_15aa_elaB_yfp: LB 1mM IPTG			ΔettA_P21_pMMBp: utr_15aa_elaB_yfp: LB 1mM IPTG			MG1655_pMMBp: utr_15aa_3N_elaB_yfp: LB 1mM IPTG			ΔettA_pMMBp: utr_15aa_3N_elaB_yfp: LB 1mM IPTG			ΔettA_P21_pMMBp: utr_15aa__3NelaB_yfp: LB 1mM IPTG			MG1655_pMMBp_Ø: LB 1mM IPTG					MG1655_pMMBp: utr_15aa_elaB_yfp: LB 1mM IPTG			ΔettA_pMMBp: utr_15aa_elaB_yfp: LB 1mM IPTG			ΔettA_P21_pMMBp: utr_15aa_elaB_yfp: LB 1mM IPTG			MG1655_pMMBp: utr_15aa_3N_elaB_yfp: LB 1mM IPTG			ΔettA_pMMBp: utr_15aa_3N_elaB_yfp: LB 1mM IPTG			ΔettA_P21_pMMBp: utr_15aa__3NelaB_yfp: LB 1mM IPTG			MG1655_pMMBp_Ø: LB 1mM IPTG
0	0.106	0.114	0.119	0.114	0.114	0.117	0.123	0.119	0.14	0.129	0.114	0.11	0.135	0.08	0.15	0.146	0.11	0.158	0.114	0.114	0.117			430	421	402	406	420	403	411	419	403	412	422	410	397	400	406	392	424	400	412	423	398
30	0.233	0.219	0.212	0.143	0.139	0.147	0.157	0.149	0.148	0.152	0.128	0.133	0.138	0.103	0.158	0.165	0.131	0.161	0.143	0.139	0.147			474	465	440	433	441	423	443	452	435	452	440	435	409	415	418	413	448	415	394	401	381
60	0.386	0.372	0.358	0.226	0.214	0.209	0.237	0.238	0.227	0.233	0.219	0.212	0.213	0.17	0.225	0.233	0.208	0.226	0.226	0.214	0.209			744	723	675	659	661	636	707	715	684	701	691	669	633	634	636	638	699	634	369	370	351
90	0.51	0.497	0.489	0.378	0.368	0.35	0.395	0.407	0.37	0.386	0.372	0.358	0.364	0.304	0.368	0.396	0.369	0.356	0.378	0.368	0.35			1056	1051	968	997	1002	953	1051	1073	981	988	993	962	948	924	974	983	1082	924	319	328	311
120	0.622	0.624	0.603	0.482	0.484	0.457	0.529	0.537	0.513	0.51	0.497	0.489	0.498	0.436	0.513	0.535	0.518	0.499	0.482	0.484	0.457			1776	1776	1607	1648	1645	1571	1779	1776	1584	1624	1652	1573	1540	1411	1556	1598	1727	1411	306	313	292
150	0.722	0.725	0.709	0.588	0.603	0.555	0.649	0.653	0.613	0.622	0.624	0.603	0.621	0.548	0.639	0.661	0.643	0.616	0.588	0.603	0.555			2600	2655	2441	2261	2322	2159	2593	2643	2348	2460	2516	2469	2348	2148	2402	2418	2588	2148	293	306	280
180	0.796	0.804	0.791	0.686	0.68	0.682	0.752	0.756	0.711	0.722	0.725	0.709	0.726	0.652	0.742	0.761	0.752	0.704	0.686	0.68	0.682			3506	3618	3327	3078	3140	2924	3497	3562	3208	3301	3377	3306	3128	2899	3190	3195	3418	2899	285	294	268
210	0.883	0.894	0.879	0.784	0.779	0.756	0.829	0.838	0.787	0.796	0.804	0.791	0.819	0.743	0.823	0.836	0.834	0.792	0.784	0.779	0.756			4478	4641	4241	3974	4058	3797	4507	4677	4209	4165	4300	4194	4019	3779	4079	4073	4385	3779	283	286	261
240	0.959	0.966	0.941	0.876	0.861	0.851	0.941	0.947	0.877	0.883	0.894	0.879	0.917	0.833	0.912	0.936	0.947	0.876	0.876	0.861	0.851			5838	6079	5547	5270	5322	5032	5919	6193	5591	5330	5523	5411	5221	4869	5305	5261	5631	4869	283	284	264
270	1.027	1.047	1.017	0.939	0.927	0.915	1.035	1.024	0.989	0.959	0.966	0.941	0.978	0.903	0.974	1.017	1.019	0.981	0.939	0.927	0.915			7153	7475	6822	6432	6610	6135	7152	7442	6765	6524	6770	6660	6435	5897	6564	6364	6778	5897	286	291	268
300	1.09	1.107	1.079	1.015	0.997	1.002	1.113	1.12	1.074	1.027	1.047	1.017	1.052	0.976	1.047	1.097	1.098	1.069	1.015	0.997	1.002			8424	8749	7999	7536	7802	7231	8397	8770	7957	7638	7895	7785	7598	6975	7673	7461	7976	6975	287	289	274
330	1.15	1.176	1.151	1.094	1.069	1.069	1.17	1.181	1.129	1.09	1.107	1.079	1.108	1.03	1.108	1.156	1.174	1.114	1.094	1.069	1.069			9748	10036	9186	8569	8856	8251	9672	10062	9121	8777	9007	8934	8683	8043	8850	8580	9145	8043	294	296	272
360	1.217	1.253	1.225	1.148	1.122	1.162	1.236	1.244	1.194	1.15	1.176	1.151	1.172	1.112	1.167	1.231	1.259	1.184	1.148	1.122	1.162			11028	11313	10297	9534	9858	9207	10762	11226	10283	9955	10244	10133	9885	9196	10081	9634	10201	9196	288	283	275
390	1.27	1.304	1.27	1.21	1.192	1.198	1.287	1.289	1.248	1.217	1.253	1.225	1.234	1.191	1.237	1.298	1.31	1.247	1.21	1.192	1.198			12120	12355	11377	10383	10737	10034	11665	12245	11171	10896	11171	11114	10854	9944	11000	10370	11063	9944	292	292	277
420	1.322	1.341	1.308	1.28	1.239	1.264	1.347	1.345	1.269	1.27	1.304	1.27	1.282	1.218	1.267	1.337	1.355	1.286	1.28	1.239	1.264			13055	13283	12266	11137	11561	10753	12537	13160	11979	11726	12043	11980	11765	10757	11928	11236	11901	10757	298	297	272
450	1.373	1.396	1.356	1.31	1.29	1.291	1.37	1.374	1.312	1.322	1.341	1.308	1.324	1.282	1.313	1.375	1.394	1.315	1.31	1.29	1.291			13935	14169	13024	11879	12218	11437	13316	13888	12777	12482	12830	12766	12557	11383	12761	11964	12587	11383	293	298	277
480	1.412	1.445	1.411	1.364	1.342	1.348	1.418	1.406	1.366	1.373	1.396	1.356	1.382	1.325	1.36	1.421	1.432	1.375	1.364	1.342	1.348			14833	14954	13861	12596	12973	12181	14169	14732	13585	13373	13688	13594	13487	12057	13702	12774	13355	12057	291	295	279
510	1.455	1.483	1.462	1.407	1.376	1.393	1.458	1.47	1.426	1.412	1.445	1.411	1.441	1.368	1.409	1.457	1.476	1.429	1.407	1.376	1.393			15778	15910	14757	13334	13717	12888	15093	15638	14433	14215	14530	14442	14375	12772	14584	13402	14171	12772	297	300	285
540	1.498	1.532	1.498	1.447	1.415	1.443	1.511	1.522	1.481	1.455	1.483	1.462	1.478	1.407	1.457	1.511	1.528	1.456	1.447	1.415	1.443			16535	16730	15526	13990	14330	13621	15920	16445	15256	14980	15330	15220	15122	13527	15400	14232	15032	13527	305	309	286
570	1.55	1.578	1.555	1.479	1.447	1.468	1.544	1.554	1.523	1.498	1.532	1.498	1.523	1.436	1.502	1.55	1.573	1.494	1.479	1.447	1.468			17429	17534	16254	14569	14950	14161	16656	17152	15857	15769	16073	15914	15914	14189	16157	14927	15733	14189	308	301	285
600	1.588	1.623	1.591	1.516	1.486	1.508	1.604	1.601	1.567	1.55	1.578	1.555	1.569	1.474	1.542	1.586	1.623	1.542	1.516	1.486	1.508			18202	18285	16924	15166	15575	14804	17381	17880	16622	16434	16784	16584	16660	14825	16910	15552	16342	14825	309	305	286
630	1.626	1.655	1.629	1.558	1.521	1.538	1.634	1.632	1.616	1.588	1.623	1.591	1.6	1.513	1.589	1.633	1.662	1.566	1.558	1.521	1.538			18899	18993	17545	15599	16128	15250	18033	18593	17269	17175	17402	17359	17347	15442	17619	16145	17056	15442	314	307	291
660	1.668	1.691	1.664	1.596	1.552	1.566	1.68	1.675	1.661	1.626	1.655	1.629	1.632	1.541	1.615	1.668	1.694	1.613	1.596	1.552	1.566			19564	19640	18057	16250	16693	15769	18816	19283	17959	17706	18010	17924	18094	16089	18285	16922	17622	16089	323	320	292
690	1.691	1.722	1.687	1.618	1.584	1.598	1.708	1.7	1.688	1.668	1.691	1.664	1.66	1.576	1.654	1.706	1.734	1.655	1.618	1.584	1.598			20224	20196	18687	16773	17301	16249	19521	19941	18520	18311	18635	18559	18766	16575	18959	17376	18320	16575	326	318	292
720	1.734	1.753	1.725	1.64	1.606	1.627	1.741	1.731	1.726	1.691	1.722	1.687	1.687	1.597	1.67	1.73	1.749	1.675	1.64	1.606	1.627			20935	20877	19270	17315	17809	16914	20091	20572	19120	18947	19156	19133	19431	17066	19739	17874	18847	17066	327	321	296
750	1.772	1.79	1.763	1.671	1.641	1.652	1.767	1.757	1.773	1.734	1.753	1.725	1.726	1.629	1.71	1.771	1.782	1.72	1.671	1.641	1.652			21540	21480	19766	17772	18358	17290	20653	21202	19637	19511	19807	19775	20083	17545	20419	18521	19503	17545	329	335	302
780	1.794	1.814	1.783	1.691	1.662	1.673	1.799	1.781	1.786	1.772	1.79	1.763	1.753	1.658	1.726	1.801	1.806	1.749	1.691	1.662	1.673			22187	22079	20390	18376	18905	17954	21336	21956	20382	20094	20345	20288	20783	18132	21104	19145	20215	18132	339	329	310
810	1.82	1.841	1.81	1.724	1.69	1.698	1.82	1.796	1.802	1.794	1.814	1.783	1.763	1.682	1.75	1.822	1.837	1.782	1.724	1.69	1.698			22800	22717	20834	18918	19413	18339	21971	22578	21006	20685	21012	20843	21561	18749	21732	19777	20786	18749	342	335	314
840	1.847	1.857	1.827	1.746	1.716	1.729	1.837	1.831	1.835	1.82	1.841	1.81	1.79	1.71	1.781	1.848	1.859	1.804	1.746	1.716	1.729			23567	23383	21383	19457	19944	18919	22636	23278	21631	21374	21707	21601	22285	19345	22484	20375	21585	19345	341	345	318
870	1.87	1.88	1.859	1.768	1.74	1.745	1.851	1.853	1.846	1.847	1.857	1.827	1.823	1.721	1.806	1.865	1.877	1.818	1.768	1.74	1.745			24320	24066	22082	20006	20597	19417	23301	24043	22317	22082	22321	22225	22974	19867	23180	21020	22306	19867	346	342	319
900	1.883	1.904	1.879	1.788	1.76	1.769	1.882	1.86	1.86	1.87	1.88	1.859	1.83	1.737	1.819	1.874	1.901	1.84	1.788	1.76	1.769			24992	24832	22721	20721	21189	20124	24109	24772	23145	22761	23097	22895	23863	20581	23941	21710	23017	20581	351	348	324
930	1.894	1.923	1.888	1.791	1.766	1.77	1.885	1.876	1.876	1.883	1.904	1.879	1.84	1.753	1.832	1.89	1.912	1.858	1.791	1.766	1.77			25783	25615	23362	21331	21796	20715	24868	25486	23885	23369	23724	23508	24520	21191	24611	22234	23691	21191	358	351	326
960	1.908	1.93	1.902	1.808	1.781	1.791	1.9	1.896	1.893	1.894	1.923	1.888	1.863	1.776	1.84	1.906	1.926	1.878	1.808	1.781	1.791			26457	26271	23990	21841	22367	21206	25374	26090	24332	24135	24438	24182	25239	21688	25397	22918	24541	21688	368	361	339
990	1.924	1.955	1.932	1.825	1.794	1.802	1.92	1.906	1.895	1.908	1.93	1.902	1.873	1.787	1.862	1.918	1.932	1.892	1.825	1.794	1.802			27080	26939	24641	22478	23134	21803	26051	26708	24986	24743	25158	24843	25966	22352	25996	23527	25231	22352	368	363	339
1020	1.926	1.976	1.936	1.842	1.806	1.829	1.927	1.916	1.914	1.924	1.955	1.932	1.892	1.794	1.884	1.939	1.956	1.914	1.842	1.806	1.829			27764	27602	25149	23230	23726	22466	26660	27318	25553	25372	25738	25371	26761	22989	26739	24097	25873	22989	374	371	346
1050	1.951	1.995	1.96	1.851	1.823	1.824	1.927	1.91	1.917	1.926	1.976	1.936	1.905	1.798	1.884	1.95	1.96	1.924	1.851	1.823	1.824			28594	28363	25828	23771	24356	23101	27167	28052	26144	26082	26413	26165	27486	23365	27533	24491	26601	23365	388	372	347
1080	1.964	1.993	1.958	1.877	1.838	1.853	1.96	1.928	1.925	1.951	1.995	1.96	1.918	1.805	1.894	1.968	1.968	1.936	1.877	1.838	1.853			29460	29257	26584	24420	25054	23831	27878	28760	26899	26920	27299	26950	28389	23936	28302	25286	27362	23936	386	378	355
1110	1.964	1.988	1.97	1.88	1.843	1.871	1.943	1.938	1.94	1.964	1.993	1.958	1.925	1.821	1.904	1.973	1.989	1.954	1.88	1.843	1.871			30587	30141	27252	25153	25625	24416	28832	29957	27962	27742	28234	27688	29097	24508	29078	26018	28390	24508	381	383	355
1140	1.979	2.021	1.994	1.888	1.853	1.88	1.97	1.968	1.964	1.964	1.988	1.97	1.941	1.83	1.916	1.977	1.996	1.965	1.888	1.853	1.88			32285	31397	28076	26087	26532	25024	30738	31778	29458	28657	29374	28612	30064	25152	29782	27451	30080	25152	393	387	362
1170	1.989	2.009	1.993	1.905	1.868	1.89	1.997	1.979	1.977	1.979	2.021	1.994	1.959	1.848	1.924	2.001	2.028	1.979	1.905	1.868	1.89			34716	33461	29401	27643	28055	26220	32655	33697	31035	30008	31032	29778	31304	25990	30598	29358	31857	25990	401	393	366
1200	1.968	2.008	1.988	1.908	1.874	1.9	2.001	1.98	1.984	1.989	2.009	1.993	1.958	1.848	1.929	2.005	2.017	1.988	1.908	1.874	1.9			36536	35712	31371	29301	29817	27869	34045	34935	32166	32081	33198	31859	33236	27689	31938	31036	33443	27689	403	396	371
1230	1.958	2.007	1.995	1.906	1.879	1.902	1.992	1.98	1.984	1.968	2.008	1.988	1.974	1.859	1.943	1.998	2.021	1.995	1.906	1.879	1.902			37594	37153	33079	30353	31346	29038	34986	35730	32822	33956	34835	34004	35061	29372	33956	32372	34354	29372	409	400	373
1260	1.965	2.003	1.996	1.908	1.886	1.909	2.008	1.983	1.977	1.958	2.007	1.995	1.972	1.844	1.953	2.022	2.028	1.992	1.908	1.886	1.909			38413	38204	34153	31095	32143	29967	35575	36305	33439	35212	35886	35430	36230	30763	35914	33014	35038	30763	421	404	379
1290	1.949	2.011	1.996	1.908	1.898	1.915	1.99	1.976	1.977	1.965	2.003	1.996	2	1.854	1.964	2.018	2.022	2.001	1.908	1.898	1.915			38849	38857	34895	31569	32795	30480	36177	36827	34016	35893	36429	36272	36948	31560	36875	33550	35256	31560	421	405	386
1320	1.95	2.005	1.992	1.918	1.905	1.923	1.983	1.964	1.967	1.949	2.011	1.996	1.98	1.842	1.97	2.009	2.014	1.998	1.918	1.905	1.923			39244	39185	35534	31909	33340	30933	36503	37223	34286	36304	36811	36749	37172	31871	37599	33904	35664	31871	426	421	386
1350	1.938	1.991	1.986	1.92	1.911	1.946	1.972	1.949	1.945	1.95	2.005	1.992	1.98	1.823	1.954	2.002	1.991	1.974	1.92	1.911	1.946			39647	39508	35941	32175	33653	31257	36689	37567	34524	36549	36834	36956	37466	32116	37929	33921	36030	32116	438	421	407
1380	1.937	1.981	1.982	1.923	1.913	1.949	1.94	1.929	1.927	1.938	1.991	1.986	1.965	1.811	1.945	1.978	1.98	1.98	1.923	1.913	1.949			39797	39677	36019	32300	33576	31243	36883	37455	34727	36810	37034	37156	37647	32620	38156	34366	36122	32620	448	430	403
1410	1.93	1.992	1.976	1.927	1.914	1.949	1.938	1.919	1.895	1.937	1.981	1.982	1.97	1.804	1.943	1.982	1.954	1.972	1.927	1.914	1.949			39957	39881	36358	32520	33900	31495	37245	37882	35140	36974	37088	37263	37710	32654	38294	34444	36193	32654	448	438	401
1440	1.913	1.967	1.969	1.912	1.912	1.952	1.935	1.901	1.909	1.93	1.992	1.976	1.966	1.792	1.926	1.954	1.966	1.974	1.912	1.912	1.952			40110	39928	36411	32639	33880	31681	37312	37950	35220	37121	37113	37225	37867	32905	38612	34415	36452	32905	453	444	412
1470	1.914	1.973	1.962	1.91	1.913	1.952	1.928	1.903	1.905	1.913	1.967	1.969	1.94	1.768	1.924	1.952	1.936	1.954	1.91	1.913	1.952			40255	40063	36524	32741	33945	31724	37422	38025	35471	37228	37232	37368	38022	33214	38624	34627	36246	33214	457	453	415
1500	1.898	1.956	1.941	1.91	1.91	1.948	1.91	1.897	1.921	1.914	1.973	1.962	1.952	1.75	1.933	1.953	1.935	1.964	1.91	1.91	1.948			40501	40051	36845	32817	34099	32044	37548	38428	35609	37374	37225	37447	38007	32997	38689	34397	36592	32997	473	457	426
1530	1.884	1.948	1.929	1.893	1.899	1.947	1.895	1.884	1.873	1.898	1.956	1.941	1.926	1.74	1.918	1.934	1.926	1.932	1.893	1.899	1.947			40698	40346	36956	32901	34111	31986	37714	38441	35706	37572	37397	37597	38073	33218	38762	34748	36725	33218	465	461	427
1560	1.891	1.945	1.941	1.884	1.889	1.933	1.876	1.857	1.86	1.884	1.948	1.929	1.922	1.726	1.901	1.923	1.896	1.934	1.884	1.889	1.933			40971	40564	37243	33083	34297	32292	37975	38771	36083	37663	37361	37540	38112	33262	38868	34736	36879	33262	480	464	438
1590	1.874	1.92	1.914	1.878	1.877	1.926	1.87	1.855	1.85	1.891	1.945	1.941	1.916	1.719	1.892	1.927	1.903	1.916	1.878	1.877	1.926			41233	40669	37293	33179	34440	32393	38061	38902	36312	37870	37262	37507	38186	33466	38900	34708	36985	33466	484	471	439
1620	1.856	1.915	1.906	1.878	1.879	1.926	1.858	1.848	1.847	1.874	1.92	1.914	1.9	1.705	1.894	1.907	1.886	1.916	1.878	1.879	1.926			41575	40732	37565	33330	34571	32403	38435	39112	36534	37960	37491	37664	38254	33656	38785	35072	37134	33656	488	481	444
1650	1.859	1.911	1.906	1.857	1.856	1.9	1.846	1.832	1.826	1.856	1.915	1.906	1.891	1.68	1.875	1.908	1.875	1.912	1.857	1.856	1.9			41807	40932	37784	33508	34637	32712	38431	39387	36696	38232	37542	37812	38409	33747	39178	34936	37478	33747	501	481	451
1680	1.855	1.904	1.891	1.846	1.85	1.899	1.83	1.815	1.809	1.859	1.911	1.906	1.883	1.67	1.853	1.886	1.861	1.904	1.846	1.85	1.899			41992	41153	38094	33652	34859	32873	38783	39572	37010	38387	37740	37856	38493	33790	39069	35226	37449	33790	503	488	452
1710	1.835	1.889	1.886	1.848	1.838	1.887	1.827	1.814	1.81	1.855	1.904	1.891	1.861	1.659	1.861	1.881	1.848	1.889	1.848	1.838	1.887			42339	41414	38264	33943	35044	33094	39174	39746	37333	38614	37910	37959	38737	34065	39293	35513	37627	34065	509	493	459
1740	1.816	1.867	1.861	1.839	1.828	1.88	1.823	1.817	1.801	1.835	1.889	1.886	1.853	1.63	1.844	1.88	1.854	1.871	1.839	1.828	1.88			42790	41782	38597	34270	35243	33378	39337	40198	37645	39116	38100	38139	39001	34331	39480	35531	37919	34331	523	492	468
1770	1.818	1.869	1.852	1.815	1.822	1.875	1.81	1.786	1.786	1.816	1.867	1.861	1.832	1.614	1.827	1.861	1.823	1.873	1.815	1.822	1.875			43018	41781	38830	34351	35324	33605	39345	40361	37786	39282	38392	38534	39270	34465	39772	35596	38206	34465	521	505	463
1800	1.795	1.839	1.83	1.815	1.812	1.865	1.801	1.782	1.776	1.818	1.869	1.852	1.822	1.586	1.813	1.847	1.815	1.867	1.815	1.812	1.865			43411	42179	39194	34683	35701	33849	39737	40627	38114	39711	38592	38653	39546	34694	39945	36023	38496	34694	528	513	475
1830	1.794	1.827	1.833	1.798	1.792	1.849	1.764	1.754	1.759	1.795	1.839	1.83	1.799	1.582	1.792	1.832	1.802	1.86	1.798	1.792	1.849			43941	42711	39624	35087	35821	34329	40113	41127	38495	40042	38695	38773	39794	34884	40455	36177	38906	34884	533	523	487
1860	1.784	1.826	1.825	1.786	1.77	1.833	1.752	1.765	1.754	1.794	1.827	1.833	1.791	1.574	1.792	1.827	1.803	1.871	1.786	1.77	1.833			44015	42937	39744	35254	36080	34344	40526	41199	38803	40219	38984	38912	40056	35188	40405	36590	38767	35188	544	522	487
1890	1.771	1.81	1.806	1.772	1.769	1.828	1.768	1.75	1.756	1.784	1.826	1.825	1.782	1.615	1.777	1.824	1.786	1.853	1.772	1.769	1.828			44541	43261	40133	35579	36220	34849	40702	41601	39171	40626	39153	38958	40417	35194	40759	36444	38886	35194	546	526	490
1920	1.765	1.803	1.804	1.77	1.757	1.816	1.735	1.731	1.726	1.771	1.81	1.806	1.772	1.61	1.764	1.826	1.775	1.846	1.77	1.757	1.816			44960	43566	40594	35737	36496	34988	41098	42018	39390	41099	39678	39577	40822	35758	41177	37004	39731	35758	553	538	496
1950	1.754	1.784	1.774	1.754	1.745	1.806	1.72	1.724	1.734	1.765	1.803	1.804	1.776	1.612	1.759	1.811	1.759	1.837	1.754	1.745	1.806			45452	43889	41043	36071	36848	35340	41671	42413	39915	41558	39807	39846	41127	36107	41522	37492	40065	36107	561	545	506
1980	1.752	1.798	1.792	1.734	1.723	1.785	1.713	1.708	1.7	1.754	1.784	1.774	1.75	1.542	1.744	1.792	1.735	1.83	1.734	1.723	1.785			45782	44247	41332	36171	36970	35475	41886	42636	40138	41958	40102	40128	41075	36318	41817	37767	40368	36318	559	552	503
2010	1.726	1.779	1.759	1.732	1.708	1.782	1.704	1.704	1.72	1.752	1.798	1.792	1.756	1.643	1.744	1.796	1.75	1.82	1.732	1.708	1.782			46179	44646	41722	36633	37134	36000	42230	42962	40619	42178	40327	40278	41627	36749	42144	37912	40663	36749	568	553	519
2040	1.726	1.766	1.764	1.7	1.687	1.753	1.72	1.712	1.721	1.726	1.779	1.759	1.733	1.62	1.726	1.791	1.723	1.799	1.7	1.687	1.753			46525	44741	42137	36727	37438	36066	42428	43446	41081	42661	40713	40780	42054	37127	42549	38135	40924	37127	569	569	521
2070	1.722	1.763	1.759	1.698	1.685	1.743	1.69	1.684	1.684	1.726	1.766	1.764	1.73	1.617	1.717	1.777	1.72	1.789	1.698	1.685	1.743			47046	45294	42597	37101	37695	36539	42979	43939	41478	43038	41129	40954	42405	37603	42820	38605	41235	37603	579	563	525
2100	1.777	1.768	1.756	1.689	1.676	1.737	1.684	1.684	1.69	1.722	1.763	1.759	1.74	1.63	1.72	1.796	1.739	1.793	1.689	1.676	1.737			47653	45639	43081	37533	37906	37065	43362	44653	42082	43412	41103	41164	42712	37820	43329	38746	41579	37820	579	580	530
FrdD
	OD600																							Total Fluorescence YFP
Time (min)	MG1655_pMMB_14aa_frdD: yfp: LB 1 mM IPTG			ΔettA_pMMB_14aa_frdD: yfp: LB 1 mM IPTG			ΔettA_P21_pMMB_14aa_frdD: yfp: LB 1 mM IPTG			MG1655_pMMB_14aa_mut(NQ)_frdD: yfp: LB 1 mM IPTG			ΔettA_pMMB_14aa_mut(NQ)_frdD: yfp: LB 1 mM IPTG			ΔettA_P21_pMMB_14aa_mut(NQ)_frdD: yfp: LB 1 mM IPTG			MG1655_pMMB-∅: LB 1 mM IPTG					MG1655_pMMB_14aa_frdD: yfp: LB 1 mM IPTG			ΔettA_pMMB_14aa_frdD: yfp: LB 1 mM IPTG			ΔettA_P21_pMMB_14aa_frdD: yfp: LB 1 mM IPTG			MG1655_pMMB_14aa_mut(NQ)_frdD: yfp: LB 1 mM IPTG			ΔettA_pMMB_14aa_mut(NQ)_frdD: yfp: LB 1 mM IPTG			ΔettA_P21_pMMB_14aa_mut(NQ)_frdD: yfp: LB 1 mM IPTG			MG1655_pMMB-∅: LB 1 mM IPTG
0	0.16	0.133	0.168	0.142	0.136	0.135	0.127	0.122	0.133	0.184	0.138	0.178	0.147	0.188	0.147	0.171	0.139	0.14	0.163	0.172	0.154			416	431	400	412	420	417	418	453	407	397	425	389	417	378	412	398	416	415	807	791	741
30	0.154	0.131	0.158	0.121	0.132	0.124	0.127	0.117	0.117	0.168	0.125	0.149	0.129	0.162	0.127	0.151	0.124	0.122	0.184	0.178	0.187			400	420	385	406	409	400	416	435	395	388	418	382	415	372	400	388	405	407	776	769	726
60	0.178	0.152	0.179	0.147	0.149	0.15	0.151	0.134	0.142	0.188	0.156	0.182	0.154	0.187	0.142	0.181	0.147	0.139	0.19	0.22	0.196			395	412	383	397	410	404	403	437	404	382	405	374	405	367	404	385	401	409	770	753	707
90	0.221	0.183	0.21	0.184	0.192	0.191	0.161	0.154	0.153	0.264	0.208	0.245	0.219	0.233	0.21	0.212	0.183	0.177	0.283	0.286	0.25			396	406	368	395	398	395	409	435	401	376	399	371	385	363	389	369	395	395	731	731	676
120	0.343	0.322	0.338	0.32	0.301	0.319	0.263	0.241	0.234	0.364	0.329	0.354	0.326	0.348	0.325	0.291	0.264	0.239	0.397	0.383	0.365			368	385	341	367	380	373	386	413	376	340	368	340	356	330	357	350	371	380	670	660	612
150	0.463	0.432	0.448	0.436	0.415	0.43	0.38	0.363	0.366	0.477	0.437	0.457	0.431	0.443	0.43	0.392	0.388	0.372	0.421	0.444	0.397			378	394	352	371	376	378	387	402	371	352	367	334	359	334	363	341	359	357	648	631	595
180	0.561	0.531	0.535	0.539	0.515	0.51	0.499	0.48	0.483	0.587	0.554	0.576	0.522	0.569	0.535	0.542	0.505	0.49	0.475	0.485	0.457			408	415	376	394	399	407	398	414	380	370	392	357	371	340	373	351	373	362	634	636	584
210	0.72	0.665	0.724	0.627	0.641	0.633	0.601	0.599	0.59	0.696	0.676	0.696	0.636	0.654	0.656	0.616	0.607	0.572	0.54	0.562	0.517			448	450	417	432	438	437	449	476	430	391	420	390	406	364	405	398	433	420	629	617	575
240	0.77	0.718	0.748	0.715	0.702	0.72	0.716	0.709	0.689	0.765	0.709	0.74	0.685	0.712	0.696	0.709	0.7	0.662	0.616	0.686	0.593			502	513	472	494	493	494	475	505	458	445	470	430	459	416	451	412	446	441	620	604	553
270	0.803	0.77	0.77	0.774	0.743	0.744	0.761	0.734	0.727	0.811	0.775	0.79	0.756	0.77	0.764	0.764	0.752	0.729	0.638	0.646	0.632			589	583	524	546	561	554	545	581	523	506	531	487	521	461	509	462	513	495	593	593	543
300	0.848	0.834	0.815	0.802	0.797	0.802	0.814	0.797	0.789	0.876	0.829	0.846	0.795	0.839	0.821	0.837	0.812	0.796	0.698	0.7	0.663			642	648	589	606	618	617	616	652	597	565	591	539	570	518	577	530	575	565	601	594	547
330	0.914	0.89	0.89	0.896	0.868	0.879	0.858	0.867	0.864	0.93	0.874	0.892	0.865	0.87	0.865	0.872	0.859	0.83	0.741	0.743	0.704			702	718	644	664	679	678	688	731	662	613	650	592	615	570	628	581	635	619	613	599	559
360	0.979	0.934	0.932	0.926	0.928	0.918	0.931	0.924	0.912	0.997	0.936	0.936	0.899	0.921	0.926	0.92	0.922	0.899	0.769	0.848	0.763			772	773	707	733	739	737	754	789	719	679	711	646	679	617	693	641	699	675	623	614	562
390	1.056	1.013	1	1.005	0.982	0.992	0.999	1.009	1.009	1.063	1.02	1.007	0.979	1.004	0.996	0.986	1.011	0.973	0.844	0.888	0.83			833	846	762	782	797	806	812	862	791	730	762	690	733	676	750	679	757	735	621	607	559
420	1.107	1.064	1.061	1.079	1.038	1.085	1.078	1.068	1.069	1.111	1.068	1.069	1.037	1.056	1.064	1.072	1.09	1.045	0.903	0.955	0.881			901	907	816	859	865	871	886	935	847	789	829	753	792	718	804	736	825	803	620	596	567
450	1.173	1.122	1.116	1.12	1.112	1.107	1.119	1.135	1.136	1.15	1.096	1.111	1.078	1.098	1.091	1.095	1.125	1.076	0.92	0.993	0.926			959	973	872	911	921	927	940	1003	908	835	881	797	844	768	864	789	872	867	622	605	560
480	1.22	1.164	1.162	1.18	1.148	1.177	1.163	1.195	1.178	1.214	1.138	1.154	1.116	1.154	1.143	1.147	1.172	1.117	1.008	1.054	0.974			1028	1036	926	982	983	980	1010	1078	984	893	930	846	903	812	909	839	930	924	633	611	566
510	1.268	1.221	1.213	1.223	1.223	1.229	1.206	1.233	1.235	1.245	1.186	1.219	1.178	1.195	1.182	1.192	1.218	1.162	1.006	1.094	1.032			1081	1083	986	1037	1044	1042	1068	1129	1020	929	972	886	955	854	952	891	982	981	624	605	554
540	1.328	1.274	1.265	1.289	1.282	1.287	1.275	1.322	1.303	1.291	1.222	1.231	1.227	1.242	1.232	1.253	1.276	1.227	1.064	1.147	1.092			1153	1159	1028	1085	1093	1099	1118	1193	1092	981	1020	920	1010	900	999	938	1025	1031	623	612	557
570	1.364	1.32	1.298	1.32	1.323	1.322	1.312	1.337	1.316	1.335	1.289	1.301	1.288	1.287	1.272	1.311	1.32	1.262	1.089	1.198	1.095			1191	1194	1075	1127	1141	1150	1191	1252	1157	1021	1054	952	1035	938	1042	973	1078	1081	620	606	560
600	1.418	1.357	1.347	1.358	1.363	1.378	1.377	1.386	1.356	1.385	1.308	1.317	1.312	1.335	1.32	1.33	1.36	1.306	1.174	1.297	1.196			1241	1242	1115	1178	1178	1182	1238	1298	1211	1050	1093	983	1084	982	1090	1010	1122	1129	617	607	553
630	1.46	1.417	1.406	1.406	1.414	1.413	1.431	1.424	1.431	1.426	1.356	1.369	1.354	1.377	1.362	1.368	1.389	1.342	1.172	1.28	1.203			1291	1307	1155	1221	1239	1245	1286	1342	1252	1095	1144	1023	1130	1012	1129	1046	1158	1159	616	591	548
660	1.491	1.446	1.418	1.4	1.432	1.435	1.467	1.45	1.44	1.465	1.395	1.398	1.397	1.414	1.422	1.402	1.426	1.38	1.248	1.337	1.246			1353	1365	1197	1291	1299	1308	1342	1411	1309	1135	1173	1059	1194	1064	1183	1079	1207	1209	606	584	545
690	1.508	1.478	1.453	1.446	1.452	1.452	1.499	1.487	1.493	1.494	1.438	1.437	1.419	1.429	1.432	1.441	1.459	1.413	1.259	1.373	1.279			1418	1414	1238	1357	1367	1373	1398	1479	1381	1180	1221	1099	1228	1113	1246	1129	1260	1260	601	600	553
720	1.556	1.506	1.473	1.448	1.466	1.468	1.5	1.51	1.493	1.542	1.475	1.484	1.463	1.484	1.46	1.488	1.478	1.437	1.317	1.433	1.354			1479	1481	1295	1429	1427	1447	1461	1557	1440	1216	1271	1142	1292	1165	1297	1176	1328	1321	605	594	543
750	1.561	1.528	1.489	1.472	1.473	1.479	1.521	1.523	1.515	1.561	1.499	1.508	1.477	1.502	1.48	1.514	1.514	1.471	1.345	1.482	1.377			1545	1548	1352	1495	1502	1501	1521	1623	1517	1279	1322	1182	1353	1211	1368	1219	1375	1385	603	583	545
780	1.584	1.549	1.507	1.492	1.492	1.499	1.548	1.534	1.536	1.589	1.52	1.538	1.494	1.508	1.503	1.529	1.526	1.495	1.349	1.495	1.399			1604	1602	1410	1556	1558	1552	1571	1694	1579	1335	1364	1241	1409	1263	1415	1273	1432	1449	610	581	535
810	1.618	1.572	1.561	1.522	1.529	1.532	1.582	1.556	1.557	1.606	1.532	1.553	1.518	1.527	1.523	1.551	1.544	1.513	1.406	1.506	1.453			1668	1679	1461	1613	1619	1616	1625	1753	1646	1390	1415	1269	1452	1305	1476	1320	1489	1507	597	590	540
840	1.617	1.582	1.558	1.532	1.533	1.54	1.571	1.587	1.574	1.632	1.564	1.563	1.53	1.55	1.55	1.58	1.57	1.532	1.417	1.58	1.471			1739	1734	1499	1669	1674	1663	1703	1840	1705	1462	1486	1324	1526	1362	1527	1383	1544	1571	598	582	533
870	1.652	1.61	1.58	1.564	1.564	1.575	1.613	1.596	1.602	1.652	1.586	1.588	1.58	1.574	1.575	1.621	1.601	1.558	1.494	1.584	1.501			1827	1816	1572	1749	1756	1741	1777	1920	1798	1547	1541	1398	1590	1428	1605	1431	1620	1647	599	587	540
900	1.664	1.619	1.589	1.569	1.57	1.575	1.615	1.605	1.613	1.66	1.607	1.608	1.578	1.579	1.584	1.609	1.615	1.566	1.491	1.606	1.523			1914	1906	1634	1820	1829	1824	1848	2017	1861	1597	1615	1439	1672	1478	1662	1497	1694	1701	597	575	535
930	1.681	1.65	1.613	1.602	1.593	1.61	1.638	1.627	1.641	1.683	1.626	1.621	1.597	1.596	1.597	1.622	1.622	1.585	1.512	1.644	1.556			2020	1985	1709	1882	1894	1893	1921	2088	1950	1680	1695	1507	1746	1540	1746	1559	1749	1785	604	583	541
960	1.675	1.646	1.609	1.597	1.603	1.607	1.656	1.64	1.646	1.682	1.629	1.641	1.59	1.608	1.608	1.649	1.629	1.596	1.543	1.667	1.577			2088	2065	1765	1960	1968	1958	1993	2165	2027	1759	1768	1558	1805	1605	1805	1619	1841	1861	595	591	541
990	1.696	1.662	1.623	1.611	1.612	1.625	1.67	1.665	1.668	1.695	1.646	1.637	1.612	1.618	1.623	1.679	1.647	1.628	1.559	1.686	1.586			2197	2164	1856	2060	2063	2061	2085	2274	2124	1865	1845	1627	1894	1689	1904	1691	1939	1931	596	588	547
1020	1.713	1.684	1.653	1.659	1.648	1.65	1.69	1.676	1.687	1.696	1.64	1.665	1.626	1.617	1.623	1.663	1.675	1.622	1.588	1.709	1.608			2295	2273	1931	2140	2147	2132	2161	2401	2234	1947	1937	1705	1994	1769	2005	1774	2028	2041	602	586	545
1050	1.708	1.674	1.644	1.623	1.638	1.622	1.683	1.677	1.674	1.712	1.646	1.676	1.623	1.631	1.649	1.675	1.674	1.637	1.606	1.729	1.635			2419	2359	1988	2236	2237	2225	2254	2515	2313	2031	2021	1790	2080	1860	2085	1849	2121	2126	601	592	543
1080	1.724	1.702	1.654	1.657	1.657	1.651	1.707	1.692	1.714	1.723	1.675	1.686	1.641	1.648	1.652	1.703	1.683	1.67	1.631	1.747	1.654			2514	2466	2097	2309	2323	2326	2361	2612	2442	2147	2118	1862	2175	1953	2193	1946	2213	2220	605	587	549
1110	1.748	1.713	1.671	1.663	1.655	1.676	1.714	1.728	1.721	1.734	1.67	1.678	1.636	1.649	1.665	1.694	1.694	1.668	1.639	1.76	1.673			2626	2570	2161	2392	2413	2398	2447	2705	2521	2239	2199	1935	2266	2025	2279	2014	2311	2304	604	589	548
1140	1.734	1.705	1.679	1.654	1.656	1.647	1.713	1.706	1.723	1.748	1.677	1.699	1.646	1.651	1.656	1.709	1.717	1.694	1.639	1.781	1.681			2771	2682	2259	2495	2498	2486	2557	2848	2650	2375	2302	2008	2357	2103	2365	2109	2414	2437	606	588	551
1170	1.762	1.722	1.695	1.666	1.677	1.672	1.722	1.737	1.728	1.768	1.702	1.716	1.659	1.679	1.686	1.734	1.718	1.702	1.672	1.823	1.71			2924	2810	2362	2584	2592	2586	2676	2982	2769	2496	2393	2087	2468	2198	2486	2188	2533	2547	606	598	555
1200	1.773	1.725	1.691	1.677	1.666	1.668	1.743	1.735	1.725	1.756	1.703	1.72	1.654	1.68	1.687	1.738	1.726	1.734	1.67	1.818	1.712			3092	2931	2435	2680	2677	2683	2779	3103	2893	2632	2519	2190	2547	2288	2585	2285	2647	2655	609	602	552
1230	1.794	1.756	1.716	1.693	1.69	1.685	1.752	1.756	1.758	1.771	1.711	1.738	1.662	1.679	1.682	1.76	1.751	1.74	1.704	1.839	1.725			3365	3087	2534	2793	2806	2801	2901	3259	3022	2798	2650	2285	2672	2391	2708	2406	2767	2766	605	601	551
1260	1.797	1.756	1.719	1.688	1.69	1.701	1.761	1.765	1.752	1.811	1.735	1.734	1.674	1.686	1.722	1.75	1.758	1.747	1.71	1.856	1.747			3795	3249	2655	2909	2910	2914	3013	3422	3213	3059	2766	2383	2775	2490	2828	2504	2918	2906	605	598	561
1290	1.815	1.772	1.714	1.7	1.689	1.69	1.762	1.764	1.77	1.823	1.747	1.744	1.692	1.689	1.696	1.772	1.76	1.765	1.711	1.865	1.764			4248	3500	2778	3023	3047	3048	3149	3617	3343	3398	2932	2489	2919	2608	2947	2603	3061	3035	620	611	557
1320	1.841	1.785	1.736	1.717	1.705	1.7	1.764	1.786	1.781	1.804	1.761	1.75	1.692	1.678	1.695	1.77	1.762	1.762	1.737	1.87	1.779			4659	3891	2962	3198	3221	3238	3351	3861	3578	3853	3175	2600	3059	2758	3105	2728	3273	3212	623	605	561
1350	1.843	1.799	1.758	1.721	1.712	1.72	1.787	1.793	1.801	1.839	1.761	1.764	1.705	1.696	1.723	1.787	1.776	1.789	1.734	1.881	1.792			4998	4369	3228	3371	3403	3443	3571	4148	3834	4266	3632	2784	3258	2956	3318	2916	3556	3412	636	615	572
1380	1.829	1.793	1.748	1.711	1.707	1.725	1.796	1.802	1.809	1.83	1.773	1.773	1.707	1.727	1.719	1.798	1.796	1.788	1.746	1.873	1.791			5208	4789	3575	3602	3624	3707	3872	4560	4253	4569	4098	3004	3486	3158	3517	3117	3951	3635	635	623	579
1410	1.835	1.814	1.769	1.722	1.731	1.745	1.804	1.826	1.817	1.82	1.773	1.774	1.704	1.719	1.735	1.8	1.812	1.792	1.761	1.884	1.788			5406	5119	4019	3950	3956	4144	4351	5073	4750	4824	4457	3366	3805	3477	3843	3445	4407	4006	644	634	574
1440	1.83	1.817	1.785	1.739	1.747	1.762	1.823	1.84	1.836	1.834	1.789	1.786	1.728	1.726	1.754	1.815	1.824	1.797	1.773	1.884	1.819			5535	5405	4353	4374	4387	4533	4784	5467	5143	5021	4772	3738	4215	3884	4246	3842	4810	4442	654	637	582
1470	1.81	1.796	1.772	1.749	1.741	1.769	1.826	1.84	1.824	1.821	1.771	1.781	1.719	1.718	1.738	1.794	1.798	1.775	1.754	1.883	1.801			5716	5570	4634	4741	4740	4870	5175	5771	5428	5197	5001	4108	4646	4261	4681	4244	5131	4881	663	640	596
1500	1.811	1.815	1.775	1.756	1.765	1.77	1.837	1.841	1.838	1.828	1.798	1.812	1.749	1.756	1.756	1.817	1.815	1.787	1.786	1.897	1.818			5786	5703	4802	5010	5002	5064	5420	5948	5664	5314	5193	4378	4994	4529	5072	4588	5381	5241	669	650	607
1530	1.804	1.793	1.763	1.767	1.776	1.758	1.822	1.821	1.828	1.814	1.773	1.788	1.744	1.753	1.745	1.8	1.821	1.771	1.792	1.89	1.832			5881	5822	4994	5233	5237	5271	5627	6143	5860	5449	5338	4597	5274	4757	5336	4829	5599	5519	680	665	604
1560	1.796	1.786	1.76	1.746	1.776	1.76	1.818	1.822	1.817	1.81	1.765	1.789	1.728	1.749	1.736	1.801	1.785	1.761	1.761	1.908	1.814			5936	5936	5127	5399	5376	5372	5756	6235	5967	5542	5470	4754	5489	4907	5521	5005	5718	5681	676	656	610
1590	1.814	1.793	1.776	1.756	1.78	1.783	1.834	1.819	1.816	1.804	1.75	1.785	1.734	1.748	1.745	1.786	1.79	1.761	1.778	1.904	1.822			6054	6026	5243	5512	5513	5482	5889	6397	6074	5607	5570	4892	5644	5096	5695	5176	5835	5830	688	668	618
1620	1.782	1.768	1.754	1.751	1.756	1.764	1.812	1.807	1.81	1.801	1.761	1.788	1.725	1.746	1.749	1.78	1.791	1.753	1.796	1.893	1.839			6075	6040	5271	5544	5557	5530	5982	6446	6128	5686	5665	4988	5727	5149	5791	5296	5924	5964	688	680	626
1650	1.775	1.78	1.763	1.746	1.76	1.757	1.814	1.804	1.803	1.799	1.769	1.791	1.741	1.752	1.755	1.796	1.795	1.769	1.805	1.887	1.842			6137	6138	5383	5640	5646	5607	6047	6517	6201	5782	5766	5106	5860	5279	5929	5417	6044	6097	699	694	637
1680	1.778	1.77	1.766	1.757	1.774	1.749	1.822	1.813	1.8	1.78	1.748	1.784	1.738	1.754	1.745	1.807	1.785	1.76	1.788	1.898	1.834			6231	6210	5475	5717	5702	5678	6149	6592	6260	5905	5808	5226	5939	5346	6026	5480	6128	6137	710	687	622
1710	1.772	1.775	1.773	1.772	1.787	1.764	1.818	1.815	1.802	1.785	1.748	1.772	1.727	1.742	1.738	1.783	1.789	1.743	1.796	1.883	1.839			6308	6311	5542	5769	5767	5740	6257	6681	6340	5991	5941	5323	6109	5422	6117	5619	6206	6287	709	699	645
1740	1.762	1.766	1.767	1.774	1.788	1.77	1.816	1.792	1.791	1.749	1.736	1.77	1.71	1.723	1.719	1.774	1.768	1.752	1.828	1.882	1.851			6424	6364	5644	5852	5814	5784	6329	6756	6458	6115	6043	5420	6195	5541	6291	5722	6346	6423	721	700	644
1770	1.75	1.751	1.782	1.752	1.772	1.755	1.807	1.78	1.768	1.75	1.729	1.754	1.708	1.729	1.713	1.77	1.761	1.74	1.799	1.874	1.846			6500	6469	5727	5906	5895	5838	6399	6823	6463	6190	6138	5507	6277	5592	6290	5793	6395	6482	723	710	653
1800	1.722	1.734	1.749	1.738	1.746	1.729	1.79	1.772	1.76	1.74	1.732	1.751	1.704	1.716	1.713	1.776	1.755	1.743	1.782	1.864	1.839			6563	6484	5777	5975	5935	5884	6481	6856	6566	6264	6215	5576	6359	5641	6384	5900	6441	6585	737	719	654
1830	1.719	1.718	1.739	1.724	1.752	1.739	1.794	1.764	1.761	1.733	1.714	1.741	1.707	1.715	1.695	1.769	1.738	1.754	1.783	1.85	1.847			6633	6551	5814	5999	5993	5919	6520	6915	6628	6340	6243	5656	6385	5731	6463	5961	6538	6674	733	717	663
1860	1.706	1.714	1.722	1.735	1.735	1.736	1.779	1.766	1.756	1.722	1.702	1.727	1.692	1.693	1.693	1.746	1.73	1.707	1.79	1.853	1.84			6699	6584	5839	5978	5971	5893	6550	6921	6618	6400	6314	5734	6438	5735	6519	5989	6617	6721	748	726	663
1890	1.693	1.719	1.745	1.744	1.75	1.738	1.78	1.761	1.743	1.719	1.697	1.721	1.674	1.677	1.667	1.732	1.728	1.707	1.78	1.846	1.85			6777	6677	5913	6057	6046	5993	6611	6956	6695	6513	6378	5837	6543	5828	6608	6103	6696	6823	752	728	676
1920	1.68	1.7	1.73	1.718	1.734	1.718	1.756	1.74	1.726	1.719	1.69	1.702	1.65	1.664	1.659	1.733	1.718	1.714	1.786	1.855	1.838			6838	6744	5985	6124	6078	6014	6689	7064	6787	6598	6491	5917	6598	5901	6662	6198	6797	6887	756	744	673
1950	1.668	1.684	1.72	1.713	1.732	1.707	1.752	1.737	1.723	1.722	1.695	1.716	1.655	1.679	1.691	1.742	1.725	1.714	1.779	1.841	1.846			6938	6786	6049	6197	6135	6098	6767	7154	6883	6700	6545	5985	6684	5986	6790	6286	6848	7001	767	757	680
1980	1.656	1.69	1.712	1.712	1.724	1.712	1.755	1.749	1.731	1.708	1.698	1.707	1.641	1.67	1.682	1.726	1.72	1.714	1.78	1.856	1.839			7028	6899	6111	6223	6203	6102	6821	7176	6923	6792	6649	6075	6732	6023	6820	6364	6911	7056	773	761	693
2010	1.658	1.698	1.713	1.706	1.725	1.705	1.754	1.74	1.726	1.691	1.673	1.696	1.628	1.66	1.649	1.71	1.701	1.683	1.744	1.826	1.821			7146	6973	6204	6264	6232	6173	6863	7219	6958	6872	6704	6166	6851	6099	6899	6426	6966	7125	780	767	689
2040	1.662	1.696	1.709	1.713	1.729	1.713	1.75	1.736	1.738	1.697	1.691	1.687	1.631	1.67	1.648	1.711	1.709	1.694	1.757	1.834	1.821			7180	6975	6251	6300	6302	6206	6926	7261	7006	6928	6761	6234	6892	6174	6987	6547	7073	7215	790	769	695
2070	1.637	1.674	1.694	1.695	1.7	1.697	1.751	1.722	1.74	1.668	1.664	1.673	1.621	1.633	1.628	1.701	1.685	1.678	1.772	1.857	1.864			7265	7071	6317	6366	6345	6251	6979	7362	7036	7046	6867	6298	6979	6265	7065	6620	7136	7297	793	787	695
2100	1.638	1.66	1.695	1.681	1.696	1.689	1.731	1.713	1.706	1.691	1.672	1.694	1.638	1.635	1.643	1.696	1.688	1.669	1.772	1.832	1.801			7330	7169	6404	6392	6415	6328	7107	7418	7118	7126	6948	6370	7077	6329	7163	6716	7241	7399	804	789	718
2130	1.624	1.653	1.682	1.683	1.698	1.689	1.737	1.719	1.715	1.656	1.66	1.691	1.609	1.633	1.622	1.7	1.676	1.657	1.769	1.828	1.832			7438	7239	6469	6443	6426	6346	7125	7448	7160	7238	7021	6449	7118	6397	7226	6766	7284	7473	807	795	716
2160	1.615	1.644	1.661	1.661	1.685	1.669	1.722	1.705	1.702	1.64	1.628	1.669	1.599	1.63	1.619	1.681	1.682	1.662	1.754	1.833	1.827			7518	7329	6569	6535	6486	6408	7177	7515	7242	7327	7130	6533	7192	6471	7335	6817	7382	7549	823	802	731
2190	1.617	1.651	1.676	1.676	1.704	1.682	1.722	1.708	1.697	1.666	1.668	1.676	1.598	1.63	1.622	1.687	1.661	1.656	1.746	1.85	1.836			7565	7353	6588	6611	6540	6473	7269	7586	7334	7356	7123	6547	7268	6488	7357	6833	7390	7628	827	802	732
2220	1.599	1.627	1.639	1.65	1.646	1.636	1.687	1.673	1.674	1.641	1.638	1.663	1.613	1.636	1.615	1.697	1.662	1.645	1.742	1.807	1.823			7637	7452	6713	6635	6640	6563	7307	7673	7394	7481	7228	6654	7327	6559	7456	6932	7479	7689	833	814	732
2250	1.611	1.64	1.64	1.657	1.664	1.651	1.694	1.674	1.68	1.656	1.647	1.673	1.62	1.628	1.614	1.711	1.671	1.66	1.757	1.839	1.81			7743	7494	6723	6693	6703	6623	7437	7746	7506	7575	7310	6763	7397	6650	7512	7018	7574	7744	838	805	737
2280	1.612	1.632	1.636	1.648	1.652	1.647	1.699	1.69	1.676	1.646	1.614	1.652	1.587	1.592	1.585	1.656	1.644	1.624	1.746	1.828	1.809			7776	7566	6791	6707	6717	6648	7452	7817	7549	7602	7363	6830	7465	6694	7591	7089	7600	7844	840	821	736
2310	1.614	1.65	1.656	1.662	1.659	1.644	1.699	1.675	1.678	1.628	1.63	1.655	1.588	1.611	1.576	1.653	1.638	1.62	1.75	1.839	1.813			7856	7659	6883	6771	6804	6698	7536	7868	7649	7723	7484	6961	7526	6800	7714	7193	7746	7983	850	821	744
2340	1.606	1.612	1.623	1.633	1.634	1.617	1.671	1.654	1.667	1.622	1.604	1.647	1.592	1.607	1.592	1.671	1.643	1.625	1.714	1.797	1.792			7934	7749	6972	6860	6897	6812	7611	7972	7670	7810	7587	7040	7646	6871	7805	7280	7810	8056	864	841	744
2370	1.612	1.628	1.639	1.64	1.637	1.623	1.696	1.674	1.668	1.638	1.617	1.644	1.579	1.595	1.562	1.643	1.632	1.613	1.748	1.828	1.797			7989	7758	7029	6855	6926	6840	7674	8034	7747	7878	7624	7105	7697	6945	7917	7343	7889	8099	856	824	746
2400	1.605	1.624	1.638	1.647	1.639	1.633	1.688	1.675	1.66	1.643	1.605	1.631	1.57	1.573	1.551	1.634	1.626	1.604	1.735	1.831	1.798			8015	7847	7089	6904	6969	6860	7734	8100	7824	8008	7769	7228	7817	7095	8051	7492	8042	8289	861	826	751
2430	1.598	1.598	1.619	1.611	1.608	1.61	1.664	1.668	1.647	1.632	1.608	1.639	1.568	1.562	1.561	1.623	1.615	1.596	1.753	1.838	1.845			8112	7939	7119	6931	7026	6937	7734	8133	7819	8063	7808	7325	7861	7164	8140	7595	8071	8338	886	840	764
2460	1.584	1.613	1.62	1.627	1.618	1.605	1.686	1.661	1.644	1.6	1.608	1.632	1.568	1.588	1.559	1.658	1.634	1.61	1.718	1.8	1.795			8151	7964	7220	6985	7102	6957	7815	8217	7919	8101	7858	7408	7930	7256	8188	7640	8173	8439	877	843	765
2490	1.575	1.586	1.593	1.608	1.606	1.61	1.671	1.661	1.648	1.621	1.601	1.62	1.561	1.578	1.553	1.634	1.605	1.586	1.727	1.8	1.786			8278	8074	7302	7081	7171	7032	7912	8318	8021	8174	7935	7488	8016	7294	8339	7698	8290	8497	887	841	765
2520	1.584	1.61	1.607	1.623	1.614	1.614	1.673	1.662	1.641	1.616	1.594	1.616	1.568	1.578	1.556	1.623	1.619	1.595	1.721	1.805	1.808			8243	8085	7377	7075	7289	7093	7998	8275	8125	8215	8021	7536	8078	7389	8375	7809	8307	8603	896	847	779
2550	1.586	1.6	1.601	1.609	1.598	1.6	1.659	1.652	1.633	1.622	1.594	1.621	1.566	1.566	1.548	1.633	1.617	1.601	1.731	1.794	1.808			8335	8132	7420	7147	7259	7125	8017	8376	8106	8275	8058	7618	8143	7436	8461	7893	8440	8660	910	855	784
2580	1.584	1.591	1.596	1.612	1.608	1.606	1.646	1.655	1.628	1.618	1.598	1.604	1.548	1.545	1.535	1.61	1.588	1.575	1.738	1.815	1.789			8421	8225	7447	7189	7295	7126	8030	8372	8147	8394	8128	7736	8258	7523	8569	7999	8520	8832	905	857	778
2610	1.601	1.592	1.588	1.607	1.593	1.597	1.654	1.642	1.63	1.595	1.584	1.61	1.556	1.559	1.55	1.637	1.6	1.594	1.735	1.81	1.785			8437	8260	7520	7262	7395	7243	8118	8555	8268	8409	8207	7807	8311	7587	8645	8032	8596	8884	907	874	785
2640	1.609	1.602	1.591	1.602	1.588	1.591	1.655	1.634	1.644	1.6	1.585	1.608	1.539	1.551	1.535	1.625	1.603	1.57	1.721	1.796	1.8			8473	8301	7597	7272	7462	7290	8144	8535	8318	8483	8249	7851	8404	7674	8700	8068	8618	8970	913	868	785
2670	1.608	1.602	1.584	1.592	1.57	1.587	1.632	1.625	1.623	1.622	1.591	1.608	1.54	1.535	1.522	1.609	1.585	1.577	1.716	1.797	1.793			8565	8381	7685	7312	7493	7320	8267	8642	8404	8502	8310	7917	8405	7716	8759	8099	8650	9003	917	879	794
2700	1.603	1.588	1.577	1.588	1.584	1.577	1.633	1.638	1.618	1.615	1.589	1.611	1.554	1.554	1.551	1.629	1.609	1.581	1.702	1.796	1.774			8656	8499	7746	7419	7552	7445	8309	8692	8421	8648	8439	8077	8593	7815	8866	8279	8810	9146	936	890	814
2730	1.576	1.575	1.566	1.588	1.58	1.59	1.645	1.618	1.622	1.603	1.581	1.607	1.55	1.555	1.546	1.622	1.597	1.579	1.72	1.788	1.776			8732	8558	7838	7470	7624	7457	8293	8776	8540	8724	8501	8150	8633	7886	8959	8324	8849	9256	925	890	803
2760	1.592	1.592	1.57	1.613	1.598	1.604	1.66	1.645	1.629	1.614	1.59	1.589	1.519	1.533	1.515	1.598	1.588	1.558	1.705	1.807	1.774			8790	8548	7899	7504	7673	7506	8372	8827	8593	8720	8566	8244	8707	7952	9048	8402	8936	9324	933	883	802
2790	1.596	1.597	1.574	1.6	1.583	1.588	1.654	1.644	1.628	1.618	1.585	1.586	1.538	1.54	1.522	1.621	1.583	1.556	1.702	1.796	1.774			8786	8606	7937	7560	7687	7531	8393	8807	8584	8833	8634	8350	8869	8062	9209	8479	8995	9469	933	891	804
2820	1.592	1.593	1.574	1.601	1.59	1.588	1.648	1.642	1.634	1.623	1.585	1.611	1.541	1.545	1.528	1.605	1.592	1.571	1.697	1.794	1.779			8892	8698	8024	7638	7760	7568	8438	8857	8694	8896	8631	8437	8910	8192	9351	8621	9114	9555	936	899	814
2850	1.582	1.572	1.547	1.585	1.573	1.582	1.639	1.642	1.635	1.588	1.562	1.575	1.513	1.516	1.514	1.601	1.584	1.556	1.709	1.794	1.815			8948	8708	8089	7642	7813	7651	8448	8953	8771	8982	8715	8540	9053	8268	9428	8693	9223	9733	935	904	818
2880	1.58	1.573	1.552	1.57	1.572	1.568	1.638	1.622	1.615	1.607	1.574	1.581	1.515	1.542	1.52	1.606	1.592	1.554	1.7	1.775	1.779			9037	8746	8119	7689	7864	7744	8537	9010	8857	9027	8750	8600	9086	8265	9526	8727	9233	9736	941	909	830
2910	1.578	1.567	1.561	1.578	1.572	1.577	1.634	1.626	1.633	1.593	1.574	1.582	1.531	1.524	1.508	1.593	1.585	1.561	1.728	1.793	1.782			9094	8818	8190	7682	7896	7762	8586	9030	8892	9088	8874	8712	9125	8311	9583	8795	9357	9826	941	903	822
2940	1.58	1.568	1.549	1.566	1.55	1.561	1.614	1.612	1.602	1.598	1.574	1.59	1.515	1.536	1.509	1.6	1.583	1.555	1.728	1.795	1.781			9118	8938	8241	7815	7946	7805	8647	9136	8914	9125	8878	8724	9222	8376	9602	8833	9360	9911	944	917	838
2970	1.582	1.565	1.552	1.579	1.565	1.567	1.623	1.623	1.615	1.587	1.552	1.568	1.516	1.526	1.508	1.59	1.581	1.552	1.711	1.783	1.773			9203	8942	8290	7783	8012	7814	8623	9150	8968	9199	8938	8844	9249	8446	9670	8868	9410	9918	949	914	831
3000	1.598	1.567	1.556	1.558	1.536	1.563	1.616	1.612	1.611	1.6	1.549	1.555	1.508	1.511	1.509	1.59	1.581	1.567	1.692	1.788	1.762			9255	9025	8387	7896	8171	7948	8802	9290	9173	9205	8988	8872	9311	8477	9733	8929	9407	10015	959	923	840
3030	1.572	1.563	1.555	1.569	1.551	1.553	1.606	1.608	1.617	1.599	1.564	1.578	1.513	1.514	1.511	1.59	1.584	1.577	1.699	1.781	1.749			9327	9038	8422	7955	8155	7934	8854	9320	9122	9309	9102	8964	9403	8551	9851	8980	9477	10099	959	933	839
3060	1.567	1.56	1.537	1.56	1.551	1.544	1.618	1.595	1.599	1.596	1.549	1.569	1.522	1.526	1.51	1.587	1.577	1.55	1.7	1.798	1.763			9319	9082	8424	7921	8214	7992	8861	9372	9209	9314	9108	9005	9415	8533	9920	9075	9546	10243	966	930	846
3090	1.578	1.563	1.547	1.568	1.549	1.561	1.62	1.624	1.613	1.585	1.558	1.557	1.508	1.508	1.499	1.588	1.581	1.546	1.706	1.768	1.772			9451	9166	8552	8054	8255	8025	8933	9371	9201	9442	9230	9109	9495	8710	10002	9151	9580	10247	966	928	846
3120	1.579	1.586	1.561	1.576	1.558	1.568	1.62	1.617	1.612	1.594	1.552	1.555	1.504	1.517	1.495	1.587	1.575	1.542	1.697	1.76	1.748			9448	9180	8644	8065	8315	7983	8981	9483	9366	9507	9254	9178	9581	8774	10074	9182	9730	10455	977	926	853
3150	1.559	1.569	1.563	1.572	1.561	1.566	1.629	1.614	1.626	1.586	1.55	1.573	1.508	1.519	1.501	1.588	1.58	1.546	1.662	1.77	1.74			9518	9230	8652	8021	8333	7981	8981	9515	9336	9574	9295	9265	9648	8833	10136	9259	9779	10515	965	946	856
3180	1.592	1.594	1.575	1.584	1.558	1.58	1.618	1.627	1.619	1.607	1.563	1.565	1.513	1.518	1.499	1.584	1.575	1.542	1.692	1.762	1.757			9594	9256	8656	8070	8386	7980	8981	9509	9384	9617	9351	9350	9692	8905	10198	9251	9785	10614	957	930	858
3210	1.584	1.579	1.568	1.568	1.552	1.569	1.623	1.608	1.608	1.596	1.578	1.577	1.522	1.536	1.506	1.606	1.584	1.56	1.656	1.756	1.747			9590	9268	8671	8174	8418	7996	9047	9513	9440	9671	9358	9370	9741	8858	10202	9275	9743	10602	974	941	858
3240	1.591	1.587	1.571	1.582	1.569	1.584	1.638	1.636	1.621	1.59	1.563	1.557	1.498	1.516	1.482	1.597	1.583	1.54	1.67	1.776	1.749			9621	9350	8777	8189	8550	8076	9141	9604	9493	9783	9490	9525	9887	9060	10402	9425	9879	10721	977	943	863
3270	1.584	1.584	1.568	1.583	1.564	1.58	1.624	1.615	1.617	1.599	1.583	1.558	1.508	1.521	1.508	1.589	1.573	1.543	1.685	1.741	1.742			9638	9341	8766	8206	8499	8114	9183	9642	9555	9778	9446	9553	9920	9084	10436	9428	9948	10761	982	945	866
3300	1.586	1.586	1.569	1.592	1.564	1.587	1.632	1.618	1.618	1.607	1.574	1.578	1.516	1.52	1.505	1.596	1.579	1.547	1.672	1.756	1.789			9750	9460	8822	8215	8635	8193	9232	9754	9677	9874	9544	9616	10037	9150	10494	9493	9976	10893	977	936	866
3330	1.603	1.585	1.578	1.581	1.578	1.596	1.638	1.616	1.612	1.602	1.56	1.561	1.496	1.509	1.508	1.586	1.573	1.528	1.681	1.748	1.748			9783	9527	8868	8269	8691	8229	9279	9775	9746	9968	9611	9740	10122	9205	10624	9584	10054	10987	987	954	863
3360	1.582	1.564	1.564	1.58	1.569	1.587	1.64	1.618	1.613	1.594	1.56	1.56	1.501	1.522	1.492	1.596	1.571	1.534	1.683	1.734	1.749			9836	9515	8935	8314	8739	8247	9250	9822	9772	10051	9656	9790	10233	9344	10822	9732	10184	11095	989	954	873
3390	1.571	1.57	1.544	1.558	1.539	1.568	1.631	1.609	1.599	1.595	1.551	1.542	1.479	1.495	1.483	1.581	1.558	1.524	1.685	1.718	1.736			9854	9587	9001	8368	8853	8317	9419	9930	9809	10051	9669	9852	10273	9359	10792	9739	10163	11076	993	951	876
3420	1.579	1.572	1.557	1.56	1.535	1.568	1.619	1.592	1.58	1.596	1.562	1.552	1.489	1.504	1.486	1.591	1.566	1.518	1.678	1.721	1.745			9942	9628	9042	8381	8832	8308	9450	10009	9988	10161	9741	9895	10339	9387	10843	9835	10324	11250	1004	953	878
3450	1.577	1.568	1.548	1.55	1.55	1.56	1.604	1.579	1.573	1.589	1.55	1.548	1.48	1.513	1.491	1.575	1.563	1.516	1.663	1.731	1.722			9974	9662	9085	8464	8909	8264	9436	9965	9946	10181	9739	9987	10439	9409	10926	9845	10297	11301	996	966	884
3480	1.59	1.564	1.559	1.554	1.543	1.574	1.61	1.585	1.581	1.585	1.538	1.553	1.475	1.504	1.48	1.579	1.559	1.511	1.671	1.728	1.759			10031	9687	9102	8458	8906	8306	9503	9952	9928	10278	9794	10060	10461	9442	10957	9922	10302	11316	998	962	879
3510	1.594	1.579	1.562	1.573	1.556	1.564	1.611	1.587	1.584	1.601	1.547	1.546	1.492	1.508	1.482	1.571	1.558	1.523	1.721	1.717	1.764			10071	9723	9158	8449	8960	8326	9551	10063	9973	10349	9795	10102	10451	9450	10998	9909	10351	11279	1003	955	880
3540	1.603	1.57	1.558	1.562	1.543	1.568	1.612	1.586	1.578	1.59	1.539	1.537	1.478	1.494	1.47	1.571	1.549	1.511	1.658	1.731	1.759			10099	9818	9256	8554	9097	8445	9651	10151	10062	10370	9871	10158	10491	9604	11019	10000	10339	11383	1020	983	897
3570	1.595	1.563	1.566	1.574	1.562	1.57	1.616	1.589	1.586	1.581	1.54	1.548	1.486	1.517	1.488	1.576	1.554	1.518	1.676	1.723	1.742			10142	9827	9287	8545	9037	8356	9565	10115	10045	10419	9893	10228	10536	9580	11054	9982	10373	11423	1006	971	896
3600	1.581	1.565	1.563	1.572	1.552	1.564	1.606	1.59	1.577	1.583	1.546	1.536	1.489	1.51	1.474	1.574	1.547	1.512	1.663	1.741	1.748			10157	9760	9282	8620	9107	8356	9645	10172	10128	10408	9921	10257	10521	9625	11024	9992	10405	11434	1022	976	897
3630	1.606	1.587	1.563	1.588	1.558	1.583	1.608	1.585	1.586	1.593	1.541	1.546	1.508	1.505	1.48	1.587	1.562	1.531	1.686	1.741	1.766			10278	9877	9352	8610	9237	8392	9750	10136	10108	10476	10005	10375	10584	9754	11155	10127	10530	11648	1024	979	897
3660	1.604	1.602	1.571	1.572	1.546	1.579	1.609	1.595	1.588	1.592	1.548	1.548	1.491	1.498	1.476	1.588	1.553	1.533	1.671	1.718	1.757			10231	9762	9252	8541	9145	8286	9638	10013	10013	10407	9895	10271	10575	9684	11159	10062	10438	11585	1023	975	899
3690	1.6	1.596	1.578	1.581	1.562	1.579	1.611	1.591	1.589	1.599	1.559	1.552	1.508	1.514	1.491	1.579	1.562	1.524	1.671	1.72	1.755			10296	9863	9278	8579	9229	8335	9765	10136	10164	10486	9907	10313	10557	9620	11126	10070	10408	11536	1012	977	900
3720	1.58	1.586	1.568	1.564	1.545	1.566	1.608	1.58	1.57	1.586	1.56	1.538	1.504	1.525	1.502	1.585	1.547	1.52	1.701	1.728	1.754			10418	9956	9458	8739	9364	8545	10007	10407	10357	10691	10013	10457	10710	9787	11318	10215	10632	11730	1019	978	899
3750	1.582	1.593	1.58	1.563	1.54	1.572	1.603	1.577	1.561	1.591	1.548	1.554	1.499	1.519	1.49	1.576	1.551	1.521	1.668	1.71	1.748			10492	9984	9545	8801	9461	8542	10028	10396	10418	10744	10079	10549	10732	9850	11374	10325	10735	11833	1030	984	897
3780	1.568	1.566	1.543	1.542	1.532	1.564	1.594	1.579	1.577	1.574	1.543	1.545	1.483	1.507	1.482	1.576	1.562	1.527	1.658	1.705	1.723			10562	9994	9496	8805	9444	8545	10013	10429	10522	10776	10085	10547	10838	9844	11443	10311	10691	11916	1039	978	907
3810	1.582	1.595	1.571	1.568	1.545	1.579	1.612	1.605	1.591	1.58	1.566	1.557	1.496	1.51	1.486	1.58	1.571	1.533	1.673	1.726	1.762			10506	9964	9533	8783	9425	8521	9966	10350	10375	10807	10010	10579	10831	9814	11340	10355	10656	11880	1031	992	911
3840	1.584	1.597	1.564	1.569	1.558	1.58	1.621	1.606	1.593	1.578	1.568	1.557	1.499	1.518	1.496	1.58	1.578	1.542	1.668	1.728	1.75			10703	10127	9746	8979	9584	8699	10097	10440	10580	10965	10109	10719	10941	9907	11521	10473	10823	11988	1033	994	918
3870	1.565	1.574	1.543	1.549	1.546	1.567	1.606	1.591	1.578	1.588	1.569	1.552	1.49	1.523	1.497	1.588	1.569	1.527	1.655	1.698	1.727			10739	10173	9779	8963	9577	8753	10169	10543	10684	10977	10100	10701	10960	9853	11524	10446	10735	11891	1043	1001	910
3900	1.556	1.565	1.535	1.552	1.538	1.561	1.612	1.603	1.586	1.585	1.552	1.531	1.472	1.512	1.496	1.587	1.573	1.534	1.67	1.752	1.737			10755	10174	9727	8956	9579	8714	10129	10509	10659	11012	10182	10767	11047	9962	11499	10542	10824	12104	1038	1000	915
3930	1.569	1.579	1.548	1.559	1.541	1.569	1.619	1.606	1.585	1.582	1.571	1.557	1.51	1.534	1.519	1.598	1.597	1.541	1.66	1.749	1.738			10837	10203	9828	9000	9672	8788	10299	10605	10765	11067	10073	10729	11009	9911	11530	10568	10827	12107	1039	993	920
3960	1.576	1.579	1.552	1.558	1.531	1.565	1.602	1.6	1.574	1.578	1.563	1.562	1.492	1.504	1.489	1.582	1.571	1.537	1.679	1.741	1.74			10893	10266	9888	9065	9721	8819	10259	10637	10819	11154	10131	10784	11119	9986	11546	10703	10938	12190	1042	1006	914
3990	1.564	1.576	1.553	1.56	1.542	1.574	1.615	1.602	1.595	1.584	1.567	1.553	1.507	1.51	1.508	1.581	1.581	1.535	1.677	1.748	1.746			10981	10318	9941	9111	9745	8862	10367	10666	10774	11236	10165	10913	11157	10010	11549	10668	10942	12198	1049	1006	925
4020	1.567	1.577	1.561	1.554	1.539	1.569	1.616	1.604	1.592	1.59	1.566	1.554	1.51	1.532	1.503	1.59	1.577	1.542	1.687	1.753	1.747			10939	10197	9880	9007	9690	8837	10218	10658	10787	11103	10108	10781	11054	9941	11515	10641	10853	12170	1045	1006	926
4050	1.573	1.575	1.554	1.554	1.543	1.576	1.619	1.609	1.595	1.582	1.561	1.562	1.496	1.516	1.513	1.586	1.585	1.541	1.679	1.775	1.734			11060	10357	10016	9184	9849	9002	10449	10800	10977	11280	10244	10975	11253	10166	11650	10823	11045	12415	1053	1006	923
4080	1.56	1.576	1.554	1.552	1.533	1.563	1.618	1.594	1.59	1.57	1.558	1.555	1.48	1.507	1.495	1.588	1.57	1.538	1.677	1.774	1.727			11044	10325	10013	9165	9825	8919	10378	10846	10910	11245	10269	10947	11299	10136	11577	10732	11017	12439	1050	1000	922
4110	1.573	1.585	1.562	1.576	1.555	1.582	1.615	1.596	1.579	1.586	1.553	1.559	1.498	1.512	1.498	1.586	1.578	1.542	1.662	1.769	1.751			11122	10449	10138	9218	9871	9007	10543	10949	11016	11277	10333	11006	11225	10181	11618	10904	11124	12385	1052	1016	929
4140	1.576	1.579	1.565	1.575	1.559	1.578	1.624	1.616	1.594	1.583	1.56	1.558	1.502	1.511	1.509	1.593	1.59	1.559	1.705	1.787	1.777			10983	10325	10082	9132	9746	8986	10474	10891	10876	11272	10258	10993	11253	10153	11605	10763	11039	12396	1060	1006	935
4170	1.587	1.591	1.572	1.586	1.566	1.61	1.631	1.614	1.596	1.587	1.566	1.566	1.508	1.526	1.509	1.591	1.589	1.553	1.683	1.786	1.746			10963	10345	10023	9122	9742	8844	10315	10702	10823	11189	10212	10929	11226	10014	11493	10828	11053	12335	1063	1001	941
4200	1.611	1.614	1.584	1.606	1.585	1.605	1.652	1.651	1.622	1.606	1.592	1.571	1.536	1.542	1.525	1.615	1.605	1.572	1.705	1.792	1.754			11048	10390	10118	9145	9845	8973	10434	10872	11043	11215	10231	11060	11228	10090	11726	10947	11076	12351	1061	1021	944
RraB
	OD600																							Total Fluorescence YFP
Time (min)	MG1655_pMMBp: utr_10aa_rraB_yfp: LB 1mM IPTG			ΔettA_pMMBp: utr_10aa_rraB_yfp: LB 1mM IPTG			ΔettA_P21_pMMBp: utr_10aa_rraB_yfp: LB 1mM IPTG			MG1655_pMMBp: utr_10aa_QQ_rraB_yfp: LB 1mM IPTG			ΔettA_pMMBp: utr_10aa_QQ_rraB_yfp: LB 1mM IPTG			ΔettA_P21_pMMBp: utr_QQ_10aa_rraB_yfp: LB 1mM IPTG			MG1655_pMMBp_Ø: LB 1mM IPTG					MG1655_pMMBp: utr_10aa_rraB_yfp: LB 1mM IPTG			ΔettA_pMMBp: utr_10aa_rraB_yfp: LB 1mM IPTG			ΔettA_P21_pMMBp: utr_10aa_rraB_yfp: LB 1mM IPTG			MG1655_pMMBp: utr_10aa_QQ_rraB_yfp: LB 1mM IPTG			ΔettA_pMMBp: utr_10aa_QQ_rraB_yfp: LB 1mM IPTG			ΔettA_P21_pMMBp: utr_QQ_10aa_rraB_yfp: LB 1mM IPTG			MG1655_pMMBp_Ø: LB 1mM IPTG
0	0.135	0.115	0.116	0.125	0.103	0.14	0.114	0.146	0.113	0.148	0.16	0.148	0.156	0.142	0.142	0.166	0.156	0.14	0.114	0.114	0.117			415	441	424	442	439	411	445	400	432	414	402	415	440	436	460	411	417	418	412	423	398
30	0.163	0.136	0.137	0.117	0.127	0.158	0.147	0.168	0.124	0.179	0.18	0.162	0.15	0.149	0.144	0.192	0.179	0.139	0.143	0.139	0.147			422	447	424	430	424	410	443	418	438	397	397	409	409	423	434	394	398	410	394	401	381
60	0.252	0.213	0.209	0.182	0.177	0.226	0.22	0.241	0.192	0.261	0.246	0.236	0.222	0.192	0.208	0.253	0.248	0.209	0.226	0.214	0.209			482	518	482	473	477	446	507	476	506	398	391	397	413	417	434	387	390	388	369	370	351
90	0.412	0.377	0.36	0.329	0.3	0.374	0.385	0.381	0.35	0.413	0.417	0.389	0.334	0.313	0.35	0.42	0.399	0.369	0.378	0.368	0.35			542	577	545	520	521	479	575	532	554	372	365	375	391	403	407	362	358	364	319	328	311
120	0.532	0.495	0.488	0.449	0.45	0.498	0.509	0.527	0.47	0.537	0.535	0.523	0.466	0.443	0.456	0.538	0.54	0.479	0.482	0.484	0.457			759	796	735	648	657	622	792	705	728	428	406	409	416	418	463	401	399	399	306	313	292
150	0.655	0.625	0.606	0.586	0.566	0.636	0.632	0.63	0.576	0.652	0.65	0.637	0.58	0.56	0.568	0.644	0.652	0.583	0.588	0.603	0.555			1072	1145	1069	910	899	865	1138	1014	1042	520	491	487	490	485	563	479	471	465	293	306	280
180	0.746	0.714	0.717	0.684	0.677	0.742	0.719	0.75	0.674	0.731	0.731	0.715	0.683	0.668	0.66	0.725	0.741	0.68	0.686	0.68	0.682			1451	1550	1429	1185	1153	1133	1545	1361	1415	613	584	590	583	579	663	573	568	564	285	294	268
210	0.833	0.801	0.792	0.764	0.758	0.823	0.815	0.826	0.748	0.826	0.831	0.805	0.757	0.745	0.737	0.823	0.814	0.744	0.784	0.779	0.756			1831	1973	1816	1483	1461	1412	1980	1761	1833	712	683	693	684	689	790	675	659	659	283	286	261
240	0.928	0.896	0.895	0.87	0.867	0.93	0.915	0.945	0.836	0.909	0.912	0.908	0.843	0.84	0.814	0.93	0.918	0.836	0.876	0.861	0.851			2407	2615	2413	1926	1888	1844	2570	2305	2355	871	842	847	829	827	969	809	784	795	283	284	264
270	0.995	0.965	0.963	0.94	0.94	0.988	0.998	1.006	0.9	0.981	0.978	0.97	0.913	0.911	0.874	0.994	0.978	0.887	0.939	0.927	0.915			2919	3189	2968	2399	2354	2271	3169	2845	2913	1023	984	1001	988	991	1153	959	922	939	286	291	268
300	1.056	1.036	1.022	0.996	1.003	1.046	1.061	1.072	1.005	1.042	1.034	1.028	0.984	0.97	0.944	1.056	1.049	0.989	1.015	0.997	1.002			3406	3706	3472	2805	2781	2632	3721	3301	3407	1182	1133	1145	1155	1153	1327	1104	1063	1079	287	289	274
330	1.118	1.086	1.08	1.048	1.063	1.102	1.112	1.127	1.062	1.109	1.088	1.097	1.048	1.027	0.991	1.119	1.122	1.058	1.094	1.069	1.069			3917	4269	3983	3197	3171	2998	4276	3819	3898	1314	1269	1291	1288	1304	1496	1235	1192	1198	294	296	272
360	1.176	1.146	1.146	1.101	1.129	1.162	1.176	1.188	1.129	1.166	1.143	1.15	1.105	1.084	1.048	1.174	1.157	1.113	1.148	1.122	1.162			4395	4778	4488	3561	3558	3342	4805	4308	4439	1458	1391	1437	1428	1448	1661	1367	1330	1321	288	283	275
390	1.237	1.206	1.21	1.166	1.198	1.218	1.234	1.246	1.175	1.224	1.204	1.208	1.162	1.168	1.101	1.233	1.215	1.175	1.21	1.192	1.198			4875	5282	4928	3927	3915	3664	5271	4712	4895	1595	1542	1579	1572	1600	1821	1508	1456	1471	292	292	277
420	1.278	1.264	1.265	1.211	1.239	1.259	1.297	1.284	1.242	1.271	1.266	1.275	1.191	1.188	1.131	1.302	1.274	1.226	1.28	1.239	1.264			5266	5718	5292	4250	4190	3940	5745	5076	5344	1744	1679	1701	1712	1726	1970	1641	1566	1604	298	297	272
450	1.327	1.293	1.305	1.27	1.292	1.331	1.325	1.324	1.257	1.32	1.305	1.317	1.254	1.274	1.184	1.339	1.322	1.254	1.31	1.29	1.291			5617	6052	5634	4437	4423	4175	6051	5353	5592	1867	1784	1830	1834	1850	2101	1741	1698	1698	293	298	277
480	1.368	1.344	1.362	1.313	1.339	1.369	1.377	1.371	1.309	1.362	1.364	1.367	1.301	1.323	1.231	1.387	1.35	1.305	1.364	1.342	1.348			6003	6450	6043	4735	4732	4437	6484	5764	6015	2006	1923	1951	1956	1981	2246	1871	1802	1838	291	295	279
510	1.412	1.393	1.419	1.364	1.385	1.416	1.421	1.406	1.347	1.416	1.424	1.414	1.345	1.362	1.263	1.44	1.399	1.358	1.407	1.376	1.393			6395	6846	6399	4978	4993	4635	6799	6091	6346	2140	2043	2084	2085	2104	2409	1996	1934	1952	297	300	285
540	1.457	1.441	1.465	1.399	1.434	1.448	1.453	1.452	1.385	1.46	1.452	1.444	1.381	1.405	1.298	1.466	1.434	1.416	1.447	1.415	1.443			6743	7187	6718	5173	5223	4863	7102	6410	6719	2284	2182	2205	2220	2240	2520	2116	2029	2089	305	309	286
570	1.509	1.493	1.508	1.449	1.484	1.5	1.502	1.507	1.449	1.502	1.493	1.486	1.416	1.436	1.336	1.501	1.473	1.46	1.479	1.447	1.468			7043	7511	7013	5396	5453	5105	7487	6726	7044	2394	2275	2323	2348	2360	2652	2232	2145	2196	308	301	285
600	1.551	1.537	1.552	1.476	1.515	1.533	1.528	1.56	1.502	1.555	1.554	1.539	1.469	1.494	1.376	1.551	1.531	1.512	1.516	1.486	1.508			7347	7753	7310	5598	5635	5287	7692	6977	7327	2495	2382	2424	2438	2454	2781	2322	2257	2303	309	305	286
630	1.595	1.567	1.588	1.511	1.555	1.563	1.563	1.589	1.537	1.604	1.588	1.574	1.503	1.522	1.392	1.582	1.557	1.54	1.558	1.521	1.538			7596	8063	7586	5768	5802	5442	7934	7271	7579	2583	2452	2523	2541	2580	2866	2422	2342	2412	314	307	291
660	1.629	1.603	1.624	1.544	1.585	1.598	1.592	1.63	1.587	1.632	1.617	1.598	1.534	1.556	1.427	1.6	1.586	1.566	1.596	1.552	1.566			7865	8276	7817	5928	6036	5648	8216	7431	7941	2702	2579	2644	2659	2678	3014	2493	2443	2497	323	320	292
690	1.668	1.638	1.653	1.57	1.613	1.629	1.617	1.662	1.624	1.671	1.657	1.636	1.576	1.598	1.449	1.632	1.622	1.614	1.618	1.584	1.598			8074	8504	8078	6174	6266	5841	8515	7732	8154	2767	2652	2712	2788	2776	3156	2580	2532	2591	326	318	292
720	1.696	1.671	1.688	1.583	1.642	1.638	1.649	1.681	1.644	1.687	1.684	1.664	1.596	1.612	1.462	1.658	1.649	1.632	1.64	1.606	1.627			8321	8778	8360	6356	6469	6052	8781	8023	8405	2880	2736	2829	2898	2915	3300	2681	2639	2665	327	321	296
750	1.724	1.702	1.713	1.632	1.666	1.679	1.679	1.709	1.691	1.72	1.715	1.692	1.631	1.644	1.503	1.691	1.672	1.673	1.671	1.641	1.652			8588	9062	8633	6553	6673	6229	9013	8146	8615	2990	2865	2915	3017	3031	3417	2783	2719	2781	329	335	302
780	1.76	1.742	1.741	1.648	1.703	1.708	1.715	1.727	1.715	1.75	1.745	1.723	1.653	1.661	1.507	1.718	1.697	1.696	1.691	1.662	1.673			8849	9294	8875	6746	6829	6407	9236	8459	8959	3083	2960	3013	3146	3149	3569	2892	2840	2907	339	329	310
810	1.794	1.766	1.779	1.66	1.724	1.73	1.734	1.766	1.752	1.767	1.762	1.747	1.676	1.682	1.544	1.73	1.715	1.717	1.724	1.69	1.698			9122	9544	9151	6941	6990	6608	9514	8718	9268	3196	3046	3117	3247	3248	3702	2948	2911	2985	342	335	314
840	1.814	1.794	1.805	1.692	1.753	1.769	1.761	1.795	1.773	1.81	1.803	1.779	1.704	1.722	1.548	1.766	1.751	1.751	1.746	1.716	1.729			9423	9857	9478	7098	7264	6788	9783	8928	9483	3322	3154	3242	3384	3398	3858	3077	3044	3097	341	345	318
870	1.833	1.822	1.82	1.722	1.769	1.787	1.786	1.799	1.786	1.822	1.823	1.804	1.73	1.736	1.552	1.781	1.765	1.77	1.768	1.74	1.745			9738	10142	9773	7294	7485	6966	10073	9192	9774	3448	3284	3351	3518	3508	4013	3204	3148	3233	346	342	319
900	1.858	1.835	1.84	1.728	1.788	1.79	1.803	1.82	1.809	1.856	1.839	1.83	1.76	1.768	1.564	1.802	1.789	1.788	1.788	1.76	1.769			10096	10524	10107	7534	7736	7235	10444	9543	10240	3606	3435	3509	3679	3679	4191	3324	3304	3338	351	348	324
930	1.873	1.85	1.857	1.743	1.801	1.804	1.816	1.832	1.822	1.861	1.853	1.838	1.757	1.779	1.576	1.818	1.814	1.803	1.791	1.766	1.77			10454	10886	10466	7749	7936	7436	10812	9927	10581	3776	3585	3681	3854	3859	4382	3481	3424	3514	358	351	326
960	1.892	1.866	1.873	1.769	1.811	1.827	1.831	1.852	1.858	1.879	1.872	1.854	1.774	1.786	1.593	1.841	1.827	1.828	1.808	1.781	1.791			10795	11282	10847	8011	8224	7661	11236	10293	10996	3928	3739	3803	4041	4014	4563	3620	3555	3678	368	361	339
990	1.91	1.881	1.892	1.793	1.844	1.863	1.864	1.875	1.882	1.897	1.888	1.873	1.795	1.803	1.608	1.851	1.836	1.838	1.825	1.794	1.802			11172	11627	11182	8213	8458	7859	11533	10504	11250	4109	3889	3965	4206	4172	4790	3761	3700	3852	368	363	339
1020	1.927	1.91	1.919	1.805	1.851	1.888	1.876	1.902	1.885	1.921	1.91	1.897	1.833	1.83	1.621	1.876	1.861	1.867	1.842	1.806	1.829			11535	11953	11586	8471	8751	8103	11874	10922	11727	4306	4047	4148	4390	4404	5035	3919	3851	4011	374	371	346
1050	1.94	1.919	1.925	1.82	1.863	1.884	1.891	1.893	1.895	1.938	1.932	1.925	1.844	1.845	1.626	1.891	1.871	1.882	1.851	1.823	1.824			11888	12388	11927	8668	8992	8348	12244	11214	12066	4459	4246	4289	4625	4613	5260	4104	3990	4190	388	372	347
1080	1.952	1.936	1.938	1.834	1.865	1.891	1.907	1.917	1.908	1.94	1.935	1.925	1.859	1.848	1.618	1.895	1.882	1.887	1.877	1.838	1.853			12338	12915	12433	8926	9354	8643	12752	11616	12444	4675	4447	4526	4847	4867	5502	4299	4176	4370	386	378	355
1110	1.961	1.942	1.935	1.837	1.869	1.902	1.904	1.921	1.922	1.942	1.95	1.932	1.865	1.865	1.628	1.915	1.907	1.9	1.88	1.843	1.871			12820	13382	12931	9225	9620	8888	13253	12090	12914	4899	4677	4763	5069	5096	5790	4515	4372	4574	381	383	355
1140	1.974	1.942	1.963	1.865	1.88	1.924	1.923	1.954	1.938	1.97	1.964	1.951	1.885	1.882	1.635	1.912	1.904	1.909	1.888	1.853	1.88			13347	13873	13506	9474	9850	9128	13722	12379	13377	5190	4885	5003	5317	5291	6051	4679	4548	4801	393	387	362
[truncated: 32 more rows]
[truncated: 137 more columns]

## Sheet: SI 4a
His6-EttA no incubation		His6-EttA 60 min 37 C		His6-EttA 150 min 37 C		His6-EttA 240 min 37 C			volume (mL)	molar mass (peak 1) 240 min √† 37¬∞C		volume (mL)	molar mass (peak 2) 240 min √† 37¬∞C
[truncated: 10,991 more rows]

[truncated: 13 more sheets: SI4b, SI Fig. 5 a, SI Fig. 5b, SI Fig 5c, SI Fig. 6a, SI Fig. 6b, SI Fig. 6d, SI Fig. 7a , SI Fig. 7b, SI Fig 7c, SI Fig 7d, SI Fig 7e, SI Fig 7f]
