# Supplementary material for: Global regulation via modulation of ribosome pausing by the ABC-F protein EttA
Source: Nat Commun. 2024 Jul 26;15:6314. doi: 10.1038/s41467-024-50627-z (PMC11282234; doi:10.1038/s41467-024-50627-z)
Supplement: Supplementary file 4 — Source Data file [file 41467_2024_50627_MOESM4_ESM.zip › Source_Data/Source Data_Fig_main.xlsx]

## Sheet: Fig.1a
Time (min)	MG1655: MMAA 0.4 M NaCl			ΔettA: MMAA 0.4 M NaCl			ΔettA_P21: MMAA 0.4 M NaCl			MG1655: MMAA 0.2 M NaCl			ΔettA: MMAA 0.2 M NaCl			ΔettA_P21: MMAA 0.2M NaCl			MG1655: MMAA			ΔettA: MMAA			ΔettA_P21: MMAA				Heat map
0	0.209	0.207	0.213	0.201	0.217	0.197	0.195	0.203	0.203	0.226	0.198	0.198	0.19	0.167	0.22	0.203	0.199	0.192	0.217	0.203	0.192	0.181	0.151	0.177	0.192	0.187	0.15		MMAA	t0 0 min	texp 480 min	tentry 990 min	tstat1 1980 min	tstat2 4470 min
30	0.196	0.19	0.195	0.18	0.2	0.19	0.189	0.193	0.198	0.213	0.207	0.18	0.149	0.145	0.169	0.177	0.183	0.159	0.178	0.232	0.193	0.176	0.161	0.182	0.2	0.168	0.156		WT 0	0.204	0.495	1.20933	1.86867	2.097
60	0.186	0.181	0.181	0.172	0.179	0.175	0.17	0.178	0.186	0.245	0.21	0.181	0.166	0.153	0.22	0.217	0.184	0.172	0.166	0.167	0.175	0.145	0.128	0.131	0.187	0.139	0.141		ΔettA 0	0.169667	0.491333	1.237	1.87633	2.136
90	0.186	0.18	0.179	0.17	0.183	0.174	0.171	0.18	0.182	0.206	0.198	0.198	0.144	0.141	0.161	0.17	0.163	0.147	0.162	0.187	0.185	0.144	0.132	0.148	0.154	0.154	0.129		ΔettA_P21 0	0.176333	0.496	1.288	1.85633	2.09433
120	0.184	0.175	0.179	0.17	0.187	0.183	0.175	0.189	0.19	0.208	0.184	0.172	0.163	0.161	0.19	0.188	0.168	0.172	0.184	0.18	0.161	0.15	0.126	0.167	0.159	0.154	0.134
150	0.185	0.18	0.182	0.178	0.194	0.183	0.183	0.194	0.196	0.223	0.194	0.162	0.151	0.178	0.178	0.189	0.164	0.161	0.158	0.168	0.157	0.152	0.148	0.142	0.155	0.147	0.126		MMAA 0.4 m NaCl	t0 0 min	texp 930 min	tentry 2100 min	tstat1 3210 min	tstat2 4470 min
180	0.193	0.183	0.185	0.179	0.192	0.18	0.19	0.196	0.2	0.247	0.223	0.19	0.164	0.152	0.199	0.208	0.199	0.188	0.168	0.18	0.175	0.155	0.13	0.155	0.167	0.15	0.137		WT 0.4	0.209667	0.415	1.225	1.45933	1.53067
210	0.197	0.186	0.196	0.181	0.192	0.181	0.18	0.187	0.191	0.201	0.193	0.175	0.156	0.159	0.179	0.194	0.167	0.173	0.182	0.184	0.186	0.158	0.152	0.158	0.169	0.163	0.136		ΔettA 0.4	0.205	0.269333	1.01533	1.437	1.52033
240	0.2	0.195	0.196	0.179	0.189	0.177	0.179	0.19	0.193	0.229	0.21	0.194	0.179	0.174	0.19	0.206	0.195	0.186	0.184	0.182	0.173	0.169	0.169	0.16	0.172	0.162	0.154		ΔettA_P21 0.4	0.200333	0.408333	1.23867	1.509	1.59133
270	0.201	0.192	0.197	0.178	0.192	0.182	0.182	0.191	0.197	0.223	0.183	0.164	0.169	0.154	0.191	0.19	0.177	0.173	0.207	0.2	0.192	0.214	0.174	0.193	0.216	0.202	0.168
300	0.209	0.198	0.202	0.185	0.193	0.186	0.188	0.197	0.197	0.22	0.224	0.197	0.164	0.162	0.187	0.214	0.192	0.182	0.218	0.231	0.231	0.231	0.194	0.211	0.217	0.224	0.191
330	0.207	0.195	0.201	0.181	0.193	0.186	0.192	0.201	0.206	0.244	0.231	0.209	0.184	0.181	0.218	0.228	0.218	0.215	0.257	0.266	0.258	0.258	0.241	0.247	0.274	0.244	0.217
360	0.207	0.199	0.201	0.184	0.197	0.192	0.194	0.207	0.207	0.222	0.219	0.194	0.18	0.172	0.179	0.216	0.195	0.181	0.312	0.324	0.311	0.316	0.294	0.317	0.319	0.33	0.289
390	0.22	0.21	0.216	0.192	0.204	0.197	0.206	0.219	0.217	0.264	0.262	0.216	0.197	0.189	0.208	0.267	0.228	0.24	0.344	0.353	0.322	0.336	0.321	0.334	0.334	0.334	0.328
420	0.218	0.208	0.208	0.193	0.203	0.194	0.206	0.215	0.222	0.286	0.288	0.255	0.223	0.22	0.245	0.282	0.255	0.265	0.386	0.382	0.381	0.384	0.365	0.382	0.386	0.386	0.345
450	0.223	0.217	0.225	0.201	0.211	0.209	0.22	0.226	0.225	0.28	0.259	0.247	0.215	0.228	0.226	0.246	0.252	0.237	0.461	0.448	0.445	0.445	0.434	0.462	0.477	0.465	0.417
480	0.24	0.231	0.236	0.205	0.219	0.208	0.215	0.234	0.232	0.318	0.291	0.287	0.262	0.232	0.252	0.296	0.288	0.307	0.499	0.493	0.493	0.508	0.48	0.486	0.512	0.486	0.49
510	0.237	0.227	0.232	0.2	0.21	0.207	0.226	0.237	0.237	0.344	0.326	0.307	0.271	0.269	0.295	0.328	0.318	0.3	0.552	0.563	0.545	0.543	0.511	0.528	0.572	0.535	0.527
540	0.255	0.242	0.245	0.208	0.218	0.216	0.233	0.253	0.253	0.379	0.385	0.362	0.316	0.31	0.314	0.386	0.366	0.388	0.583	0.62	0.574	0.582	0.553	0.564	0.603	0.585	0.57
570	0.259	0.245	0.25	0.213	0.222	0.222	0.241	0.251	0.254	0.439	0.434	0.407	0.348	0.339	0.378	0.427	0.43	0.42	0.62	0.625	0.622	0.608	0.591	0.63	0.624	0.632	0.598
600	0.258	0.248	0.253	0.212	0.222	0.218	0.251	0.267	0.256	0.453	0.446	0.429	0.376	0.39	0.395	0.443	0.439	0.428	0.686	0.676	0.659	0.654	0.654	0.677	0.687	0.687	0.644
630	0.269	0.258	0.259	0.213	0.221	0.219	0.255	0.268	0.27	0.488	0.464	0.474	0.407	0.412	0.404	0.461	0.48	0.461	0.71	0.713	0.716	0.707	0.7	0.713	0.742	0.748	0.716
660	0.283	0.272	0.275	0.218	0.235	0.236	0.272	0.289	0.285	0.552	0.52	0.501	0.464	0.463	0.488	0.546	0.547	0.522	0.756	0.74	0.752	0.744	0.736	0.767	0.785	0.8	0.764
690	0.283	0.274	0.274	0.216	0.229	0.222	0.266	0.292	0.283	0.596	0.577	0.568	0.509	0.512	0.514	0.602	0.601	0.584	0.796	0.79	0.781	0.794	0.78	0.785	0.835	0.827	0.812
720	0.302	0.291	0.299	0.228	0.239	0.231	0.279	0.301	0.296	0.624	0.603	0.594	0.523	0.528	0.532	0.623	0.607	0.608	0.848	0.856	0.834	0.85	0.847	0.826	0.89	0.908	0.882
750	0.327	0.306	0.309	0.23	0.24	0.238	0.294	0.316	0.31	0.691	0.671	0.673	0.615	0.6	0.595	0.677	0.68	0.678	0.878	0.865	0.864	0.876	0.864	0.915	0.93	0.931	0.922
780	0.331	0.318	0.321	0.233	0.242	0.242	0.304	0.325	0.33	0.734	0.716	0.718	0.651	0.632	0.621	0.677	0.696	0.685	0.931	0.957	0.917	0.937	0.944	0.941	1.009	1.01	0.986
810	0.34	0.331	0.33	0.235	0.244	0.241	0.312	0.352	0.333	0.8	0.732	0.794	0.678	0.673	0.677	0.744	0.78	0.765	0.987	0.946	0.976	0.978	0.985	0.985	1.038	1.092	1.057
840	0.37	0.353	0.355	0.247	0.26	0.256	0.341	0.366	0.357	0.824	0.768	0.813	0.707	0.692	0.691	0.785	0.821	0.802	1.033	0.995	1.034	1.03	1.01	1.019	1.057	1.091	1.103
870	0.379	0.374	0.364	0.244	0.257	0.248	0.344	0.392	0.364	0.884	0.854	0.857	0.757	0.733	0.729	0.86	0.859	0.855	1.065	1.078	1.068	1.113	1.08	1.114	1.137	1.187	1.17
900	0.424	0.385	0.383	0.249	0.267	0.258	0.359	0.392	0.391	0.923	0.911	0.907	0.793	0.762	0.755	0.869	0.896	0.87	1.108	1.095	1.095	1.17	1.115	1.144	1.175	1.185	1.175
930	0.416	0.426	0.403	0.259	0.275	0.274	0.385	0.426	0.414	0.974	0.952	0.948	0.822	0.816	0.784	0.944	0.948	0.943	1.146	1.126	1.127	1.167	1.16	1.178	1.199	1.255	1.235
960	0.467	0.443	0.433	0.273	0.288	0.276	0.407	0.442	0.433	1.001	0.97	0.983	0.86	0.83	0.811	0.951	0.976	0.979	1.189	1.167	1.184	1.219	1.193	1.195	1.224	1.259	1.264
990	0.474	0.461	0.45	0.275	0.301	0.289	0.43	0.487	0.475	1.041	1.032	1.02	0.896	0.857	0.863	0.993	1.027	1.012	1.22	1.191	1.217	1.238	1.246	1.227	1.266	1.299	1.299
1020	0.487	0.473	0.465	0.276	0.295	0.308	0.441	0.483	0.485	1.101	1.073	1.076	0.923	0.893	0.896	1.034	1.109	1.025	1.293	1.234	1.27	1.287	1.279	1.29	1.301	1.36	1.328
1050	0.512	0.502	0.494	0.287	0.302	0.298	0.46	0.506	0.522	1.135	1.14	1.14	0.974	0.93	0.933	1.108	1.138	1.12	1.313	1.304	1.292	1.324	1.357	1.322	1.342	1.35	1.378
1080	0.534	0.523	0.513	0.299	0.31	0.312	0.488	0.547	0.515	1.166	1.175	1.159	0.986	0.952	0.944	1.111	1.201	1.157	1.343	1.297	1.353	1.353	1.352	1.329	1.355	1.38	1.392
1110	0.565	0.557	0.549	0.334	0.329	0.355	0.512	0.57	0.555	1.205	1.177	1.19	1.014	0.98	0.996	1.126	1.182	1.155	1.376	1.343	1.358	1.386	1.399	1.373	1.396	1.411	1.429
1140	0.591	0.577	0.57	0.321	0.34	0.335	0.536	0.621	0.593	1.245	1.214	1.242	1.04	1.009	1.016	1.146	1.21	1.182	1.396	1.374	1.394	1.397	1.421	1.386	1.396	1.42	1.452
1170	0.619	0.603	0.61	0.339	0.358	0.352	0.561	0.606	0.61	1.252	1.228	1.251	1.092	1.044	1.037	1.17	1.242	1.204	1.432	1.42	1.429	1.497	1.485	1.466	1.44	1.465	1.505
1200	0.641	0.628	0.626	0.35	0.365	0.361	0.588	0.647	0.629	1.265	1.242	1.26	1.113	1.077	1.066	1.191	1.239	1.236	1.451	1.434	1.441	1.493	1.513	1.469	1.435	1.471	1.495
1230	0.663	0.652	0.645	0.354	0.374	0.371	0.611	0.658	0.659	1.298	1.284	1.294	1.148	1.109	1.086	1.192	1.255	1.224	1.484	1.5	1.487	1.542	1.531	1.501	1.486	1.494	1.536
1260	0.687	0.675	0.677	0.388	0.391	0.39	0.638	0.687	0.691	1.318	1.28	1.316	1.164	1.13	1.121	1.251	1.288	1.234	1.518	1.495	1.498	1.548	1.547	1.531	1.493	1.511	1.55
1290	0.714	0.703	0.701	0.387	0.407	0.406	0.668	0.722	0.713	1.331	1.31	1.323	1.193	1.145	1.129	1.232	1.276	1.234	1.582	1.536	1.572	1.604	1.617	1.569	1.532	1.594	1.598
1320	0.741	0.733	0.738	0.411	0.432	0.432	0.725	0.742	0.722	1.361	1.318	1.344	1.222	1.175	1.157	1.251	1.283	1.266	1.565	1.547	1.559	1.615	1.603	1.596	1.565	1.57	1.615
1350	0.762	0.75	0.747	0.415	0.433	0.434	0.704	0.759	0.747	1.382	1.343	1.368	1.252	1.19	1.182	1.281	1.317	1.269	1.616	1.592	1.601	1.649	1.631	1.619	1.573	1.603	1.646
1380	0.79	0.781	0.782	0.437	0.463	0.459	0.753	0.782	0.768	1.402	1.352	1.4	1.276	1.232	1.21	1.302	1.347	1.316	1.64	1.6	1.606	1.653	1.644	1.616	1.604	1.626	1.666
1410	0.819	0.808	0.804	0.469	0.486	0.498	0.776	0.824	0.82	1.402	1.376	1.41	1.292	1.245	1.219	1.308	1.354	1.316	1.67	1.643	1.672	1.677	1.664	1.644	1.625	1.67	1.705
1440	0.836	0.83	0.825	0.49	0.508	0.521	0.803	0.844	0.828	1.426	1.383	1.436	1.306	1.257	1.238	1.313	1.363	1.326	1.685	1.656	1.678	1.695	1.669	1.661	1.631	1.654	1.712
1470	0.858	0.856	0.851	0.502	0.526	0.531	0.811	0.857	0.847	1.467	1.427	1.467	1.357	1.296	1.288	1.356	1.424	1.364	1.706	1.687	1.72	1.73	1.691	1.685	1.668	1.68	1.728
1500	0.878	0.872	0.866	0.52	0.547	0.551	0.829	0.882	0.864	1.47	1.428	1.485	1.386	1.306	1.295	1.373	1.412	1.374	1.716	1.687	1.703	1.731	1.704	1.692	1.655	1.702	1.719
1530	0.899	0.896	0.892	0.554	0.57	0.581	0.865	0.909	0.893	1.48	1.436	1.477	1.377	1.324	1.311	1.376	1.429	1.38	1.738	1.694	1.71	1.724	1.711	1.675	1.662	1.687	1.738
1560	0.917	0.917	0.911	0.568	0.588	0.594	0.885	0.921	0.912	1.497	1.459	1.496	1.408	1.344	1.337	1.384	1.458	1.397	1.76	1.72	1.748	1.754	1.739	1.722	1.701	1.73	1.759
1590	0.936	0.934	0.932	0.603	0.621	0.618	0.902	0.947	0.931	1.526	1.489	1.533	1.44	1.384	1.358	1.432	1.501	1.437	1.759	1.734	1.752	1.755	1.748	1.727	1.7	1.729	1.752
1620	0.966	0.966	0.959	0.625	0.647	0.652	0.934	0.984	0.961	1.54	1.501	1.531	1.454	1.396	1.389	1.443	1.493	1.45	1.762	1.738	1.748	1.767	1.753	1.728	1.738	1.739	1.784
1650	0.983	0.982	0.981	0.647	0.661	0.679	0.952	0.998	0.974	1.545	1.507	1.547	1.475	1.418	1.388	1.466	1.514	1.487	1.785	1.75	1.761	1.787	1.767	1.737	1.718	1.757	1.786
1680	1.003	1	0.997	0.668	0.683	0.699	0.975	1.016	0.999	1.578	1.53	1.57	1.485	1.423	1.428	1.47	1.519	1.477	1.816	1.776	1.776	1.799	1.787	1.767	1.763	1.768	1.805
1710	1.02	1.018	1.015	0.693	0.708	0.718	0.993	1.037	1.017	1.59	1.574	1.602	1.528	1.459	1.441	1.511	1.569	1.532	1.817	1.787	1.793	1.825	1.802	1.785	1.773	1.78	1.83
1740	1.043	1.036	1.037	0.721	0.743	0.744	1.013	1.062	1.041	1.594	1.57	1.601	1.524	1.462	1.447	1.496	1.564	1.513	1.816	1.797	1.796	1.813	1.798	1.793	1.773	1.784	1.821
1770	1.062	1.061	1.061	0.745	0.769	0.776	1.039	1.079	1.057	1.617	1.581	1.604	1.544	1.476	1.476	1.526	1.579	1.529	1.84	1.824	1.82	1.841	1.843	1.805	1.809	1.786	1.841
1800	1.083	1.078	1.078	0.772	0.787	0.803	1.065	1.102	1.08	1.618	1.577	1.61	1.556	1.463	1.467	1.507	1.564	1.523	1.846	1.831	1.839	1.86	1.854	1.837	1.808	1.815	1.852
1830	1.099	1.096	1.094	0.792	0.808	0.815	1.081	1.115	1.095	1.625	1.622	1.646	1.59	1.5	1.481	1.532	1.588	1.564	1.854	1.84	1.842	1.859	1.867	1.821	1.827	1.828	1.859
1860	1.117	1.117	1.114	0.824	0.834	0.847	1.101	1.135	1.115	1.636	1.603	1.655	1.575	1.499	1.506	1.533	1.611	1.55	1.858	1.81	1.855	1.857	1.84	1.834	1.806	1.825	1.858
1890	1.134	1.127	1.126	0.847	0.859	0.868	1.116	1.149	1.127	1.645	1.622	1.646	1.578	1.518	1.501	1.546	1.602	1.562	1.876	1.836	1.856	1.885	1.876	1.861	1.838	1.847	1.881
1920	1.147	1.142	1.144	0.869	0.878	0.889	1.132	1.159	1.142	1.65	1.63	1.653	1.605	1.526	1.507	1.567	1.606	1.561	1.882	1.852	1.872	1.902	1.896	1.871	1.834	1.874	1.89
1950	1.165	1.161	1.158	0.9	0.911	0.923	1.16	1.193	1.17	1.66	1.641	1.664	1.607	1.537	1.52	1.56	1.62	1.572	1.883	1.853	1.865	1.905	1.919	1.853	1.84	1.857	1.884
1980	1.17	1.165	1.17	0.909	0.917	0.927	1.16	1.188	1.171	1.684	1.657	1.69	1.623	1.557	1.55	1.593	1.644	1.591	1.887	1.845	1.874	1.891	1.878	1.86	1.832	1.861	1.876
2010	1.188	1.187	1.189	0.94	0.949	0.964	1.183	1.213	1.197	1.678	1.669	1.686	1.627	1.546	1.54	1.571	1.643	1.582	1.904	1.884	1.885	1.923	1.905	1.874	1.872	1.891	1.898
2040	1.203	1.197	1.2	0.968	0.975	0.986	1.203	1.231	1.216	1.685	1.691	1.691	1.647	1.555	1.553	1.589	1.64	1.621	1.899	1.876	1.884	1.917	1.92	1.887	1.858	1.868	1.907
2070	1.209	1.206	1.209	0.991	0.996	1.002	1.214	1.242	1.229	1.703	1.679	1.693	1.649	1.568	1.55	1.596	1.636	1.621	1.904	1.886	1.902	1.943	1.921	1.893	1.863	1.88	1.915
2100	1.225	1.222	1.228	1.01	1.012	1.024	1.23	1.25	1.236	1.709	1.698	1.712	1.666	1.582	1.572	1.606	1.657	1.622	1.926	1.904	1.915	1.937	1.95	1.904	1.874	1.901	1.912
2130	1.234	1.236	1.233	1.031	1.036	1.044	1.241	1.271	1.25	1.712	1.73	1.729	1.683	1.603	1.602	1.638	1.69	1.66	1.916	1.9	1.904	1.958	1.931	1.917	1.874	1.878	1.929
2160	1.255	1.254	1.261	1.062	1.062	1.075	1.263	1.283	1.268	1.726	1.715	1.732	1.68	1.601	1.603	1.627	1.7	1.662	1.933	1.896	1.931	1.946	1.936	1.908	1.881	1.893	1.945
2190	1.257	1.254	1.257	1.066	1.068	1.076	1.262	1.286	1.266	1.723	1.709	1.736	1.665	1.615	1.582	1.626	1.668	1.634	1.918	1.901	1.934	1.944	1.934	1.929	1.881	1.892	1.922
2220	1.261	1.261	1.267	1.081	1.083	1.09	1.266	1.291	1.275	1.756	1.751	1.753	1.713	1.651	1.632	1.646	1.699	1.659	1.952	1.929	1.945	1.968	1.987	1.928	1.911	1.915	1.96
2250	1.291	1.283	1.288	1.107	1.112	1.117	1.296	1.317	1.303	1.75	1.729	1.747	1.69	1.635	1.625	1.643	1.701	1.65	1.942	1.916	1.922	1.954	1.948	1.919	1.891	1.904	1.932
2280	1.288	1.292	1.29	1.12	1.126	1.121	1.297	1.323	1.296	1.749	1.729	1.746	1.692	1.643	1.614	1.64	1.694	1.672	1.968	1.922	1.958	1.986	1.967	1.958	1.911	1.946	1.959
2310	1.299	1.301	1.304	1.137	1.142	1.142	1.318	1.338	1.319	1.762	1.753	1.769	1.702	1.642	1.629	1.663	1.733	1.679	1.951	1.933	1.959	1.976	1.975	1.946	1.914	1.937	1.949
2340	1.315	1.314	1.314	1.155	1.158	1.152	1.324	1.344	1.326	1.746	1.74	1.741	1.703	1.634	1.622	1.655	1.688	1.674	1.97	1.954	1.936	1.97	1.969	1.943	1.931	1.932	1.946
2370	1.324	1.324	1.329	1.17	1.18	1.177	1.344	1.367	1.349	1.748	1.749	1.75	1.713	1.646	1.635	1.656	1.708	1.675	1.941	1.928	1.941	1.97	1.97	1.949	1.914	1.936	1.954
2400	1.334	1.333	1.34	1.185	1.188	1.193	1.354	1.377	1.362	1.762	1.765	1.781	1.724	1.665	1.664	1.682	1.716	1.685	1.954	1.932	1.973	1.972	1.992	1.949	1.936	1.934	1.964
2430	1.348	1.35	1.354	1.204	1.205	1.199	1.366	1.388	1.37	1.779	1.758	1.774	1.734	1.682	1.665	1.684	1.733	1.689	1.966	1.933	1.948	2.002	1.987	1.978	1.93	1.941	1.98
2460	1.349	1.355	1.355	1.214	1.225	1.217	1.377	1.399	1.382	1.788	1.781	1.792	1.754	1.684	1.67	1.685	1.752	1.73	1.986	1.952	1.974	2.009	1.984	1.973	1.934	1.964	1.969
2490	1.352	1.356	1.359	1.221	1.222	1.207	1.377	1.386	1.377	1.771	1.781	1.781	1.736	1.683	1.66	1.709	1.717	1.709	1.993	1.956	1.994	2.022	2.013	1.981	1.937	1.995	2.003
2520	1.364	1.372	1.37	1.239	1.243	1.235	1.39	1.401	1.386	1.815	1.792	1.825	1.757	1.704	1.716	1.719	1.762	1.742	1.99	1.945	1.989	2.014	2.027	2.021	1.977	2	1.999
2550	1.369	1.374	1.379	1.25	1.256	1.246	1.399	1.412	1.401	1.782	1.773	1.787	1.754	1.688	1.666	1.69	1.757	1.724	1.98	1.928	1.98	2.01	2.009	2.003	1.963	1.963	2.005
2580	1.376	1.381	1.388	1.268	1.269	1.266	1.406	1.421	1.408	1.784	1.786	1.81	1.746	1.704	1.667	1.712	1.775	1.737	1.996	1.982	1.992	2.022	2.02	2.013	1.962	1.989	1.993
2610	1.387	1.387	1.391	1.276	1.271	1.264	1.408	1.421	1.401	1.794	1.791	1.804	1.756	1.684	1.679	1.705	1.764	1.723	1.975	1.953	1.994	2.015	2.029	1.998	1.97	1.967	2.013
2640	1.393	1.395	1.397	1.284	1.282	1.272	1.411	1.424	1.405	1.819	1.821	1.82	1.778	1.716	1.686	1.742	1.773	1.769	1.975	1.955	1.972	2.022	2.016	2.007	1.973	1.964	1.991
2670	1.389	1.398	1.401	1.294	1.3	1.284	1.418	1.44	1.426	1.831	1.803	1.809	1.776	1.722	1.707	1.741	1.785	1.753	1.992	1.968	1.992	2.009	1.998	1.98	1.956	1.971	1.978
2700	1.4	1.407	1.415	1.306	1.311	1.296	1.428	1.445	1.426	1.815	1.818	1.807	1.788	1.738	1.707	1.767	1.792	1.772	1.982	1.969	1.982	2.022	2.011	1.997	1.966	1.98	2.005
2730	1.398	1.41	1.411	1.314	1.313	1.296	1.428	1.441	1.432	1.808	1.793	1.8	1.765	1.716	1.687	1.721	1.758	1.723	2.01	1.982	1.988	2.016	2.027	2.015	1.975	1.974	1.995
2760	1.411	1.422	1.421	1.325	1.321	1.31	1.435	1.446	1.437	1.838	1.842	1.879	1.815	1.748	1.73	1.758	1.819	1.773	2.005	1.977	2.01	2.043	2.028	2.022	1.982	2.004	2.017
2790	1.421	1.431	1.443	1.343	1.346	1.335	1.458	1.472	1.464	1.842	1.827	1.842	1.788	1.747	1.719	1.765	1.774	1.772	1.998	1.98	2	2.029	2.026	1.999	1.948	1.988	1.999
2820	1.414	1.423	1.43	1.335	1.339	1.319	1.44	1.455	1.441	1.842	1.815	1.851	1.789	1.742	1.733	1.775	1.785	1.762	2.03	1.982	2.022	2.04	2.044	2.037	1.988	1.992	2.019
2850	1.413	1.43	1.446	1.356	1.36	1.345	1.463	1.475	1.466	1.832	1.812	1.836	1.784	1.73	1.733	1.758	1.793	1.757	2.029	1.971	2	2.035	2.03	2.012	1.982	1.996	2.002
2880	1.428	1.438	1.443	1.366	1.368	1.345	1.467	1.472	1.463	1.838	1.835	1.85	1.806	1.743	1.727	1.758	1.81	1.77	1.988	1.967	2	2.03	2.008	2.032	1.984	1.983	2.023
2910	1.424	1.443	1.449	1.369	1.374	1.348	1.465	1.48	1.472	1.857	1.847	1.867	1.821	1.771	1.757	1.778	1.836	1.788	2.011	1.986	2.001	2.036	2.041	2.027	1.972	1.998	2.008
2940	1.425	1.441	1.445	1.375	1.377	1.347	1.47	1.474	1.465	1.853	1.825	1.846	1.813	1.766	1.752	1.768	1.808	1.793	2.028	1.994	2.02	2.037	2.062	2.046	1.993	2.004	2.021
2970	1.43	1.446	1.454	1.395	1.397	1.366	1.477	1.491	1.486	1.838	1.833	1.842	1.816	1.766	1.744	1.777	1.813	1.791	2.025	1.996	2.006	2.052	2.041	2.054	1.99	2.039	2.014
3000	1.436	1.45	1.458	1.396	1.401	1.369	1.479	1.487	1.476	1.866	1.845	1.862	1.808	1.76	1.734	1.777	1.846	1.788	2.023	1.987	2.028	2.046	2.046	2.029	2	2.022	2.012
3030	1.435	1.441	1.455	1.401	1.402	1.371	1.48	1.488	1.474	1.856	1.839	1.859	1.805	1.759	1.745	1.772	1.82	1.786	2.028	2.004	2.032	2.057	2.061	2.063	1.996	2.01	2.043
3060	1.426	1.448	1.46	1.401	1.407	1.375	1.479	1.484	1.478	1.871	1.849	1.857	1.822	1.769	1.741	1.78	1.835	1.787	2.03	1.997	2.015	2.04	2.039	2.038	1.98	2.001	2.013
3090	1.434	1.45	1.456	1.408	1.42	1.382	1.487	1.49	1.488	1.849	1.842	1.865	1.828	1.758	1.751	1.764	1.826	1.787	2.045	2.01	2.036	2.064	2.079	2.057	2.011	2.034	2.052
3120	1.439	1.454	1.468	1.43	1.432	1.397	1.5	1.501	1.506	1.871	1.864	1.854	1.829	1.777	1.777	1.786	1.815	1.793	2.024	2.009	2.026	2.051	2.045	2.037	1.995	2.015	2.008
3150	1.435	1.459	1.468	1.431	1.438	1.405	1.504	1.499	1.498	1.877	1.872	1.879	1.824	1.771	1.752	1.805	1.848	1.807	2.038	2.012	2.037	2.068	2.053	2.06	2.019	2.019	2.034
3180	1.435	1.454	1.464	1.431	1.436	1.398	1.495	1.494	1.498	1.877	1.872	1.873	1.85	1.778	1.758	1.81	1.861	1.816	2.009	2.003	2.022	2.05	2.042	2.026	1.988	1.983	2.012
3210	1.443	1.464	1.471	1.448	1.449	1.414	1.511	1.506	1.51	1.874	1.845	1.868	1.839	1.781	1.776	1.802	1.82	1.81	2.032	2.017	2.034	2.058	2.06	2.04	1.998	2.007	2.024
3240	1.441	1.458	1.475	1.446	1.453	1.414	1.501	1.5	1.507	1.858	1.844	1.855	1.84	1.77	1.758	1.783	1.832	1.798	2.047	1.993	2.031	2.044	2.049	2.035	2.002	2.006	2.05
3270	1.447	1.456	1.473	1.453	1.45	1.413	1.505	1.505	1.513	1.869	1.858	1.891	1.827	1.777	1.772	1.793	1.869	1.806	2.021	2.011	2.03	2.047	2.053	2.061	2.001	2.01	2.039
3300	1.453	1.462	1.473	1.458	1.46	1.42	1.505	1.503	1.516	1.868	1.861	1.88	1.848	1.798	1.786	1.818	1.851	1.828	2.012	1.999	2.025	2.034	2.042	2.029	1.984	2.007	2.004
3330	1.464	1.474	1.485	1.472	1.477	1.444	1.52	1.523	1.526	1.867	1.854	1.88	1.828	1.8	1.78	1.806	1.829	1.795	2.017	2.003	2.012	2.032	2.047	2.012	1.992	1.992	1.988
3360	1.464	1.471	1.489	1.471	1.477	1.437	1.52	1.517	1.522	1.863	1.851	1.876	1.83	1.787	1.757	1.799	1.838	1.823	2.014	1.989	2.022	2.081	2.055	2.049	2.023	2.018	2.044
3390	1.47	1.478	1.487	1.483	1.49	1.446	1.534	1.525	1.527	1.854	1.862	1.861	1.834	1.792	1.776	1.808	1.855	1.822	2.017	2.035	2.01	2.06	2.07	2.054	2.03	2.032	2.033
3420	1.47	1.478	1.485	1.49	1.493	1.452	1.54	1.532	1.537	1.868	1.863	1.871	1.852	1.809	1.792	1.824	1.849	1.82	2.033	2.02	2.038	2.082	2.065	2.074	2.021	2.053	2.045
3450	1.46	1.478	1.48	1.491	1.501	1.457	1.531	1.527	1.531	1.883	1.863	1.869	1.848	1.81	1.782	1.822	1.843	1.838	2.023	2.028	2.034	2.068	2.061	2.072	2.037	2.03	2.046
3480	1.468	1.482	1.481	1.492	1.5	1.458	1.533	1.529	1.533	1.875	1.865	1.871	1.848	1.798	1.784	1.813	1.85	1.811	2.024	2.016	2.056	2.07	2.061	2.054	2.028	2.032	2.02
3510	1.464	1.482	1.484	1.486	1.496	1.446	1.525	1.53	1.54	1.892	1.874	1.888	1.864	1.82	1.787	1.82	1.876	1.845	2.032	2.007	2.041	2.034	2.079	2.055	1.993	2.015	2.004
3540	1.472	1.485	1.49	1.499	1.502	1.454	1.536	1.533	1.542	1.904	1.877	1.904	1.869	1.828	1.804	1.822	1.853	1.84	2.051	2.025	2.03	2.066	2.064	2.06	2.014	2.023	2.03
3570	1.479	1.49	1.488	1.507	1.515	1.47	1.546	1.544	1.55	1.896	1.88	1.894	1.87	1.814	1.807	1.82	1.854	1.833	2.032	2.03	2.045	2.078	2.093	2.088	2.018	2.042	2.048
3600	1.479	1.497	1.499	1.51	1.519	1.469	1.552	1.548	1.556	1.909	1.876	1.904	1.868	1.814	1.826	1.837	1.879	1.856	2.036	2.035	2.048	2.071	2.077	2.055	2.03	2.018	2.048
3630	1.486	1.501	1.498	1.522	1.527	1.487	1.559	1.552	1.567	1.908	1.9	1.914	1.87	1.83	1.823	1.871	1.881	1.874	2.057	2.024	2.048	2.083	2.071	2.076	2.04	2.042	2.042
3660	1.486	1.504	1.501	1.512	1.519	1.468	1.56	1.548	1.559	1.89	1.891	1.907	1.878	1.821	1.793	1.858	1.891	1.853	2.07	2.058	2.084	2.097	2.114	2.086	2.053	2.046	2.052
3690	1.488	1.503	1.504	1.524	1.527	1.488	1.563	1.556	1.569	1.918	1.905	1.921	1.883	1.85	1.829	1.859	1.883	1.846	2.074	2.066	2.089	2.104	2.11	2.101	2.05	2.072	2.061
3720	1.497	1.518	1.515	1.543	1.542	1.497	1.578	1.563	1.581	1.894	1.9	1.905	1.889	1.828	1.801	1.853	1.874	1.849	2.027	2.044	2.033	2.086	2.066	2.05	2.024	2.021	2.026
3750	1.501	1.52	1.521	1.534	1.537	1.487	1.573	1.567	1.577	1.908	1.886	1.908	1.87	1.825	1.806	1.846	1.877	1.861	2.031	2.019	2.037	2.078	2.092	2.062	2.001	2.037	2.031
3780	1.504	1.521	1.515	1.54	1.545	1.498	1.581	1.57	1.588	1.894	1.877	1.906	1.871	1.818	1.799	1.855	1.859	1.856	2.075	2.062	2.088	2.121	2.113	2.098	2.033	2.077	2.053
3810	1.505	1.518	1.522	1.534	1.54	1.49	1.576	1.566	1.578	1.913	1.909	1.927	1.891	1.842	1.827	1.858	1.9	1.865	2.072	2.054	2.055	2.101	2.085	2.072	2.053	2.023	2.035
3840	1.51	1.522	1.524	1.533	1.539	1.492	1.573	1.573	1.586	1.919	1.91	1.906	1.87	1.831	1.796	1.868	1.869	1.85	2.07	2.08	2.081	2.116	2.119	2.105	2.06	2.078	2.071
3870	1.513	1.528	1.518	1.547	1.549	1.505	1.582	1.582	1.594	1.918	1.904	1.926	1.867	1.826	1.816	1.852	1.889	1.862	2.05	2.043	2.058	2.096	2.078	2.064	2.049	2.024	2.048
3900	1.515	1.527	1.521	1.544	1.54	1.49	1.578	1.569	1.581	1.919	1.897	1.905	1.882	1.846	1.821	1.865	1.869	1.858	2.05	2.052	2.056	2.096	2.086	2.077	2.034	2.052	2.045
3930	1.514	1.53	1.529	1.544	1.546	1.494	1.581	1.58	1.585	1.896	1.889	1.916	1.866	1.828	1.801	1.873	1.872	1.867	2.065	2.064	2.053	2.105	2.09	2.1	2.035	2.068	2.049
3960	1.518	1.532	1.529	1.538	1.542	1.494	1.592	1.577	1.591	1.911	1.905	1.926	1.882	1.842	1.806	1.878	1.884	1.872	2.059	2.056	2.089	2.139	2.124	2.094	2.066	2.048	2.07
3990	1.518	1.534	1.536	1.55	1.55	1.508	1.588	1.58	1.592	1.926	1.899	1.916	1.875	1.845	1.802	1.857	1.879	1.855	2.103	2.091	2.1	2.137	2.139	2.134	2.067	2.074	2.089
4020	1.522	1.533	1.536	1.539	1.545	1.493	1.594	1.579	1.587	1.917	1.883	1.91	1.863	1.82	1.801	1.84	1.862	1.842	2.076	2.051	2.062	2.116	2.128	2.088	2.066	2.063	2.085
4050	1.526	1.548	1.552	1.55	1.552	1.507	1.593	1.592	1.607	1.932	1.907	1.926	1.884	1.852	1.831	1.861	1.888	1.88	2.076	2.075	2.105	2.116	2.101	2.093	2.037	2.093	2.092
4080	1.532	1.539	1.547	1.545	1.546	1.499	1.587	1.587	1.602	1.94	1.891	1.944	1.858	1.832	1.829	1.888	1.899	1.876	2.072	2.067	2.072	2.114	2.115	2.088	2.032	2.067	2.054
4110	1.532	1.54	1.554	1.543	1.547	1.495	1.593	1.594	1.602	1.926	1.896	1.912	1.867	1.844	1.812	1.856	1.868	1.862	2.077	2.054	2.074	2.11	2.113	2.093	2.033	2.067	2.067
4140	1.528	1.55	1.549	1.553	1.557	1.516	1.606	1.597	1.607	1.93	1.893	1.94	1.868	1.829	1.824	1.86	1.882	1.888	2.082	2.056	2.08	2.117	2.113	2.128	2.049	2.063	2.072
4170	1.526	1.541	1.549	1.54	1.547	1.493	1.591	1.587	1.596	1.932	1.882	1.929	1.893	1.838	1.822	1.858	1.903	1.86	2.073	2.047	2.073	2.12	2.105	2.079	2.053	2.046	2.053
4200	1.531	1.545	1.557	1.541	1.548	1.498	1.595	1.593	1.601	1.911	1.909	1.935	1.879	1.828	1.802	1.874	1.868	1.848	2.097	2.088	2.112	2.136	2.135	2.122	2.06	2.105	2.073
4230	1.529	1.544	1.552	1.548	1.552	1.495	1.598	1.593	1.607	1.92	1.886	1.931	1.86	1.836	1.818	1.848	1.883	1.859	2.084	2.084	2.093	2.128	2.125	2.094	2.065	2.066	2.072
4260	1.539	1.547	1.556	1.545	1.545	1.493	1.602	1.589	1.602	1.939	1.895	1.932	1.874	1.853	1.838	1.873	1.913	1.868	2.059	2.068	2.076	2.114	2.121	2.107	2.053	2.058	2.066
4290	1.538	1.55	1.558	1.549	1.551	1.494	1.599	1.595	1.602	1.94	1.926	1.941	1.88	1.846	1.838	1.889	1.892	1.856	2.099	2.087	2.12	2.137	2.151	2.126	2.097	2.086	2.092
4320	1.525	1.548	1.537	1.549	1.551	1.5	1.602	1.597	1.609	1.942	1.901	1.949	1.899	1.846	1.844	1.867	1.899	1.873	2.085	2.082	2.121	2.132	2.137	2.114	2.078	2.073	2.078
4350	1.526	1.544	1.541	1.542	1.553	1.508	1.604	1.6	1.611	1.93	1.914	1.933	1.888	1.829	1.825	1.881	1.899	1.911	2.107	2.106	2.105	2.151	2.162	2.149	2.084	2.09	2.071
4380	1.522	1.544	1.541	1.544	1.551	1.498	1.604	1.598	1.604	1.913	1.899	1.917	1.851	1.816	1.808	1.873	1.877	1.848	2.096	2.09	2.115	2.141	2.143	2.105	2.076	2.108	2.097
4410	1.524	1.543	1.548	1.542	1.553	1.502	1.611	1.595	1.609	1.914	1.899	1.916	1.856	1.808	1.813	1.868	1.885	1.857	2.086	2.088	2.076	2.119	2.119	2.109	2.069	2.099	2.089
4440	1.523	1.535	1.546	1.542	1.547	1.5	1.61	1.598	1.611	1.925	1.889	1.91	1.862	1.822	1.824	1.85	1.88	1.848	2.117	2.093	2.108	2.145	2.179	2.134	2.097	2.095	2.089
4470	1.524	1.533	1.535	1.532	1.54	1.489	1.595	1.583	1.596	1.926	1.909	1.929	1.873	1.822	1.82	1.86	1.875	1.879	2.094	2.08	2.117	2.148	2.155	2.105	2.086	2.094	2.103

## Sheet: Fig.1b
NaCl (M)	FT EttA:YFP at OD600=1.4
0	9260	7835	9313
0.2	10044	7140	8104
0.3	14688	12191	14129
0.4	17412	15538	18466
0.5	25169	24378	23856

## Sheet: Fig.1c
Malate 0.3 M, NaCl 0.3 M
	t0	texp	tentry	tstat1	tstat2
	0 min	1500min	2460 min	3300 min	5970 min
WT + NaCl	0.204333	0.260333	0.322	0.321667	0.303
ΔettA + NaCl	0.204333	0.225333	0.259	0.242667	0.283667
P21 + NaCl	0.222667	0.261	0.329667	0.338	0.313333
Fumarate 0.3 M, NaCl 0.3 M
	t0	texp	tentry	tstat1	tstat2
	0 min	3000	4800	5490	5910
WT + 0.3NaCl	0.256	0.303333	0.433333	0.469667	0.469333
ΔettA + 0.3NaCl	0.244667	0.240333	0.272333	0.287333	0.291333
P21 + 0.3NaCl	0.233667	0.284333	0.445	0.48	0.477
Succinate 0.3 M, NaCl 0.3 M
	t0	texp	tentry	tstat1	tstat2
	0 min	2010	3090	4560	5910
WT + 0.3NaCl	0.208333	0.302	0.482	0.618667	0.608
ΔettA + 0.3NaCl	0.218333	0.283	0.346667	0.398667	0.420333
P21 + 0.3NaCl	0.223	0.316667	0.489333	0.662667	0.626
Glyoxylate 0.15 M
	t0	texp	tentry	Tstat1	Tstat2
	0 min	1080	2220	2700 min	3810 min
WT glyox	0.126333	0.449	0.856333	1.031	1.23433
ΔettA glyox	0.100333	0.517333	1.19367	1.32867	1.304
P21 glyox	0.091	0.432667	0.873667	1.02867	1.22267

## Sheet: Fig. 2b
	DEttA/ WT S15		P21/WT S15				DEttA/ WT P150		P21/WT P150
Gene	Log2 ratio DettA/WT	- Log10 q value	Log2 ratio P21/WT	- Log10 q value		Gene	Log2 ratio WT/DettA	- Log10 q value	Log2 ratio P21/wt	- Log10 q value
yecJ	-0.857129	1.36824	-0.289826	0.478984		yraR	-3.41199	1.95494	-0.959556	0.382745
msyB	-0.877282	3.20895	-0.0287121	0.10506		cheW	-2.13186	0.203087	-0.891134	0.995821
aceB	-0.887655	6.12246	-0.145401	1.27712		rpmE	-1.57212	1.43453	-0.838254	0.288044
cptB	-0.955928	1.74495	-1.13803	0.784262		exuR	-1.39436	1.72461	-0.674132	0.314861
rraB	-1.3529	2.93532	-0.283834	0.0651643		aer	-1.29381	2.36846	-0.667985	0.545272
ispF	-0.937997	1.15712	-0.155058	0.0250133		entE	-1.29112	2.07384	-0.655455	0.563771
yniA	1.84258	3.26776	1.39109	2.3921		groS	-1.07903	0.974207	-0.650424	0.784265
crl	1.80646	1.92506	1.14037	2.25676		ispA	-0.930243	0.225093	-0.626115	0.668295
galF	1.69012	1.92739	0.702675	1.67705		ycgR	-0.928402	1.2051	-0.599379	0.596365
mukB	1.52308	2.53292	1.37429	1.43325		rsd	-0.899157	0.784735	-0.585224	0.772718
hrpA	1.49969	3.98446	0.777923	1.63979		cheZ	-0.897396	2.12205	-0.549931	0.97915
tehB	1.47723	2.77538	1.16336	1.80011		hpf	-0.895443	1.33537	-0.54575	1.07915
wcaA	1.47235	2.52154	0.0859821	0.192318		fliA	-0.882824	2.45094	-0.526377	0.954321
murC	1.42757	1.87601	0.618906	0.651668		entC	-0.865069	1.36651	-0.523214	1.06935
uspE	1.41187	3.00866	1.34345	1.16028		hdeD	-0.832195	0.74989	-0.521504	0.332802
metL	1.41124	1.88565	0.59986	0.981208		pqiB	-0.824134	1.85121	-0.516297	1.06513
zapA	1.35468	2.05599	0.900761	2.31426		tap	-0.818699	1.35259	-0.502007	0.778839
rhlB	1.34816	2.47039	1.10607	2.59533		zapD	-0.812025	1.97924	-0.497659	0.784661
yiiD	1.33177	2.34691	-0.109356	0.0587351		ydbH	-0.781023	1.1352	-0.495701	0.808605
manC	1.31671	2.02741				yedP	-0.772929	1.2821	-0.489417	0.463949
lepA	1.30922	2.0902	1.59182	1.41206		barA	-0.764342	0.811814	-0.485146	0.0710944
galU	1.30812	2.77948	0.778503	1.24418		yjeI	-0.753641	1.4641	-0.484243	0.320952
proB	1.29464	2.77595	1.4055	1.16428		uspG	-0.741925	1.94498	-0.477731	1.04197
putA	1.27272	1.87907	0.555914	1.24412		rssB	-0.73963	1.74579	-0.477014	1.09844
ssuD	1.24906	3.7264	1.33464	1.404		otsB	-0.724056	1.73317	-0.473192	0.921971
rmf	1.20388	1.36207	-0.352912	0.208674		msrB	-0.70058	2.44311	-0.472561	0.404094
yciK	1.19843	2.37898	-0.06296	0.00260138		cheA	-0.699077	2.06014	-0.469292	1.08385
manB	1.18204	1.68956				minE	-0.698733	0.948747	-0.468521	0.372845
mreB	1.17635	2.60107	0.213627	0.452656		hscA	-0.69797	2.06122	-0.465675	1.04408
ycfJ	1.16628	1.77576	0.168616	0.292238		yegS	-0.694529	1.1145	-0.460953	0.49596
hscA	1.16358	2.47039	0.640482	0.829976		ygiW	-0.686984	1.21614	-0.457496	0.40863
folC	1.16089	3.89409	1.41252	1.37344		ghxP	-0.684689	1.39567	-0.456338	0.999219
entB	1.14554	1.86007	-0.0494808	0.00361443		betA	-0.679319	1.66383	-0.456136	0.64333
ybiS	1.13844	3.39871	0.546344	1.77411		yebT	-0.674056	1.94765	-0.455449	0.525772
cysH	1.10743	1.62914	0.47176	0.966677		lpp	-0.667898	1.99593	-0.447159	0.198942
panM	1.08141	3.12002	0.0508012	0.311733		ygdR	-0.66251	1.04873	-0.445492	0.220074
mrp	1.07148	2.23532	1.9679	1.1394		tsaB	-0.659228	1.03026	-0.443517	0.256794
yajO	1.06884	2.13613	0.543654	1.47634		mrdB	-0.658185	1.83354	-0.43925	0.220259
ftsA	1.06758	2.05599	0.176757	0.153864		uidR	-0.656415	1.11704	-0.433329	0.376277
gmd	1.06689	3.19092	-0.260831	0.261727		yegH	-0.65636	2.1425	-0.433226	0.119274
der	1.0534	3.83133	1.22429	1.69942		rpoN	-0.646022	1.98802	-0.42751	0.183439
uspG	1.03115	3.72217	0.00256571	0.0416712		yaiL	-0.643414	1.7003	-0.425141	0.0583917
typA	1.01732	2.78284	0.894418	1.06478		mscL	-0.640193	1.1705	-0.422915	0.892322
ompR	1.01687	2.74494	1.07472	1.46418		zapE	-0.63993	1.91156	-0.419515	0.875421
recA	1.01237	1.37616	0.458056	0.937159		iscU	-0.637152	1.61027	-0.418915	0.403521
metR	1.01109	1.59267	0.853485	1.6941		yjiA	-0.635394	1.3625	-0.408901	0.666772
gatY	1.00686	3.88196	1.02914	2.049		wcaJ	-0.630285	0.820107	-0.40231	0.8109
crp	0.999827	2.97324	1.56838	1.54007		fliM	-0.628738	1.70675	-0.399713	0.871007
arcA	0.998578	3.21956	0.688225	1.47898		tsr	-0.627222	2.05272	-0.399456	1.04332
fabG	0.994971	2.05599	0.608024	2.3921		yedD	-0.626687	1.25339	-0.393366	0.594155
dxr	0.99118	3.54971	1.8021	1.11019		sdaB	-0.62573	1.90955	-0.39043	1.04878
ligA	0.977185	2.00187	0.728008	1.09101		ydhQ	-0.624695	1.31649	-0.387512	1.05076
spoT	0.969233	1.97257				mutS	-0.622936	2.49493	-0.386195	0.747885
yhgF	0.966549	3.09046	1.00562	1.47634		crl	-0.619435	2.26617	-0.384401	0.341502
ssuE	0.965271	2.49262	0.301084	1.3423		yeiR	-0.618139	1.83135	-0.383475	0.541826
rnc	0.963733	2.26669	0.619648	1.37344		tolC	-0.615188	0.956783	-0.37928	0.693243
clpA	0.954583	1.72334	0.547667	2.25676		nhaB	-0.614914	2.47748	-0.378708	0.372689
yihX	0.952788	2.77724	1.352	1.53432		phoU	-0.613516	2.14313	-0.378164	0.452766
mfd	0.951051	2.77948	1.29977	1.40354		motA	-0.611925	1.98267	-0.372178	0.513974
prmB	0.946611	2.06142	0.855344	1.1394		cyaA	-0.609266	2.43412	-0.371568	0.413002
yciO	0.946297	3.66458	0.484375	2.38103		fliF	-0.606821	1.89097	-0.370586	0.888879
ftsZ	0.945083	1.33155	0.796282	1.03005		rmf	-0.603742	1.07981	-0.369682	0.385566
gyrB	0.929352	2.17631	0.821139	1.27712		mreC	-0.600175	0.507442	-0.369496	0.875669
ymdB	0.928124	3.20895	0.379754	1.3423		nuoL	-0.58896	1.06564	-0.368909	0.651008
clpB	0.926478	5.12991	1.48463	1.1893		yifL	-0.58875	1.39371	-0.365258	0.94469
purC	0.898255	2.36591	1.56879	1.39045		yiiD	-0.588064	0.411574	-0.364229	1.0849
accA	0.887205	3.3711	1.33473	1.3262		hslJ	-0.587819	1.83174	-0.364223	0.484762
ychF	0.887018	2.24357	0.29224	0.337646		glyS	-0.580338	1.39095	-0.363982	1.04677
fcl	0.886659	1.63636	-0.633685	1.1572		elyC	-0.578661	1.96901	-0.363156	0.384314
rpoN	0.884903	3.39871	0.565217	1.06478		ygdI	-0.578605	2.43129	-0.362993	0.361618
aceK	0.884176	1.96417	0.248195	0.132485		ratA	-0.578413	1.16929	-0.362837	0.526631
glnD	0.883285	2.5283	1.48119	1.04047		ftsL	-0.575574	1.7317	-0.359929	0.704224
yciW	0.882933	1.32064	0.355546	0.950813		galF	-0.575233	1.98589	-0.358343	1.05015
parE	0.881868	2.76068	0.824295	1.47634		ftsE	-0.573422	2.07538	-0.353155	0.592434
selD	0.880568	2.70346	0.782341	1.53838		cyoB	-0.569516	1.11774	-0.351881	0.987045
minD	0.861868	1.9835	0.73345	1.33482		zntB	-0.569231	1.8164	-0.351159	0.498125
gatZ	1.78605	1.2701	1.03052	1.1813		ybbP	-0.566573	1.7466	-0.347129	0.439651
yceB	0.889536	1.29943				yjbG	-0.562753	1.93316	-0.345828	0.760023
nadC	0.83712	2.79658	0.389809	0.51016		ygaU	-0.562444	2.02667	-0.344773	0.398355
metF	0.833756	1.58595	0.778335	1.13184		yciW	-0.560449	1.75321	-0.341521	1.03324
uspA	0.819366	1.77959	0.839976	0.674944		parE	-0.557529	1.83224	-0.341049	0.285633
hldE	0.817566	2.45317	1.09913	1.69747		yfgG	-0.554227	1.0943	-0.340359	0.187045
wcaK	0.816649	3.59798	0.33924	1.59118		ompA	-0.553515	2.13659	-0.338683	0.7927
rpsU	0.80878	1.61571				hisP	-0.550907	2.21231	-0.334505	0.495357
yeaK	0.803954	1.77576	0.524976	1.07967		pitA	-0.550412	2.20511	-0.333151	0.606021
aroF	0.789779	1.56691				fdoH	-0.548835	1.04195	-0.332804	0.0496157
clpX	0.786789	1.7893	0.259254	0.382907		sdaA	-0.548683	1.04946	-0.331643	0.760253
glpR	0.786555	2.20553	0.0348214	0.138304		rpmH	-0.548577	1.87048	-0.33136	0.254233
sdaB	0.780335	2.08426	1.21381	2.91273		gatC	-0.546239	2.21933	-0.329089	0.419316
ycgB	0.772384	2.48201	1.12894	2.66107		crr	-0.545782	2.22933	-0.326273	0.793401
fis	0.768121	2.57992	0.546551	2.22214		lptF	-0.545186	2.31031	-0.325821	0.823938
parC	0.765849	3.20895	0.368612	0.880332		wecG	-0.543656	0.964766	-0.32565	0.384231
trpE	0.762094	1.76704	0.198595	0.277622		ompW	-0.542822	0.575666	-0.324464	0.694631
otsA	0.758039	2.79658	1.73338	1.23346		kefC	-0.541853	2.07975	-0.321293	0.217322
fepB	0.756426	3.09046	0.740453	1.77411		yoaE	-0.540904	1.83732	-0.319492	0.546426
metH	0.735098	1.30252	-0.431664	0.07525		lnt	-0.540881	2.18518	-0.318666	0.528763
trpGD	0.733467	1.56694	0.0548901	0.206836		uspA	-0.536426	1.29913	-0.318365	0.129911
rcsB	0.732686	1.46133	0.595809	0.855494		nuoA	-0.53516	2.00026	-0.315336	0.809271
ffh	0.731991	1.76408	0.315068	1.18556		tar	-0.526841	1.87312	-0.314076	0.663592
iscR	0.730801	2.42343	0.706721	1.21374		emrA	-0.523423	2.35942	-0.313886	1.09399
gsk	0.729078	1.76408	0.0875307	0.138488		clsA	-0.521726	0.505766	-0.31347	0.545817
accD	0.72527	2.81977	1.17592	1.47634		slp	-0.517156	1.7468	-0.312916	0.988425
purM	0.724851	1.79383	1.45394	1.57737		fruB	-0.51466	0.524869	-0.31231	0.892183
sixA	0.717421	2.14281	0.33859	0.509709		ydcF	-0.510457	1.37319	-0.312226	0.828186
lasT	0.708117	3.00981	0.45346	1.49844		yaeH	-0.508408	1.88586	-0.311659	0.383319
pstB	0.700671	1.51962	0.415542	0.76165		ugd	-0.503527	2.24707	-0.310504	0.922956
ydbC	0.68585	3.19092	0.60446	2.34804		hslO	-0.502115	2.1128	-0.310488	0.931165
ispB	0.684621	2.78284	0.522709	1.71672		nemA	-0.502033	0.981116	-0.309894	0.32812
cysC	0.672923	1.12155	0.628279	0.968349		ybeL	-0.500236	0.054892	-0.307764	0.595245
betA	0.670786	1.49488				tolR	-0.4998	1.96398	-0.307085	0.525765
yjgR	0.665047	2.28754	0.651297	1.57737		lptD	-0.496018	1.13881	-0.304069	1.09345
sspB	0.657283	1.79302	0.479386	1.34645		yqiC	-0.492868	2.3845	-0.303468	0.244833
deoR	0.657018	2.05738				wcaF	-0.492464	1.74321	-0.302774	0.403539
secA	0.654491	1.95627	0.204454	0.290817		fliL	-0.492401	1.12066	-0.301309	0.850504
ymgD	0.651646	1.48823	-0.0575673	0.174845		frdC	-0.491429	2.23396	-0.300317	0.663294
rne	0.647066	2.3865	0.40894	2.1859		fepA	-0.490004	1.52448	-0.300253	1.0358
udk	0.645074	2.24751	0.20389	0.208674		potA	-0.486895	1.27839	-0.299168	0.545536
yeaG	0.635504	1.2701	-0.395993	0.0560254		hexR	-0.486782	1.38157	-0.299131	0.129493
asnB	0.630788	1.72664	0.70083	0.618048		ybjP	-0.485685	2.22714	-0.298737	1.07595
ynhG	0.627112	3.10826	0.675111	1.25795		rfaG	-0.485402	0.631102	-0.298289	0.546054
metN	0.621468	2.15423	0.566114	0.96957		yhhM	-0.484707	1.64394	-0.298149	0.500675
argG	0.620708	1.36266	-0.315075	0.159124		rpoE	-0.480496	1.06444	-0.297193	1.05102
thrA	0.609689	3.93126	0.313826	0.579684		phoQ	-0.479299	2.04531	-0.295739	0.824387
prfA	0.606471	2.05234	0.562748	0.992833		speB	-0.478421	2.44632	-0.293806	0.496722
ycdY	0.602913	1.77959	0.600688	2.1859		slyB	-0.477348	1.11736	-0.290487	0.382548
htpG	0.594262	2.12155	0.669308	1.22434		gatZ	-0.476542	1.47871	-0.288288	1.04949
hemD	0.582334	3.64576	0.0799344	0.115667		yrfF	-0.475132	2.25094	-0.286489	1.10246
dld	0.575835	5.12991	0.492561	1.25005		ygiB	-0.474973	1.24596	-0.286325	0.161436
cmk	0.571308	2.46663	0.14108	0.55177		bamC	-0.474795	1.74503	-0.284889	0.64688
rsd	0.57091	1.45834	0.238175	0.795891		sucD	-0.474456	1.90205	-0.284173	0.484068
sufC	0.568207	2.5283	0.776146	2.38103		exbD	-0.474096	1.71473	-0.283732	0.897374
yggS	0.567312	1.00938				gcd	-0.473883	1.53064	-0.28322	0.790062
yheS	0.565734	2.75582	0.672416	2.66107		fiu	-0.471383	0.956308	-0.282905	0.671144
treR	0.563012	2.09123	-0.186523	0.937159		cstA	-0.468823	1.43704	-0.282286	0.372204
malM	0.558708	3.13981	0.419625	0.945655		mukF	-0.466546	1.01276	-0.281658	0.456482
dadA	0.555816	2.04286	0.377468	2.1859		nuoH	-0.465635	1.67739	-0.281369	0.0746503
infB	0.553675	3.12002	0.618549	1.49844		yfeH	-0.463676	2.11347	-0.279011	0.77404
yibT	0.550645	3.89409	-0.29465	0.0339329		ppa	-0.460473	1.3663	-0.27857	0.528041
lhgO	0.545217	1.37062	0.813065	1.73537		treF	-0.46013	0.980871	-0.27699	0.784828
rpmA	0.54309	1.264	-0.331309	0.508602		ybeD	-0.459626	1.53743	-0.276613	0.0749603
nrdB	0.539084	1.49056	0.989175	1.39045		yhjG	-0.456332	1.08543	-0.275709	1.08623
minE	0.536759	2.81067	0.658892	1.51694		pldA	-0.456207	2.1224	-0.274823	0.715899
rimL	0.534868	1.20568	-0.0846382	0.145565		lldD	-0.455161	1.59849	-0.274002	0.556396
cyoA	0.529041	1.74178	0.611966	0.412365		yraP	-0.453883	1.29871	-0.27388	0.69141
dnaB	0.521081	2.6033	0.420305	1.69747		qmcA	-0.453334	2.00467	-0.273777	0.945027
gstB	0.519904	1.12546	0.34476	0.465951		nuoF	-0.452375	2.23026	-0.273258	0.680802
uspF	0.517397	2.24751	-0.116798	0.0601374		gmd	-0.449292	1.45134	-0.273172	0.95313
dacA	0.514481	1.90731	0.751721	0.837385		clpP	-0.448436	1.47585	-0.273151	0.329777
ycfP	0.504366	2.1343	-0.276462	0.0688224		lptE	-0.448272	2.06426	-0.272479	0.952573
glpX	0.504081	1.52002	-0.106394	0.0339329		yagU	-0.443181	0.811913	-0.270142	0.207806
uvrB	0.503369	2.24751	0.573152	0.793352		codB	-0.44224	1.15652	-0.269354	0.941646
aroH	0.497934	2.46663	0.345692	1.07737		mrr	-0.439772	0.82941	-0.269293	0.361686
ygaC	0.497444	1.19733				cycA	-0.434165	1.15723	-0.268867	0.953435
gmk	0.490909	1.13412	0.346191	0.277622		uspE	-0.430515	1.3632	-0.268786	0.465796
yajG	0.488176	1.22852	0.483406	0.308338		cmk	-0.425348	1.97705	-0.266882	0.248394
ygiM	0.485252	2.53848	0.851783	0.570432		acs	-0.422892	1.66002	-0.26549	1.07389
lpxC	0.480306	3.89981	0.623268	2.59533		tyrA	-0.422387	1.87327	-0.26457	0.387556
proV	0.478899	1.87168	0.446648	0.574973		yhcB	-0.421946	1.8678	-0.263918	0.583528
ydhQ	0.477864	2.24238	0.660308	1.73537		ptsP	-0.421533	0.644671	-0.263174	1.05829
gcl	0.4769	3.00981	0.155788	0.411182		galP	-0.418491	1.57974	-0.263035	0.39633
rseB	0.465463	1.36084	0.497761	0.954169		ygiC	-0.417637	0.475867	-0.262964	0.57826
rpsN	0.462304	1.29943	-0.0628018	0.117305		yfcZ	-0.417592	0.43761	-0.262384	0.449265
purN	0.460921	1.35244	0.610728	1.35501		lepB	-0.416801	1.8511	-0.262021	0.873963
ydeJ	0.456785	1.57643	0.309758	1.13938		nuoE	-0.414722	2.46226	-0.261433	0.373418
rplN	0.453881	1.02214	-0.346478	0.0776384		lpoA	-0.414364	0.362727	-0.260717	0.806519
grxB	0.448785	2.28915	0.471187	1.72895		ygiM	-0.413227	1.13823	-0.26048	0.473692
loiP	0.447071	2.60107	0.0237521	0.0788319		secG	-0.412349	1.75855	-0.258553	0.526193
uvrC	0.445155	3.66458	0.285	1.16747		pheP	-0.401579	1.00454	-0.258477	0.645185
ycaO	0.444921	1.03423	-0.0646655	0.0344197		proV	-0.400835	0.86339	-0.258434	0.544733
pka	0.442843	2.78284	0.0513582	0.215985		cyoA	-0.400629	0.804133	-0.256094	1.0495
dcrB	0.441409	1.93287	0.485911	0.509709		wbbI	-0.399841	1.48049	-0.255966	0.953142
btuE	0.441048	1.49152	0.278984	0.736999		yaiW	-0.399521	0.693423	-0.255551	0.953505
metA	0.436631	0.960606	0.14244	0.0896617		rodZ	-0.397448	1.74606	-0.254689	0.667325
sbcB	0.434839	1.84479	0.605855	1.03631		dcuA	-0.393179	1.69562	-0.254062	0.496047
nfi	0.431922	1.88544	0.508277	1.46403		fklB	-0.392601	1.10863	-0.253684	0.922047
yfbR	0.430949	1.27962	-0.0267443	0.0339329		fadL	-0.389929	0.742305	-0.253266	0.951461
cobB	0.427585	1.91517	0.118493	0.579684		zapA	-0.388629	1.6681	-0.25275	0.713362
ybeZ	0.424965	2.63558	0.281526	1.69747		mlaE	-0.387761	0.76348	-0.252702	0.344347
fruB	0.423847	2.60107	-0.0064184	0.106681		kdsD	-0.387625	0.294169	-0.252377	0.627661
yejK	0.421899	1.40001	-0.330264	0.13755		osmC	-0.385748	1.70257	-0.252099	0.466196
yfbT	0.420412	2.13182	0.0207689	0.0601374		dgkA	-0.38336	0.909901	-0.252049	0.403373
bioB	0.418773	2.49262	0.519934	2.66107		sseA	-0.382126	1.8804	-0.25202	0.385277
ugd	0.418633	2.2084	-0.2953	0.502325		wzzB	-0.381816	1.16992	-0.251975	0.950247
ghrA	0.417812	1.55918	0.138972	0.359769		dcrB	-0.380183	2.12202	-0.251707	0.976723
secB	0.408147	2.76068	0.502117	1.47634		yedI	-0.378999	1.89099	-0.251408	0.594454
yqgE	0.402024	1.45674	0.676592	1.09241		fdhE	-0.375834	0.476705	-0.250584	0.270289
lpp	0.401073	1.49152	0.268494	0.60928		rpsQ	-0.374784	1.65417	-0.250406	0.165972
lsrB	0.397825	2.02025	0.0925187	0.646963		nuoI	-0.374729	1.23321	-0.24987	0.496761
hsdM	0.394371	1.71845	0.192977	0.633047		mdtA	-0.374447	1.9268	-0.249392	0.572777
avtA	0.393164	2.17606	0.087938	0.0659083		yhiI	-0.374355	1.1955	-0.249337	0.928928
narL	0.391812	1.38351	0.313606	1.39045		yciC	-0.374262	1.60484	-0.248834	0.105459
osmY	0.387749	2.47039	0.11434	0.341039		kbl	-0.373798	0.301121	-0.248678	0.305684
ybjD	0.385519	2.00262	0.231617	0.807661		rihA	-0.37292	0.981141	-0.248495	0.373908
yebE	0.384846	1.407	0.0351312	0.0601374		mscM	-0.371273	1.28023	-0.246935	0.900057
mnmE	0.380851	1.01872	1.0639	0.973287		sdaC	-0.369319	1.77903	-0.246392	0.239838
rsmH	0.379033	2.29082	0.730766	1.69747		yhfK	-0.368052	1.91921	-0.246241	0.340446
wzc	0.377257	1.2252	0.727485	0.534528		tsx	-0.367525	0.459537	-0.246194	0.416207
entF	0.376213	1.79028	0.167448	0.722212		hflC	-0.367488	1.32852	-0.244836	0.888805
gatC	0.372896	1.49488	0.484973	0.463106		dacC	-0.365182	1.43594	-0.243779	1.08717
kdsB	0.372473	3.20895	0.257904	1.72895		selD	-0.36427	0.700127	-0.243684	0.805133
yeeZ	0.37235	1.8914	0.393262	0.828467		maeB	-0.364257	1.47781	-0.243079	0.789577
nanR	0.37089	3.05931	0.415932	2.66107		wzc	-0.362082	0.788215	-0.242811	1.06199
aroK	0.367606	3.51095	0.185296	0.992133		tamB	-0.361678	1.43182	-0.241977	0.66306
hpf	0.367069	1.97321	0.462042	1.69968		oppC	-0.361285	2.02411	-0.241231	0.274199
rplK	0.36661	1.407	0.0176797	0.0845827		csrD	-0.358321	0.0390196	-0.241108	0.653909
kdgK	0.364584	1.90465	0.114194	0.497197		fliG	-0.355708	0.558321	-0.240481	0.339241
fklB	0.363754	3.00981	0.248596	1.76036		ycfH	-0.35475	1.87938	-0.239437	0.171292
xseA	0.362913	1.88565	0.234465	1.70055		rimO	-0.354195	0.469185	-0.23847	0.254888
yeeN	0.356572	2.56593	0.0708152	0.363574		yceG	-0.354154	2.05952	-0.238194	0.954466
nanE	0.35461	1.75045	-0.206307	0.232822		rseP	-0.354118	1.60477	-0.237071	0.628568
yfaY	0.354542	1.40298	0.0674184	0.440176		mliC	-0.353588	0.614714	-0.236235	0.130383
rpsB	0.341371	1.14317	-0.227653	0.26573		wza	-0.352499	0.582175	-0.235346	0.679852
xylF	0.340004	1.92715	-0.049439	0.00615964		ybjL	-0.351717	2.23217	-0.234469	0.899216
ydcS	0.338761	3.54971	-0.0081903	0.0672625		yjbF	-0.351481	0.329138	-0.233123	0.975716
speB	0.338601	0.990923	-0.157512	0.106681		mlaA	-0.351165	1.21585	-0.232857	0.228695
yecF	0.331797	1.67449	0.385166	0.752572		uup	-0.350342	0.501206	-0.232484	0.298971
ydcJ	0.327423	2.00549	0.417553	1.24261		entB	-0.349522	1.03057	-0.232118	0.495879
malZ	0.326813	1.8116	-0.221998	1.00782		mltA	-0.34875	1.8049	-0.23182	0.568734
sodC	0.324845	1.16309	-0.137292	0.271802		erpA	-0.345357	0.581394	-0.231796	0.333419
rob	0.324695	1.14317	0.746743	1.06478		glmS	-0.34504	1.43759	-0.23129	0.360913
tsf	0.320912	1.49525	0.596868	1.47634		manC	-0.342446	1.34003	-0.230257	0.442733
dkgB	0.31801	0.97401	0.30744	0.508494		phoR	-0.340159	1.21877	-0.229881	0.558448
mraZ	0.314557	1.453	0.142021	0.440176		yhjK	-0.340019	0.921047	-0.229115	0.449903
rpsC	0.311945	2.2964	0.0562922	0.242744		dedD	-0.339363	0.343482	-0.228779	0.382994
suhB	0.311561	1.61103	0.605968	2.30983		secD	-0.338832	0.891448	-0.228703	0.546115
ytfQ	0.310654	1.89359	0.0238373	0.22206		waaU	-0.338544	0.810914	-0.22854	0.573172
argD	0.31041	1.77798	0.129626	0.411279		tolQ	-0.33772	2.05419	-0.2285	0.711362
rplC	0.310084	1.27473	-0.0467541	0.023634		gstB	-0.337579	1.21858	-0.228033	0.0548127
ybgF	0.30779	2.17606	0.274423	0.56764		yfgM	-0.337444	1.65833	-0.227548	0.626384
ilvN	0.304149	1.33234	0.371325	1.24418		metL	-0.33718	0.14554	-0.226819	0.830387
hns	0.303892	1.76803	-0.0871463	0.384313		nuoK	-0.336929	1.2159	-0.226716	0.319384
ribF	0.298213	1.98457	0.448552	1.69747		secF	-0.333189	0.828862	-0.226589	0.95386
yqiC	0.298025	2.56949	0.503583	2.5356		bamA	-0.331226	1.05382	-0.226017	0.839655
fadI	0.29443	2.47039	-0.0567118	0.102341		ompR	-0.330296	0.412149	-0.225958	0.713934
dacC	0.293288	1.81242	0.749097	0.431471		bamD	-0.328098	1.69529	-0.225865	1.06976
ptrA	0.29317	1.40127	0.121877	0.192308		gsiA	-0.328083	1.33955	-0.225757	0.849892
truB	0.292193	2.76893	0.130153	0.76165		cirA	-0.327815	0.0440276	-0.225675	0.965143
pth	0.292181	2.49982	0.325145	1.49844		ycfP	-0.325541	1.82367	-0.22556	0.494987
lplA	0.283602	2.3943	0.54664	2.39198		kgtP	-0.325355	2.04207	-0.224922	0.125044
cmoA	0.27852	0.984406	0.092911	0.192308		fbp	-0.322875	1.81838	-0.223578	0.679249
yibN	0.27802	1.41222	0.813336	0.585782		flgH	-0.321603	0.383132	-0.223578	0.545365
dxs	0.277283	2.02025	0.389677	1.69747		thrA	-0.321256	0.696383	-0.22286	0.81456
rplS	0.277092	1.08277	-0.19465	0.508602		purD	-0.320398	1.11783	-0.222833	0.571885
trmD	0.276294	1.38107	0.114514	0.22206		ompX	-0.320302	1.38272	-0.221837	0.179762
ompA	0.275913	2.68281	0.484056	0.83127		metR	-0.319652	1.56819	-0.221645	0.746592
acrA	0.275091	0.944106	0.727668	0.664729		glgC	-0.318997	0.512002	-0.221068	0.383308
ftsH	0.273015	1.24331	0.766934	0.508602		yidC	-0.318261	1.21575	-0.220959	0.786567
fbp	0.268506	1.33993	-0.0271383	0.0433999		atpA	-0.318173	2.11134	-0.220544	0.951279
lacI	0.266984	2.83639	0.223435	1.09586		proP	-0.316959	0.393124	-0.220167	0.895653
amyA	0.265293	1.65535	0.137202	0.332557		csiE	-0.316379	1.72781	-0.220048	0.462278
rnpA	0.265173	1.4033	-0.0349169	0.092986		plsC	-0.313698	1.67799	-0.219725	0.596391
cysQ	0.263828	1.4406	0.517286	0.886434		hyaB	-0.312735	0.633495	-0.219599	0.711302
gpsA	0.263732	1.7699	0.0707191	0.114486		sdhA	-0.312475	1.07074	-0.2189	0.773382
ybaY	0.258495	1.09795	0.481485	0.7872		ssuD	-0.311675	1.24778	-0.218822	0.678428
mnmG	0.255174	1.37678	0.255199	0.73347		ppiD	-0.309722	1.92503	-0.217248	0.57292
manX	0.254969	1.04856	0.559267	0.736999		dppD	-0.30443	0.751644	-0.216039	0.496615
hemC	0.253929	2.05229	0.173933	0.362063		yibN	-0.303531	1.4806	-0.215974	0.646486
eutB	0.253638	1.75754	0.203677	1.67149		clcA	-0.303185	1.42317	-0.215608	0.823495
yecD	0.250925	1.62813	0.115033	0.440176		ibpA	-0.302662	0.789497	-0.214572	0.593589
gatD	0.250125	1.84479	-0.0121131	0.104815		pyrD	-0.301376	1.87558	-0.214381	0.665635
argI	0.247575	1.14305	-0.0855579	0.023634		gltA	-0.300806	0.519079	-0.214138	1.07289
livJ	0.245033	1.74471	0.0522628	0.0261451		gpt	-0.300736	1.10089	-0.213084	0.268105
ydgA	0.244936	2.05234	0.640167	0.750537		wcaA	-0.300043	0.67656	-0.212273	0.392226
mukE	0.24145	1.25101	0.100063	0.154901		fdoI	-0.299963	0.541729	-0.212118	0.361329
dsbG	0.240412	2.60107	0.329525	0.678723		cysA	-0.29958	0.481165	-0.212096	0.728028
rplW	0.239972	1.0417	-0.274685	0.0703466		dacA	-0.297894	0.764015	-0.212024	0.97765
nlpD	0.238347	1.74495	0.241193	1.57633		ybaL	-0.29722	0.455743	-0.211379	0.298555
yafC	0.234943	1.31116	-0.0304763	0.0561534		ydcI	-0.296084	1.87012	-0.210772	0.18385
amiC	0.233986	1.31116	0.11043	0.670891		ydcL	-0.295574	1.13778	-0.210616	0.287364
rplJ	0.23336	1.47852	-0.163182	0.296849		tatC	-0.295227	1.61528	-0.210144	0.143287
glyQ	0.233262	1.91687	0.2566	0.374905		sspB	-0.288035	1.33783	-0.20938	0.652693
ispH	0.231764	1.82141	0.441707	1.52264		ftsZ	-0.286851	1.03044	-0.207524	1.0172
pta	0.231494	1.56357	0.192485	1.34645		mprA	-0.286681	0.693313	-0.207288	0.260646
rplO	0.231076	1.15324	-0.180901	0.151763		ybiC	-0.286631	0.864184	-0.207183	0.372149
yjaG	0.229822	1.33544	0.0643173	0.187123		dctA	-0.285237	0.720415	-0.206387	0.473959
ybiT	0.223608	1.96174	0.055029	0.577694		cvrA	-0.284932	0.632545	-0.206337	0.824369
tolB	0.222582	1.64222	0.143864	0.980904		zipA	-0.284115	0.527254	-0.205786	0.547119
deoC	0.22163	1.74178	0.573753	1.57737		mdtF	-0.284089	0.825783	-0.205512	0.495842
glnE	0.219612	1.79302	0.244631	0.969599		yajI	-0.283248	0.0188925	-0.205425	0.0468199
nusG	0.218248	2.33402	0.311445	0.886762		atpC	-0.280934	1.36341	-0.204958	0.664783
araF	0.218211	1.41947	0.0427704	0.192308		gdhA	-0.279574	1.45066	-0.203871	0.615921
rplD	0.21702	1.92587	-0.267995	0.221337		cydC	-0.278328	1.4935	-0.20363	0.643376
tcdA	0.215082	1.62639				sdhB	-0.278165	0.889845	-0.203565	0.339871
rpsE	0.213876	2.32882	0.00083652	0.0862656		mtlA	-0.277977	0.443225	-0.202856	1.03254
yeiP	0.212818	1.57005	0.0419018	0.060636		purM	-0.277635	1.61624	-0.202577	0.293467
engB	0.209853	1.8385	0.226126	1.63979		ddlA	-0.277244	1.83935	-0.201734	0.117034
pheA	0.200291	1.02747	0.369171	0.968349		rcsC	-0.276656	1.82089	-0.201692	0.142896
rcnB	0.187755	0.958947	0.0808214	0.0688224		znuC	-0.276089	0.892383	-0.201457	0.343912
ydcI	0.181446	0.950902	0.092911	0.206043		trmJ	-0.275172	0.278614	-0.201042	0.159265
astA	0.179065	0.993273	-0.148677	0.415872		aroG	-0.274367	1.28413	-0.20013	0.542179
yjjV	0.174573	1.10341	0.244278	0.94766		gshB	-0.274172	1.35189	-0.200122	0.135336
pcnB	0.172027	1.86392	0.157095	0.810861		yfcG	-0.273486	0.602703	-0.200102	0.413036
prs	0.17122	1.16309	-0.23481	0.248451		ybhC	-0.273329	1.0111	-0.199416	0.711232
argT	0.164825	1.43582	-0.106337	0.637186		miaA	-0.272893	1.53712	-0.199151	0.347511
ycgL	0.164271	1.09795	0.169899	0.60928		tyrR	-0.272438	1.21299	-0.19872	0.576397
rimM	0.163795	1.38884	0.00077885	0.191383		rimJ	-0.272005	0.948851	-0.198456	0.0722109
polA	0.162365	1.49174	0.0535006	0.0372458		mrcA	-0.271421	1.65958	-0.198134	0.439062
yfcF	0.159965	1.36266	0.0208826	0.0213612		cpxA	-0.270847	1.63247	-0.198116	0.761655
ptrB	0.15374	1.14305	0.0132121	0.22206		bamB	-0.268577	0.790217	-0.197972	1.07789
aroB	0.151339	1.40001	0.0405979	0.248286		yiaD	-0.268215	0.181431	-0.197901	0.129017
ycbB	0.151287	0.942547	0.335323	0.680045		hemY	-0.267986	1.62724	-0.197674	0.977753
tesB	0.151118	0.997964	0.0477896	0.0397267		trpR	-0.267682	0.813974	-0.197489	0.263148
manA	0.149949	1.65535	-0.109496	1.3423		lpxL	-0.267199	0.868763	-0.197256	0.487656
tam	0.147984	1.0345	0.0601996	0.139928		cysZ	-0.265452	1.8891	-0.196923	0.129008
degQ	0.14775	0.976505	0.415283	1.17382		yajC	-0.264384	0.16236	-0.19679	0.66294
hdhA	0.14629	1.53762	-0.0190096	0.0197111		yedQ	-0.26415	1.2336	-0.196145	0.550181
fkpA	0.145404	1.62114	0.0430225	0.0489497		dcp	-0.263333	0.79501	-0.195563	1.04162
ydiU	0.143328	1.28555	-0.347142	0.539012		narG	-0.261096	1.33257	-0.194904	0.982457
yjbR	0.135968	1.24879	0.448626	1.1393		fumC	-0.261057	0.120353	-0.194755	0.408508
dapD	0.135601	1.73245	0.162455	1.37344		cdh	-0.260895	0.495953	-0.193486	0.692986
lpxD	0.132248	1.06658	-0.0084167	0.1115		ydjA	-0.260202	0.347097	-0.193478	0.585556
metQ	0.128267	1.14153	0.325076	0.507213		mltB	-0.26004	0.75211	-0.193457	0.396635
cutC	0.12762	0.957224	0.0294034	0.105142		acrB	-0.255951	0.614496	-0.193222	0.692994
malQ	0.127171	1.57886	-0.143876	1.73537		rraA	-0.253627	1.13321	-0.192797	0.353636
dnaN	0.116431	1.01962	0.0781589	0.47169		nlpA	-0.253075	1.66962	-0.192507	0.709709
alaS	0.110564	1.43509	0.0125973	0.169072		mdoH	-0.251231	1.76782	-0.191567	1.05866
ugpB	0.11047	1.37364	-0.0305323	0.0875149		pheA	-0.249865	0.350062	-0.19094	0.528232
ybgK	0.107849	1.65535	0.050439	0.539012		yggT	-0.249659	2.19469	-0.189955	0.415286
rsuA	0.0977321	1.23176	-0.0721733	0.352648		hldE	-0.249184	1.76533	-0.189754	0.875352
nemR	0.0975704	1.07114	0.0344129	0.221373		yjiN	-0.245593	1.33951	-0.18968	0.488276
yceF	0.0784459	1.05752	-0.0643924	0.129705		hyaA	-0.245311	0.58205	-0.189499	0.282417
slt	0.0766549	1.54477	0.339297	1.0894		acrA	-0.244644	1.1781	-0.189065	0.746395
rpoC	-0.0407774	1.04725	-0.0566037	0.265965		rpsT	-0.243231	1.23335	-0.18858	0.0580768
zwf	-0.0583302	1.16309	-0.0390717	0.373697		ydiU	-0.242432	0.751208	-0.18695	0.253984
cysI	-0.064578	1.10311	-0.135892	1.34645		yghA	-0.240442	0.98519	-0.186942	0.663907
rluC	-0.0730077	1.00094	-0.0461343	0.48809		asd	-0.240038	1.72808	-0.18662	0.225157
gyrA	-0.0732475	1.03277	-0.0481273	0.602973		rplW	-0.239731	0.842111	-0.186283	0.232382
nrdA	-0.0784799	1.20599	0.0141124	0.15768		copA	-0.23919	1.25332	-0.186241	0.263852
glmS	-0.0829762	1.08912	-0.0623528	0.701903		frdA	-0.238766	0.784693	-0.186136	0.413254
ppc	-0.0894162	1.00134	-0.173676	1.69747		ybaY	-0.23839	1.06007	-0.185852	0.428773
adk	-0.0894838	1.40001	-0.0462312	0.509709		ypfJ	-0.2381	0.89465	-0.185253	0.619436
orn	-0.0923463	1.00577	-0.10665	0.0950336		pal	-0.237638	0.870023	-0.184716	0.355056
pheT	-0.0946953	1.36824	-0.109824	1.14109		serA	-0.237498	1.53781	-0.184434	0.525328
gpmA	-0.0956539	1.04909	-0.0533036	0.373697		ybiO	-0.237493	0.810953	-0.184393	0.439693
ygiC	-0.0960887	1.58595	0.0172521	0.0200512		ssuE	-0.236826	1.73119	-0.183664	0.39251
talB	-0.100373	1.17309	-0.0295365	0.0601374		ybdG	-0.235885	0.290147	-0.183656	0.74665
dcp	-0.105531	0.998474	-0.0130998	0.0802187		ravA	-0.235802	1.21279	-0.183553	0.154057
cysS	-0.105653	1.88266	-0.0731686	0.859787		lpoB	-0.234026	0.368422	-0.183392	0.440481
pepD	-0.109894	2.12258	0.0114384	0.00456182		hflD	-0.231981	1.21879	-0.183332	0.545237
hemL	-0.111051	1.25023	0.0489894	0.0672625		narZ	-0.231117	2.01125	-0.183264	0.130835
gltI	-0.111829	1.19733	-0.206131	1.18848		pepA	-0.231117	1.89749	-0.182287	0.716256
mdh	-0.112116	1.27962	-0.220216	1.34645		pyrG	-0.23047	0.198633	-0.181334	0.275762
asnS	-0.113161	1.56326	0.0887386	1.03631		wcaE	-0.230159	0.630847	-0.18129	0.384162
xthA	-0.113322	1.21528	-0.0997603	1.49693		yeaP	-0.228574	1.33203	-0.180991	0.495545
pepQ	-0.113646	1.14338	-0.0388998	0.440176		bglA	-0.228493	1.43462	-0.180947	0.42349
yniC	-0.114235	1.16251	0.00249371	0.0146912		cysB	-0.227241	0.980888	-0.180692	0.312054
ycfH	-0.120528	1.17479	-0.0706165	0.350761		proA	-0.227233	1.70511	-0.18058	0.512331
pfkA	-0.121581	1.63182	-0.0269633	0.142019		yjbR	-0.225567	1.61478	-0.180402	0.408355
nagD	-0.123495	0.97401	-0.2157	0.772563		gpmB	-0.225435	1.13218	-0.178497	0.249979
kdsA	-0.129955	1.49152	-0.0237874	0.0882199		zntA	-0.22511	1.03012	-0.178458	0.373253
yaeH	-0.130463	1.47157	-0.153812	0.991404		lptB	-0.223444	0.695969	-0.178163	0.125736
proQ	-0.132251	1.36266	-0.202454	1.34645		sapA	-0.223423	0.385938	-0.177939	0.151292
pepP	-0.132978	1.27962	-0.133228	1.31345		yfdC	-0.223344	0.0479407	-0.17772	0.268736
slyD	-0.135546	0.981849	0.108384	0.424648		fdoG	-0.222806	1.70358	-0.176207	0.494039
rluD	-0.137776	1.47837	-0.0573151	0.117305		nlpE	-0.222461	0.762165	-0.17607	0.665297
nusA	-0.137819	1.36084	0.0235393	0.0374687		rfbB	-0.222438	0.921217	-0.175338	0.954837
ptsI	-0.139161	1.25718	0.0899591	0.0874331		glnQ	-0.221542	0.0992173	-0.175258	0.598184
folD	-0.140962	1.2559	-0.205355	1.69747		mrcB	-0.221516	1.62393	-0.175103	0.944175
yfgD	-0.141596	1.32284	-0.158819	0.758063		truB	-0.22016	0.644294	-0.174695	0.340076
aldA	-0.143567	1.71035	-0.119553	1.06478		rcsF	-0.219856	1.37393	-0.173284	0.787171
yidA	-0.143956	1.4322	-0.14452	1.46403		ftsX	-0.219727	1.09723	-0.173069	0.664885
fadB	-0.143969	2.10186	-0.194427	1.47634		ahpF	-0.218244	1.35213	-0.172043	0.941566
ydjA	-0.144422	2.28914	-0.210179	2.38103		ybjQ	-0.217949	0.40811	-0.171484	0.975125
yciN	-0.145913	1.76803	0.0478036	0.0667694		gpsA	-0.217459	0.114609	-0.171308	0.284208
maeB	-0.147044	2.08916	-0.117769	1.00219		pntB	-0.216963	0.751953	-0.170907	0.422939
tktA	-0.148399	2.83639	-0.170055	1.47634		metI	-0.215816	1.74307	-0.169547	0.16139
ppiB	-0.149839	1.33993	-0.104558	0.692036		flgA	-0.215778	0.367789	-0.169332	0.101438
pgm	-0.150193	1.36266	-0.0239312	0.250013		udk	-0.214791	0.528858	-0.169329	0.117426
lsrF	-0.151989	1.11255	0.0825663	0.292238		pgpC	-0.21406	1.15926	-0.16929	0.494485
rnt	-0.15426	1.47981	-0.134835	0.982904		yceD	-0.213768	0.34313	-0.169151	0.78459
bisC	-0.154988	1.12192	-0.223493	1.07967		mglA	-0.213245	0.0590027	-0.168909	0.488886
acs	-0.156685	1.94564	-0.125551	0.877234		yiaF	-0.211121	0.0466439	-0.168021	0.12961
ispG	-0.158703	1.2701	0.0024649	0.0391669		yeaG	-0.210364	1.6051	-0.167743	0.957874
thiB	-0.158779	2.42473	-0.0794033	0.443433		astC	-0.210164	1.97834	-0.167257	0.762564
erpA	-0.159489	1.00189	0.0622875	0.545111		yajO	-0.209949	0.24674	-0.166797	0.253898
rclA	-0.163997	1.17422	0.121679	0.154901		sdhC	-0.209074	0.63534	-0.166537	0.166588
gnd	-0.164619	3.00866	-0.160437	2.38103		aceA	-0.208893	0.287685	-0.166321	0.946825
hisC	-0.164782	1.23087	-0.0369462	0.10506		pstB	-0.207864	1.40051	-0.16598	0.651273
hemE	-0.164891	1.11416	-0.0471461	0.206836		typA	-0.207366	0.795883	-0.165295	0.791373
iscA	-0.165676	0.963068	0.0206978	0.103125		cfa	-0.206425	1.82357	-0.16519	0.484976
thiI	-0.165808	1.49488	-0.174268	1.04164		relA	-0.204986	0.595618	-0.165167	1.01816
gor	-0.165832	1.4933	-0.0702287	0.19119		ycjF	-0.204595	1.41132	-0.164686	0.789623
ybiB	-0.166279	1.62431	0.0347932	0.117305		dnaJ	-0.203804	0.400353	-0.164343	0.910752
yfeX	-0.168671	1.24879	-0.0823177	0.555098		lpxM	-0.203077	0.387685	-0.164275	0.193338
pyrI	-0.173834	1.07796	-0.226669	0.580985		metH	-0.199509	0.923804	-0.164262	1.06313
rplM	-0.173886	1.76803	-0.347959	0.912346		yliE	-0.199323	1.23549	-0.164044	0.568445
sucA	-0.174586	2.64758	-0.247966	1.90092		ychF	-0.198578	0.482034	-0.163848	0.341427
yqjG	-0.175705	1.55132	-0.119224	0.895414		nagC	-0.198035	1.84854	-0.163291	0.113826
yqcA	-0.175846	1.09777	-0.163892	0.509709		yhbY	-0.197848	1.6652	-0.162593	0.236409
wecB	-0.175897	1.24092	-0.0838842	0.140925		rplY	-0.195935	1.55956	-0.160898	0.281752
cysE	-0.176378	1.89312	-0.0955352	0.728395		prlC	-0.195851	1.02508	-0.160853	0.32108
purF	-0.177221	1.20229	-0.162084	0.344753		lolC	-0.19553	1.04919	-0.16054	0.647763
cutA	-0.178184	1.36266	-0.157934	0.545111		rpsL	-0.195406	1.13641	-0.159602	0.113729
aspA	-0.179201	1.91517	-0.0063995	0.230702		sufC	-0.195099	1.74237	-0.159497	0.652358
thrS	-0.180405	1.92715	-0.124214	0.828467		gcvT	-0.193493	1.0941	-0.159264	0.494668
sucD	-0.181356	1.14305	-0.184018	0.877863		ubiJ	-0.19324	0.811164	-0.157826	0.263491
aroM	-0.182657	1.06917	-0.0978137	0.440176		yegP	-0.193082	0.053448	-0.157726	0.134316
folE	-0.185981	0.94923	-0.168992	1.14136		rlpA	-0.192645	1.86092	-0.157049	0.676715
rpsM	-0.186671	1.15887	-0.15857	0.412214		hemL	-0.191877	1.70802	-0.156415	0.593692
argP	-0.187648	1.33544	-0.16948	0.190956		bcp	-0.191127	0.655973	-0.156341	0.343176
yeaD	-0.190228	1.40001	0.00286811	0.138304		ribC	-0.19103	1.70447	-0.155934	0.380459
galK	-0.190875	1.55918	-0.0881965	0.399653		ydhR	-0.190095	0.557274	-0.155709	0.594727
aroA	-0.192121	1.66864	-0.0420601	0.261727		lepA	-0.189797	0.829424	-0.155348	0.600103
coaD	-0.193056	0.944717	-0.0939191	0.0673183		ahr	-0.189277	1.16915	-0.154931	0.574257
ansB	-0.194098	1.24331	0.118665	0.0303982		ccmE	-0.188771	0.523039	-0.154867	0.5304
pyrG	-0.194617	1.61883	-0.0230953	0.535733		secE	-0.185443	0.663334	-0.154769	0.125832
ybgI	-0.195333	1.2252	-0.0407432	0.105142		glnG	-0.184564	0.372083	-0.154639	0.680003
rpiA	-0.195599	2.46663	-0.0392259	0.485362		talB	-0.183497	1.49971	-0.154527	0.290589
flgM	-0.197471	0.963068	-0.221659	0.154901		fusA	-0.183343	0.704877	-0.154389	0.917347
yciE	-0.199883	1.18619	0.0280316	0.282798		atpH	-0.182703	1.2039	-0.154096	0.606521
hupA	-0.200249	0.946088	-0.134909	0.509709		artP	-0.181107	1.33935	-0.153676	0.113435
yahJ	-0.200946	1.67813	-0.0693308	0.413838		lapA	-0.180311	0.455789	-0.153665	0.219593
metC	-0.202248	2.29082	-0.329738	1.44943		pntA	-0.180088	1.65643	-0.153045	0.919247
csiD	-0.202341	1.88565	-0.19571	0.797618		nuoC	-0.179294	0.251615	-0.152686	0.950162
proS	-0.202979	1.76941	-0.045756	0.0661383		envZ	-0.178549	0.950464	-0.152506	0.520068
hpt	-0.203442	1.63588	-0.0404346	0.111271		glyQ	-0.176679	0.507259	-0.152114	0.695533
rspR	-0.204662	1.00938	0.242791	0.56522		yajR	-0.176569	1.13062	-0.151883	0.339615
gstA	-0.205568	1.19733	-0.17702	0.707963		ytfB	-0.175569	0.239615	-0.15167	0.445008
nfo	-0.205665	1.35244	-0.125935	0.964827		mreB	-0.173993	2.12207	-0.151138	0.889892
yffB	-0.20575	1.93135	-0.0603582	0.331243		ahpC	-0.173536	1.12895	-0.150965	0.453571
rmlA1	-0.20908	1.74495	-0.0536434	0.514183		pyrC	-0.172743	0.182675	-0.150374	0.593494
pyrB	-0.21155	1.41994	-0.189544	1.17725		dsbG	-0.1727	1.03991	-0.1499	0.0266846
purA	-0.212385	1.75754	-0.036517	0.169937		dmsA	-0.169242	0.604123	-0.149588	0.250392
carA	-0.215808	1.95024	-0.162333	0.821012		ffh	-0.168372	0.710224	-0.14922	0.383648
ridA	-0.216391	1.12717	0.00768349	0.232486		ftsN	-0.167204	1.15431	-0.148457	0.601617
glgX	-0.217558	1.31258	-0.189922	1.09502		hflK	-0.166083	0.226529	-0.148337	0.746543
yraP	-0.218137	1.9012	-0.109801	0.754774		glgA	-0.165894	0.217216	-0.148063	0.710422
dut	-0.218357	1.07745	-0.163672	0.891821		fruA	-0.164488	0.900651	-0.147932	0.666742
pepA	-0.219304	1.42655	-0.307725	1.00219		sohB	-0.163884	0.692414	-0.14753	0.716663
sodA	-0.221499	1.78648	-0.329363	0.968349		valS	-0.163103	0.588417	-0.1473	0.760843
pdxB	-0.22196	2.23232	0.0167815	0.0727873		rcsD	-0.162995	0.711036	-0.146742	0.957523
phrB	-0.222298	1.56357	-0.0576739	0.348389		tamA	-0.160722	0.644905	-0.146546	0.602277
fumA	-0.222441	2.45317	-0.147375	1.56389		lipA	-0.158375	0.423623	-0.145896	0.225051
ybfF	-0.222481	1.19113	-0.139069	0.337015		metG	-0.157979	0.702581	-0.145112	0.187437
oppA	-0.223628	2.24484	-0.202834	0.885046		wcaI	-0.157877	0.399986	-0.144962	0.385893
gss	-0.223701	1.86561	0.0170382	0.080765		asmA	-0.156214	0.154519	-0.144729	0.652116
fabB	-0.224938	0.965937	-0.0775525	0.440176		tktB	-0.155709	2.19759	-0.144251	0.550352
sthA	-0.226009	1.95024	-0.108766	1.27712		speE	-0.155227	0.438021	-0.143778	0.119568
lpdA	-0.226031	2.02599	-0.185497	0.931514		yqhA	-0.154312	1.58356	-0.143628	0.017874
ldcC	-0.227552	1.13412	-0.0606907	0.0312785		fliO	-0.153191	1.69455	-0.143499	0.196795
gcvT	-0.227825	2.72958	-0.195925	1.31536		oppD	-0.152938	0.127932	-0.143312	0.47378
talA	-0.228703	1.721	0.0350749	0.164143		tyrB	-0.152919	1.04653	-0.143167	0.998885
yihD	-0.228926	0.96546	-0.0662249	0.233833		ompT	-0.152875	0.357975	-0.142407	0.445516
trmA	-0.229413	1.14153	-0.142137	0.497197		folC	-0.151819	0.225551	-0.142043	0.0516237
nfsA	-0.229902	1.07602	-0.0909443	0.26573		fcl	-0.151103	1.05946	-0.14135	1.06379
tufB;tufA	-0.231149	2.03329	-0.0428194	0.489996		ybgK	-0.150781	0.751154	-0.140641	0.0495485
carB	-0.231739	3.00091	-0.0783154	1.1394		yqjK	-0.150686	1.2529	-0.139031	0.362214
map	-0.231888	1.40478	-0.0913223	0.129057		ftsY	-0.150566	1.17029	-0.138773	0.644859
yeiG	-0.232433	2.29082	-0.107217	0.646963		rbbA	-0.150339	0.97565	-0.138473	0.116168
amn	-0.233066	2.32882	-0.16699	1.57633		btuB	-0.148022	0.500984	-0.138402	0.825156
tyrS	-0.234027	2.49262	-0.126981	1.34645		nrdA	-0.146951	0.411832	-0.1383	0.667551
purD	-0.234776	2.52365	-0.120308	1.49844		rmuC	-0.144965	0.128184	-0.137932	0.423289
astC	-0.234859	1.49152	-0.141191	0.98981		yceB	-0.144825	0.263923	-0.137849	0.239646
ydeN	-0.235318	1.07796	0.0455129	0.197881		trmH	-0.142909	0.784418	-0.137772	0.0613847
moaC	-0.237741	3.07963	0	0.0492954		hslU	-0.141678	1.33915	-0.136969	1.08799
pepB	-0.237864	1.49525	-0.156407	0.557384		exbB	-0.141467	0.617742	-0.135976	0.490311
ileS	-0.238917	1.69805	-0.0530626	0.238741		rnd	-0.141053	1.21601	-0.135922	0.128917
rfbB	-0.239193	2.46663	-0.443562	2.25676		aldA	-0.141023	0.131321	-0.135895	0.594012
acnA	-0.239486	1.76283	-0.0278632	0.0410522		yeaJ	-0.14035	0.368667	-0.13525	0.485224
asd	-0.240756	1.45977	-0.234567	0.818522		leuS	-0.140174	1.13559	-0.135147	0.670891
rsmI	-0.241548	1.05752	-0.463722	1.57633		mlaD	-0.140108	0.331547	-0.134995	0.710469
seqA	-0.241714	1.62431	-0.0799156	0.232822		nagA	-0.139905	0.556595	-0.134157	0.0896227
rsmE	-0.243692	1.53762	-0.203253	0.532231		narY	-0.139339	0.0463558	-0.133948	0.493767
thrC	-0.244983	3.00091	0.0347228	0.174845		malF	-0.13928	1.37409	-0.133456	0.338388
tusE	-0.245682	0.976505	0.195738	0.56764		metB	-0.139099	0.777219	-0.133356	0.520677
kbl	-0.245836	2.07985	-0.0178508	0.412437		gcvP	-0.138088	1.36033	-0.133178	0.585227
nagB	-0.245988	0.946741	0.0113096	0.146729		ispG	-0.137213	0.812471	-0.133122	0.773408
argE	-0.247568	1.04856	-0.0432475	0.237772		alaS	-0.136672	0.0766425	-0.133016	0.520353
sbp	-0.247847	1.18671	-0.51253	0.955586		yhdP	-0.136158	0.731551	-0.132372	0.239541
purU	-0.248207	1.43745	-0.255543	1.4996		yadG	-0.135946	0.382379	-0.131789	0.161282
tgt	-0.249095	2.6122	-0.0985025	0.657787		murG	-0.135729	0.814424	-0.131721	0.780025
aldB	-0.249157	1.75754	0.063144	0.10378		accC	-0.135508	0.405045	-0.131105	0.496012
pyrF	-0.249191	1.74918	0.0396017	0.193441		asnB	-0.135369	0.736883	-0.130953	0.678168
fabD	-0.249313	1.8116	-0.10565	0.509709		cysH	-0.135155	0.843699	-0.130624	0.530627
guaA	-0.249417	1.93287	0.060919	0.221882		plsB	-0.1349	0.510223	-0.129645	0.710536
yibL	-0.251941	2.25934	-0.1815	0.22206		tktA	-0.13467	0.923068	-0.129413	0.613328
apt	-0.252766	1.2252	-0.187873	0.63948		osmE	-0.133958	1.1591	-0.12941	0.78773
purL	-0.253679	3.32621	-0.174646	2.39198		nuoN	-0.132581	0.0508614	-0.128653	0.38461
pckA	-0.255377	3.89409	-0.14297	1.90799		yggU	-0.132257	0.789997	-0.128566	0.0177595
gsiB	-0.256087	2.27677	-0.120929	0.740958		nuoB	-0.13134	1.09696	-0.128549	0.730978
sufB	-0.259369	3.09046	0.0482501	0.510311		metQ	-0.131318	0.849661	-0.128546	0.665812
metK	-0.263271	2.63972	-0.024361	0.320216		ybbO	-0.129994	0.79918	-0.128122	0.894858
guaB	-0.266712	1.4933	-0.0904865	0.553263		mscK	-0.129866	0.0515244	-0.127672	0.453149
rpsG	-0.267397	1.61631	-0.276915	1.04047		lptC	-0.127133	0.0802997	-0.127548	0.11727
adhE	-0.26771	0.938005	-0.303967	1.3423		tolA	-0.126943	1.99801	-0.127124	0.198288
ydjF	-0.268746	1.37003	-0.204186	0.549825		yciK	-0.125466	0.582326	-0.127022	0.150278
thrB	-0.269298	1.11896	0.0464492	0.0619473		yfhM	-0.125434	0.227228	-0.126625	0.339288
frmA	-0.269321	1.98614	-0.0569909	0.20995		wbbK	-0.124643	0.592658	-0.126399	0.64901
menB	-0.269326	1.49525	-0.198788	1.20285		atpF	-0.123283	0.184455	-0.126212	0.471635
alr	-0.269961	1.50405	-0.194828	0.807661		nuoG	-0.122785	0.581102	-0.126001	0.647407
fadD	-0.270279	1.01394	-0.219823	0.488118		actP	-0.121723	0.0893831	-0.125321	0.485564
serC	-0.270734	2.76068	-0.0276117	0.284672		fur	-0.121515	0.268957	-0.125223	0.434745
leuS	-0.272111	3.89409	-0.0232463	0.311733		minD	-0.12126	0.1147	-0.125132	0.917319
ahpC	-0.276742	3.1964	-0.16055	1.08689		ptsG	-0.12116	0.00195394	-0.125066	0.319983
grcA	-0.276967	1.53762	-0.0721248	0.0896617		pepP	-0.120983	0.43711	-0.124288	0.52966
lipA	-0.278062	3.00091	-0.109625	0.517956		yniB	-0.120751	0.0868508	-0.124049	0.127588
atpD	-0.281283	1.16309	0.0683406	0.0144375		oppF	-0.119873	0.373053	-0.123159	0.621822
codA	-0.281712	1.11416	-0.160282	0.572597		gabD	-0.118309	0.301206	-0.122923	0.548928
speE	-0.283251	1.45741	-0.128048	0.488965		gyrB	-0.118024	0.0338615	-0.122859	0.786511
curA	-0.283766	1.06999	-0.02555	0.119759		mak	-0.117894	0.551071	-0.122507	0.341981
glnS	-0.284806	3.31213	-0.0957417	0.750892		gadC	-0.117535	0.356759	-0.122375	0.275172
galM	-0.28537	3.64576	-0.0279868	0.139928		wbbJ	-0.115482	0.375294	-0.122268	0.544968
fabF	-0.286454	2.42602	-0.143276	1.04164		mdtE	-0.115207	0.324516	-0.121893	0.786193
ybhB	-0.287059	1.2252	-0.0562992	0.167831		yciH	-0.114627	0.329481	-0.121753	0.0584115
murE	-0.288165	1.65535	0.0133979	0.145565		manY	-0.114441	0.674006	-0.119904	0.315581
metB	-0.290196	1.83902	-0.261438	0.886434		xseA	-0.114182	0.236998	-0.119749	0.0900147
wecC	-0.290768	2.49982	-0.095771	0.440176		wzzE	-0.113739	0.692853	-0.119122	0.452013
entE	-0.291573	2.64276	-0.197921	1.1996		ucpA	-0.113454	0.438708	-0.119057	0.043858
sufA	-0.292915	2.19605	-0.196414	0.786169		gatB	-0.113363	0.467558	-0.118891	0.13044
ycgM	-0.295128	0.95465	-0.239602	0.828467		hemX	-0.113253	0.0707569	-0.118846	0.735366
yrdA	-0.298149	1.49152	-0.393442	1.43466		secY	-0.112052	0.522549	-0.11867	0.444771
treC	-0.298185	1.95024	-0.109658	0.373839		mdtK	-0.111466	0.262787	-0.118563	0.0713993
pyrC	-0.303894	2.60107	-0.154193	1.13184		glnL	-0.110589	0.137991	-0.118484	0.0269978
ung	-0.306841	1.42498	-0.0849626	0.00952661		ycjX	-0.110399	0.74612	-0.11847	0.130144
icd	-0.306934	3.14989	-0.179712	2.18174		cspD	-0.11038	0.114543	-0.118457	0.0229787
nuoG	-0.308025	2.55687	0.08882	0.198685		yicC	-0.110209	0.955892	-0.117812	0.541444
yajL	-0.308902	2.74494	-0.102681	0.440176		yajL	-0.110103	0.00628697	-0.117518	0.433775
pflB	-0.309672	3.07181	0.0433305	0.04214		wcaC	-0.109877	0.721461	-0.117504	0.621966
hisG	-0.312056	2.47039	-0.0704105	0.157244		mcrB	-0.109561	0.810459	-0.117387	0.106854
lexA	-0.312663	1.453	-0.148161	0.212656		glpD	-0.109323	0.198327	-0.116678	0.49853
roxA	-0.313032	1.01236	0.132603	0.0369213		pepB	-0.109197	0.0820405	-0.116673	0.54705
sdhA	-0.320834	2.97324	0.0147124	0.235973		usg	-0.109122	1.88224	-0.116472	0.847733
tusA	-0.326856	2.06986	-0.0404019	0.321473		aceB	-0.108632	0.501043	-0.115752	0.544615
clpP	-0.326918	2.34243	-0.0256763	0.398322		glf	-0.1084	0.140769	-0.115612	0.215632
fic	-0.327472	1.64222	0.0654758	0.0200512		mog	-0.107906	0.564278	-0.115291	0.0510128
ribB	-0.328607	1.8385	-0.246786	0.898741		lolB	-0.10755	0.475221	-0.115252	0.792899
aspC	-0.329888	3.20895	-0.176888	0.795056		yejM	-0.107343	0.0736267	-0.114843	0.160082
sufD	-0.330171	3.02159	0.0208542	0.0331766		ydjN	-0.107216	0.126978	-0.114766	0.42638
frdA	-0.333036	1.79671	-0.0763883	0.192308		proX	-0.107099	0.311778	-0.114554	0.143127
aroC	-0.333616	1.55585	-0.250938	1.00782		flgI	-0.106681	0.841191	-0.113829	0.382865
tktB	-0.333771	1.60572	-0.104935	0.233833		argG	-0.10642	0.581637	-0.113072	0.559366
grpE	-0.334762	1.14998	-0.0993121	0.25765		yciE	-0.106189	0.0935012	-0.112902	0.0325143
yfiF	-0.334793	3.4356	-0.100959	0.579519		tnaA	-0.103221	0.595652	-0.112194	0.601132
purH	-0.334884	4.79631	-0.214197	1.13184		galE	-0.102575	0.784815	-0.111948	0.0174574
rapZ	-0.336801	1.02747	-0.0889712	0.401038		frsA	-0.102448	0.145598	-0.110961	0.00155756
aceA	-0.337084	2.99897	-0.322738	0.531529		purF	-0.102341	0.835394	-0.110952	0.729542
valS	-0.339938	3.80401	-0.0965174	0.981208		purL	-0.101894	0.233511	-0.110277	0.585242
fusA	-0.341861	1.49356	-0.013911	0.114539		ybhG	-0.101499	0.720085	-0.110251	0.473887
ppiA	-0.349625	1.64222	-0.167708	0.406301		lolE	-0.101239	0.764711	-0.109711	0.328381
msrB	-0.352273	2.1439	-0.173721	1.34141		ettA	-0.100871	0.086653	-0.109416	0.237047
yggL	-0.353498	1.55918	-0.119051	0.332111		sppA	-0.0997526	0.808658	-0.107091	0.519786
acpP	-0.355747	1.35616	0.0514696	0.110408		fetB	-0.0996336	0.4215	-0.107045	0.465138
gatB	-0.360262	1.73876	-0.139438	0.697057		entF	-0.0985859	0.506916	-0.106784	0.274964
serS	-0.361148	4.38068	-0.131844	1.93447		rplN	-0.0981102	0.537723	-0.106203	0.211898
metE	-0.366665	2.63274	-0.254024	1.67149		recA	-0.0977952	0.237311	-0.105976	0.385294
hscB	-0.374821	1.50353	-0.146435	0.508602		clsB	-0.0970944	0.480064	-0.105611	0.121425
ribE	-0.377634	1.23727	-0.063958	0.277622		yqjE	-0.09663	0.500681	-0.105543	0.212603
gatA	-0.378545	1.87601	-0.189055	0.492545		yniA	-0.0964665	0.812195	-0.104792	0.0422443
ybiU	-0.378588	2.1956	-0.444557	0.585655		htpG	-0.0953209	0.278782	-0.10479	0.904106
lysS	-0.37953	4.79631	-0.13038	1.18964		mtlD	-0.0948663	0.360292	-0.104783	0.239432
katG	-0.380534	3.93126	-0.053353	0.340746		arcB	-0.0938344	1.21567	-0.104482	0.561456
ilvA	-0.380844	2.48342	-0.0671285	0.356922		truD	-0.0936789	0.384416	-0.104403	0.179906
nagZ	-0.381308	1.53406	-0.099105	0.234334		dsbD	-0.0934572	0.0963518	-0.104305	0.0684765
acnB	-0.384103	5.12991	-0.108932	1.15587		sufB	-0.0931802	0.626599	-0.103861	0.495396
raiA	-0.386295	2.33402	-0.243923	0.332111		grcA	-0.0927386	0.0201249	-0.103505	0.439561
moaE	-0.386323	1.89945	-0.133969	0.231434		rcsB	-0.0924909	0.473675	-0.103218	0.0557943
recJ	-0.389268	1.3952	-0.227065	0.383436		mtfA	-0.0924325	0.0462712	-0.102933	0.267177
glgB	-0.389298	3.47562	0.262974	0.159536		nadE	-0.0923002	0.0812962	-0.102908	0.105777
sufS	-0.390024	2.2047	-0.105389	0.440176		dadA	-0.0917589	0.347124	-0.102444	1.07336
atpG	-0.402575	1.61571	0.142596	0.0344197		guaA	-0.0914099	0.231483	-0.102123	0.16023
tyrB	-0.404502	2.77948	-0.155751	1.40354		ppsA	-0.0910442	0.710041	-0.101852	0.605048
prpD	-0.405608	1.11093	0.386822	0.43679		dppF	-0.0908874	1.11664	-0.101697	0.213329
tar	-0.408539	1.54535	0.864897	0.490094		rbfA	-0.0908413	0.153371	-0.101671	0.342783
frdB	-0.412069	1.58069	0.062177	0.0132632		fnr	-0.0907645	0.118714	-0.101569	0.0492395
sdhB	-0.412086	3.66458	0.248984	0.03314		fadE	-0.0906001	0.638576	-0.101491	0.596677
trpS	-0.420889	2.53292	-0.192513	1.24418		lpxT	-0.0904742	0.498444	-0.101485	0.321367
gltA	-0.425995	3.4774	-0.391094	2.42579		hldD	-0.0900012	0.784635	-0.100667	0.761522
glnA	-0.427584	3.7264	-0.316686	2.66107		fadB	-0.0878959	0.0592858	-0.0995656	0.174321
ihfB	-0.43682	2.13613	-0.314433	0.61437		cobB	-0.0861015	0.223378	-0.0994914	0.266438
bcp	-0.437059	3.65792	-0.0808934	0.710424		rpoS	-0.0846566	0.165149	-0.099139	0.087482
yciF	-0.437744	3.13981	-0.0412731	0.223601		ndh	-0.0843812	0.118691	-0.0990787	0.485774
gpt	-0.437895	1.2252	-0.27965	0.679129		yfeY	-0.084265	0.285127	-0.0983326	0.48866
cspD	-0.443063	1.67487	-0.144098	0.22206		yjcZ	-0.0837771	0.994395	-0.097911	0.00448809
ptsH	-0.443217	1.91517	-0.177376	0.509709		yjbB	-0.0835998	0.198599	-0.0978832	0.153696
aceF	-0.449038	3.64176	-0.228005	1.29839		ompF	-0.082278	0.211938	-0.0976979	0.442859
pgk	-0.456354	2.75582	-0.109684	0.736279		hybC	-0.0821787	0.588726	-0.0974834	0.362706
guaC	-0.456369	3.89409	-0.0244241	0.309617		dksA	-0.0814764	0.198761	-0.0971346	0.525379
bioA	-0.458346	2.03456	-0.187048	0.530374		yobH	-0.0794765	0.218412	-0.0959083	0.2452
yhbO	-0.458646	2.79862	-0.0364593	0.176843		ptrA	-0.0793927	0.152632	-0.0958389	0.078027
purE	-0.459157	1.4573	-0.494731	1.36699		hemH	-0.0791351	0.511367	-0.0957803	0.113851
trmL	-0.462821	1.88902	-0.0674746	0.0559429		yjbH	-0.0783367	0.316756	-0.0956385	0.299766
mioC	-0.471209	1.02747	-0.406218	0.644114		evgS	-0.0780869	0.114481	-0.0955413	0.403491
aceE	-0.472113	4.79631	-0.234662	1.90799		sbcB	-0.0779453	0.507316	-0.0954905	0.0736411
rpsS	-0.473603	1.79435	-0.38481	1.15587		tldD	-0.077143	0.360527	-0.095136	0.384929
gltD	-0.475738	3.07455	-0.30934	1.69968		ilvE	-0.0771415	0.047147	-0.0950404	0.625967
ybiC	-0.480494	3.23191	-0.464548	2.66107		poxB	-0.0761176	0.0903851	-0.0948525	0.306099
fumC	-0.480996	3.20895	-0.0538531	0.164041		osmB	-0.0756523	0.402016	-0.0947862	0.0661504
hyaB	-0.484643	1.9012	-0.001936	0.10254		folX	-0.074116	0.206016	-0.09472	0.15232
yjgA	-0.488222	2.42212	0.00775524	0.183691		fbaB	-0.0739839	0.0707804	-0.094455	0.616511
upp	-0.492998	1.58595	0.0338635	0.0870986		alaC	-0.0728575	0.127842	-0.094415	0.283427
yihI	-0.496845	3.20895	-0.0435314	0.363574		sspA	-0.072011	0.712823	-0.0929309	0.160924
serA	-0.500649	4.96649	-0.180762	1.24412		betT	-0.0706559	0.106555	-0.0927601	0.245496
ppx	-0.506562	2.17605	-0.503076	1.67149		yfeA	-0.0705211	0.256012	-0.0923402	0.0378415
glyA	-0.508923	4.79631	-0.140671	0.807798		gpr	-0.069679	0.417022	-0.0923217	0.112671
ybdL	-0.509545	3.7264	-0.329542	1.57633		sucC	-0.0690099	0.339512	-0.0917174	0.668862
trpB	-0.510176	3.05242	-0.275128	0.685606		pspF	-0.0668701	0.114416	-0.0914238	0.239265
lysU	-0.520776	3.59798	-0.10332	0.316366		ygaP	-0.064842	0.455932	-0.0913546	0.341492
corC	-0.521734	3.7264	0.0631301	0.486328		thrS	-0.0643773	0.331065	-0.0910334	0.488008
gltB	-0.524112	3.5144	-0.314385	1.49844		sthA	-0.064237	0.0632777	-0.0906939	0.429312
gcvP	-0.527437	5.12991	-0.213777	1.90092		ubiH	-0.0626782	0.0466676	-0.0906385	0.242151
pyrH	-0.530368	1.79558	-0.15556	0.335645		ybiB	-0.0619416	0.919363	-0.0901532	0.518145
pdxH	-0.530708	3.89409	0.0452472	0.115463		gapA	-0.0616901	0.303116	-0.0897939	0.585299
flgK	-0.536924	2.80675	-0.275661	1.80011		ndk	-0.0609284	0.524896	-0.0896112	0.900851
mlaB	-0.540373	0.982804				pheS	-0.0593115	0.198037	-0.0892996	0.559949
fur	-0.549506	2.26669	-0.597081	1.63072		msbA	-0.0583994	0.154125	-0.0892765	0.270065
rpe	-0.551291	4.38068	-0.351739	1.70485		rarA	-0.0580073	0.466419	-0.088876	0.0300532
alaC	-0.553646	5.12991	-0.302692	2.66107		ynaI	-0.0569158	0.0440819	-0.0888683	0.0184015
prr	-0.553964	3.5144	-0.0644648	0.440176		JW5951;JW5936;JW5935;JW5928;JW5914;JW5895;insH5;JW1882;insH11;insH10;insH9;insH8;insH7;insH6;insH4;insH3;insH2;insH1	-0.0560337	0.145049	-0.0886183	0.383182
fbaA	-0.56172	2.47039	-0.167884	0.569119		metA	-0.0549317	0.00675384	-0.0882486	0.173945
gmhB	-0.565842	2.01933	-0.218969	0.71946		rpmD	-0.0541331	0.476878	-0.0878315	0.0419859
cspA	-0.56882	1.24452	-1.34806	2.66107		ybdR	-0.0537482	0.482148	-0.0872704	0.573411
bioD1	-0.592251	1.05343	-0.299907	0.120649		yehX	-0.0535087	0.0570415	-0.0869072	0.890442
hchA	-0.592382	1.79028	-0.10441	0.3885		tatA	-0.0533934	0.123685	-0.0868414	0.238958
rnk	-0.598592	1.62575	-0.450632	0.76067		atpD	-0.0517819	0.152644	-0.086633	0.404917
elaB	-0.60358	2.30741	0.148492	0.0281265		katG	-0.0514246	0.00900354	-0.086322	0.478127
nuoE	-0.618316	3.38516	-0.0689857	0.362063		yajG	-0.0512945	0.224933	-0.0852839	0.0175185
flgN	-0.621315	1.67241				sufA	-0.050743	0.0889682	-0.0849335	0.049864
arcB	-0.624797	1.56357	0.23996	0.188203		fhuC	-0.0500901	0.225266	-0.0848509	0.0493256
yfcZ	-0.713372	2.8309	0.0227868	0.0561534		mlaB	-0.0498571	0.303301	-0.0848386	0.253719
infA	-0.719288	2.52365	0.0309999	0.245667		gyrA	-0.0497018	0.0679597	-0.0848141	0.217131
nadA	-0.72877	3.11015	-0.221519	0.172988		kup	-0.0495749	0.736821	-0.0844149	0.362398
rnr	-0.791545	7.52153	-0.147279	2.22214		yhbP	-0.0478603	0.116637	-0.0841028	0.221425
yebV	-0.827794	4.96649	-0.384115	1.47634		yifE	-0.0475099	0.262447	-0.0840096	0.264956
yjbJ	-0.846438	3.88797	-0.0753589	0.0423855		maeA	-0.0467437	0.0559968	-0.0835555	0.628819
mtr	1.18952	0.00145123				serC	-0.0466796	0.209291	-0.0833995	0.0974543
rihA	0.85997	0.836615	-0.307373	0.00355619		clpX	-0.0465679	0.362543	-0.0828341	0.154284
cbl	0.720672	0.641353				cysS	-0.0464114	0.0634063	-0.082666	0.364696
yciI	0.641897	0.288748	0.10908	0.0601374		ygfZ	-0.0463667	0.0383402	-0.0826263	0.332923
rpsT	0.597174	0.757824	-0.0733098	0.0416712		trpE	-0.0462714	0.09463	-0.0824552	0.303361
artP	0.540325	0.358715	0.495961	0.142768		eutB	-0.0455744	0.716414	-0.0819695	0.096821
ybfE	0.522578	0.204668	-0.0094241	0.104815		frdB	-0.0454031	0.266361	-0.0818092	0.355088
nagE	0.507719	0.41935	0.922662	1.33911		aroK	-0.0449863	0.16197	-0.0816641	0.047013
mug	0.498823	0.764459	0.871347	1.03749		rph	-0.0448911	0.0150323	-0.0815313	0.161334
mprA	0.494252	0.579945	0.444243	0.417102		polA	-0.0448821	0.15452	-0.0814733	0.475519
pal	0.460072	0.370563	0.226558	0.106572		ssuC	-0.0446812	0.118722	-0.0799674	0.125412
mdoH	0.427874	0.343926	0.851263	0.411279		purB	-0.0445622	0.0493485	-0.0797402	0.206407
ppa	0.386987	0.782369	0.0260351	0.023634		nusG	-0.0444952	0.0340583	-0.0792921	0.449522
ppiC	0.383619	0.838947	0.00720986	0.0239964		narH	-0.0442081	0.170838	-0.0791259	0.31774
purT	0.370131	0.701391	-0.139821	0.0179319		csrA	-0.043747	0.455905	-0.0789171	0.248776
psiF	0.361712	0.891181	-0.178633	0.193441		mnmE	-0.0437203	0.00038322	-0.078905	0.0176559
hdfR	0.352725	0.869737	0.17742	0.684794		zwf	-0.0434377	0.22202	-0.078521	0.45259
flu	0.346441	0.646617	0.00670734	0.20254		fhuA	-0.0430215	0.087036	-0.0784479	0.339922
tilS	0.337825	0.651436	0.382623	0.572597		purA	-0.0428967	0.531078	-0.0781235	0.484732
matP	0.331648	0.727244	0.0440583	0.0489497		yheS	-0.0388242	0.0159216	-0.0771689	0.0263725
pfkB	0.329617	0.807346	0.376424	0.894544		bioB	-0.0383278	0.054925	-0.0769071	0.363321
yidC	0.320069	0.770646	0.733788	0.429194		htrL	-0.0377027	0.00895388	-0.0767702	0.0453957
selB	0.313014	0.824677	-0.391666	0.390398		cysD	-0.0374495	0.00141463	-0.0763092	0.32945
pdhR	0.312561	0.890475	0.340266	0.924519		glgB	-0.0373251	0.18313	-0.0757344	0.643932
ygiB	0.306507	0.737373	0.489594	0.742343		feoB	-0.0368736	0.162876	-0.0756203	0.09425
ansA	0.301553	0.638973	0.524284	0.968349		acnB	-0.035044	0.197968	-0.0755398	0.592543
cbpA	0.291686	0.589029	0.930942	0.740958		ppiB	-0.0331532	0.0228221	-0.075102	0.315287
ynjB	0.290483	0.15447	0.0137838	0.105142		carB	-0.0331355	0.0271166	-0.0742481	0.342726
trmJ	0.284917	0.661673	0.297544	0.968349		yigA	-0.0331296	0.223444	-0.0736331	0.153301
nrdE	0.281253	0.87206				cysE	-0.0326927	0.0906735	-0.0736119	0.594065
iaaA	0.278473	0.814651	1.20465	1.22871		talA	-0.0301492	0.00417972	-0.0734509	0.242823
oppD	0.275913	0.650864	-0.0460897	0.0379424		oppB	-0.0294069	0.113948	-0.0732157	0.447382
fadE	0.274888	0.69688	0.59766	0.480839		purT	-0.0291567	0.0134844	-0.0729804	0.558594
mqo	0.273934	0.459433	0.460952	1.20285		ribE	-0.0285915	0.183704	-0.0722643	0.0494745
mdaB	0.27029	0.342184	-0.0780625	0.154165		dnaN	-0.0281721	0.176922	-0.0716699	0.0696914
ygdI	0.267464	0.780099	0.426222	0.300652		yicH	-0.0273088	0.152515	-0.0715698	0.540882
yiiS	0.266637	0.416246	0.456501	1.09241		lptG	-0.0272088	0.0946916	-0.0715031	0.198807
murB	0.262674	0.887047	0.241608	1.07518		hchA	-0.0262345	0.655553	-0.0712029	0.0401228
cysA	0.262577	0.43864	0.439527	0.329267		cydD	-0.0255676	0.22538	-0.0707301	0.0438397
slyB	0.257373	0.751732	0.548012	0.938193		ymbA	-0.0242084	0.340979	-0.0703468	0.0975364
yqiB	0.25666	0.507417	-0.364283	0.142768		lrp	-0.0238534	0.00531515	-0.0703287	0.00614114
yqjE	0.253977	0.881884	1.06416	0.779562		yibL	-0.0236481	0.304651	-0.070259	0.0183028
gph	0.252525	0.803404	0.0479571	0.187123		wecF	-0.023044	0.0159842	-0.0700606	0.0527756
yjiA	0.252367	0.345941	-0.219048	0.313516		htpX	-0.0228183	0.385983	-0.069623	0.785779
udp	0.250088	0.776533	-0.0739505	0.0849232		ppsR	-0.0224871	0.00410431	-0.0688177	0.329289
folP	0.245459	0.562299	0.628111	1.03183		dnaK	-0.0223845	0.0698822	-0.0673461	0.0121582
nlpA	0.240791	0.494191	0.157923	0.316366		glnB	-0.0207648	0.312314	-0.067266	0.239503
phoP	0.240082	0.797852	0.378312	1.13184		wecA	-0.0203522	0.2181	-0.0670212	0.370631
ampH	0.235862	0.73451	-0.0928617	0.25629		fecA	-0.0191704	0.0777844	-0.0669502	0.254526
fbaB	0.23482	0.52701	-0.124731	0.309617		metJ	-0.0187348	0.273225	-0.0667416	0.339539
degP	0.231998	0.737373	0.317929	0.955586		ftsQ	-0.0185945	0.212028	-0.0665815	0.183844
nrdR	0.230461	0.729244	0.171207	0.60928		rpsH	-0.0182613	0.16183	-0.0662808	0.0328575
yedF	0.228345	0.262231	-0.0666102	0.0858494		rsgA	-0.0178815	0.0971093	-0.0660769	0.12857
hupB	0.226632	0.259935	-0.214396	0.0784576		mrdA	-0.0178654	0.073022	-0.0660165	0.232214
ybhA	0.226521	0.414031	-0.196834	0.339563		corA	-0.0169937	0.202939	-0.0656677	0.0646852
rpsR	0.223818	0.661673	-0.321645	0.158582		yahA	-0.0163048	0.0636537	-0.0652812	0.286115
yjgH	0.222087	0.405757	0.146603	0.422874		ileS	-0.0163004	0.130959	-0.0649975	0.627795
hflX	0.219624	0.27834	0.0884266	0.173939		lsrF	-0.0161531	0.253296	-0.0648858	0.282766
yfcH	0.218409	0.232122	0.531199	1.11019		mdh	-0.0160728	0.0595104	-0.0645478	0.165359
yceI	0.217504	0.597393	-0.0113786	0.214182		fabG	-0.0148945	0.150884	-0.063964	0.0809172
dnaJ	0.214945	0.249317	0.805722	0.890857		yojI	-0.0138847	0.164837	-0.0639324	0.0288959
groS	0.214063	0.648671	-0.0517072	0.230702		mtnN	-0.0125409	0.161119	-0.0626842	0.101468
dicA	0.213988	0.855273	0.256974	0.515524		cydA	-0.0118323	0.176894	-0.0626586	0.404514
ygiW	0.213901	0.681791	-0.0408575	0.0136086		ydjF	-0.0106488	0.0432953	-0.0625697	0.0380623
ubiE	0.211735	0.423742	0.663909	1.36288		cydB	-0.0103204	0.298777	-0.062514	0.199301
tolC	0.209803	0.828236	0.32979	1.03631		pgi	-0.0090466	0.147519	-0.0623362	0.383605
ybjI	0.209254	0.277102				tus	-0.0085139	0.307265	-0.0623227	0.0173539
cca	0.208854	0.85747	0.16279	0.855494		clpB	-0.0070039	0.124534	-0.0621027	0.440262
secG	0.207318	0.286046	0.656158	0.440176		ftsH	-0.0068938	0.154082	-0.0619913	0.540241
exbB	0.201119	0.806224	0.851295	0.505349		gmr	-0.0067459	0.0882151	-0.0619868	0.0224593
yebC	0.197652	0.528726	0.0890099	0.06403		holA	-0.0055173	0.133048	-0.0618723	0.341825
ygeA	0.196317	0.851206	-0.0065517	0.0585686		aspA	-0.0043997	0.23677	-0.0615531	0.192319
fdoG	0.195486	0.792479	-0.0364075	0.106681		tatB	-0.0032888	0.283245	-0.0612776	0.12231
rbfA	0.190716	0.800324	0.246724	0.536028		rfaF	-0.0031225	0.0402848	-0.0610925	0.0705754
rlmE	0.190476	0.423413	-0.161676	0.877234		aroC	-0.0026975	0.00033497	-0.0603612	0.250311
rihC	0.190324	0.0555998	-0.210267	0.0784576		yhaJ	-0.0026715	0.185513	-0.0600002	0.0948055
ycbX	0.185702	0.924406	0.11921	0.687476		ydbK	-0.0025226	0.0167274	-0.0598829	0.183713
mlaC	0.183074	0.259362	-0.144111	0.362063		btuE	-0.0018984	0.114331	-0.0597851	0.219231
ydiJ	0.18198	0.444108	0.388267	0.359823		tsf	0.00030293	0.293772	-0.0597114	0.338719
secY	0.181624	0.0842067	0.785417	0.60928		amiD	0.00116811	0.351104	-0.0594243	0.0175094
ppsR	0.179753	0.56468	-0.128983	0.0784576		dcuS	0.00151404	0.150492	-0.0592935	0.211301
cadA	0.176553	0.27267	0.0466168	0.0882885		ompC	0.00152845	0.0629096	-0.0589703	0.383808
nudK	0.174419	0.011138	-0.207501	0.373839		galU	0.00191751	0.18256	-0.0581275	0.111144
rbsK	0.173626	0.231374	0.0151835	0.0019631		murC	0.00216242	0.0102481	-0.0581034	0.0648239
ygiF	0.172206	0.86517	-0.299885	1.34645		aroH	0.0024361	0.0160406	-0.0576574	0.235133
hsdR	0.17218	0.733789	0.258422	0.964062		macA	0.00255131	0.0733937	-0.0573136	0.130606
stpA	0.169925	0.648107	0.027423	0.0219346		grxB	0.0032856	0.107936	-0.0568648	0.0494005
rplL	0.169399	0.638263	-0.127587	0.0523884		pheT	0.00342953	0.0804225	-0.0562032	0.441593
yahO	0.169194	0.391286	-0.0537512	0.0167369		epd	0.00378931	0.0868222	-0.0561792	0.531828
ubiF	0.168989	0.473272	0.42432	1.03631		carA	0.00390442	0.181272	-0.0560907	0.0679973
rng	0.168411	0.840917	0.110163	0.154952		curA	0.00427845	0.180375	-0.0560862	0.02685
yggE	0.167217	0.392129	0.0809714	0.0831804		fliI	0.00447982	0.301405	-0.0557622	0.254988
ratB	0.164735	0.603485	0.179575	0.775283		lhgO	0.00504062	0.291365	-0.0554878	0.325947
ydhR	0.164194	0.126893	-0.0501947	0.383436		manZ	0.00561557	0.421317	-0.055155	0.0380841
malE	0.163396	0.493766	-0.12989	1.05247		yggX	0.0063483	0.00747653	-0.0550456	0.275866
menD	0.162726	0.310296	0.123348	0.234844		cysC	0.00705194	0.0090093	-0.0550007	0.24524
nanA	0.160688	0.580467	-0.0071257	0.123185		glpX	0.00748258	0.123612	-0.0550007	0.0154335
ompC	0.158376	0.488055	0.318033	0.572597		yeaY	0.00759739	0.241614	-0.0541946	0.354241
narG	0.153611	0.289222	0.360758	0.261727		ubiB	0.0080709	0.318557	-0.0535371	0.270064
mutT	0.151248	0.27267	0.0461977	0.011926		mqo	0.00924683	0.291503	-0.0534054	0.0175546
wzzB	0.150144	0.558266	0.815313	1.17888		ltaE	0.0094905	0.412232	-0.0526406	0.342505
truC	0.150053	0.00145123	0.335014	0.00338327		yqjG	0.0095335	0.32985	-0.0495331	0.200908
zapB	0.149988	0.523309	-0.257232	0.701699		fadJ	0.00990608	0.0202536	-0.0492554	0.235967
artJ	0.149949	0.650946	-0.111402	0.0261451		csiD	0.00992041	0.200049	-0.0491628	0.293309
wbbI	0.148062	0.47282				asnS	0.010078	0.161949	-0.0491569	0.106158
iscU	0.144738	0.205815	0.0529862	0.106911		deoD	0.0102213	0.47581	-0.048542	0.0901911
yebY	0.142884	0.66103	-0.144664	0.123846		kdsA	0.0103932	0.146364	-0.0485047	0.0636507
prc	0.142413	0.790708	0.182896	1.49844		mutL	0.0113954	0.0881731	-0.0484749	0.0711542
nadE	0.140347	0.689126	-0.0636715	0.440176		lysS	0.0116388	0.185832	-0.0484465	0.179042
ivy	0.139496	0.767616	0.180403	0.279194		aspC	0.0133694	0.284017	-0.0483809	0.318921
ygiS	0.138697	0.783758	0.104055	0.373697		gstA	0.0137552	0.246641	-0.0482302	0.109259
yegQ	0.137648	0.317255	0.194024	0.372021		fumA	0.014441	0.330378	-0.0479617	0.334904
epmA	0.135692	0.400577	-0.024496	0.173939		murE	0.0146838	0.059771	-0.04782	0.0723284
yffS	0.13543	0.325467	-0.0856222	0.440176		yqhC	0.0149123	0.0595428	-0.0477634	0.247159
mglB	0.135351	0.296195	-0.0660618	0.531529		yjgR	0.0175941	0.19984	-0.0474651	0.0322906
osmF	0.132853	0.880368	0.0121968	0.0446654		queF	0.0188763	0.295569	-0.0472639	0.114165
blc	0.132643	0.419344	0.343681	0.509709		yciF	0.0193176	0.30345	-0.0471983	0.022158
ilvC	0.132472	0.409037	-0.020257	0.22206		hdhA	0.0210106	0.469972	-0.0467899	0.0347809
ynfD	0.13097	0.767616	0.113927	0.35475		ytfL	0.0213376	0.275518	-0.0465708	0.165237
ispE	0.130746	0.264158	-0.0291758	0.0950336		fruK	0.0219771	0.0777376	-0.0460226	0.0684125
xylA	0.129811	0.45718	-0.363974	0.362063		luxS	0.0220766	0.0897065	-0.0454538	0.342624
gntR	0.1296	0.31636	0.00994907	0.0652345		putP	0.0222613	0.04031	-0.0452781	0.0180406
greA	0.129019	0.790708	0.0123112	0.176984		pykA	0.0225738	0.338476	-0.0452066	0.130279
ttcA	0.127501	0.524592	0.134379	0.95241		pta	0.0240218	0.300454	-0.0451456	0.52447
yigI	0.126418	0.787807	-0.0355023	0.0782615		ydgA	0.0250004	0.246576	-0.0448955	0.266682
prpC	0.125625	0.529769	0.0892676	0.245287		gnd	0.0251706	0.697524	-0.0446827	0.0569237
rplV	0.12495	0.405757	-0.405121	0.420896		yqeG	0.0252698	0.167956	-0.04364	0.0971908
osmE	0.12458	0.764005	0.509412	0.451223		mukB	0.0260493	0.0508609	-0.043191	0.00627992
ppiD	0.12446	0.633846	0.738638	0.463865		pdxJ	0.0275504	0.289868	-0.0429635	0.0514266
cdd	0.123878	0.409311	-0.0329731	0.0126471		yhjD	0.0277203	0.00445913	-0.0426158	0.0911473
truA	0.123441	0.0833582	0.0331305	0.122488		yebV	0.0278901	0.168139	-0.0425549	0.129984
ptsG	0.121957	0.315931	0.910172	0.532231		gor	0.0284701	0.24761	-0.0421196	0.339604
frsA	0.121732	0.45718	0.145469	0.908284		secA	0.0288096	0.0731767	-0.0412167	0.0717809
yjhC	0.121068	0.131997	-0.11524	0.508602		rclA	0.0289369	0.305244	-0.041184	0.0976761
skp	0.120564	0.443251	0.0570967	0.092986		prr	0.0294741	0.0488359	-0.040169	0.109445
dedD	0.120299	0.0100108	0.11278	0.146761		lexA	0.0297426	0.00265644	-0.0399154	0.112523
hflC	0.119011	0.198783	0.770761	0.492545		cysN	0.0300677	0.0168786	-0.0397804	0.0495592
minC	0.116977	0.696359	0.199876	0.3169		folD	0.030661	0.0933122	-0.0397152	0.357884
ybeD	0.116924	0.280936	0.0392788	0.0875149		manX	0.031367	0.475849	-0.039048	0.355002
topB	0.116232	0.258818	0.217193	0.48809		dosC	0.0315363	0.0555272	-0.0388183	0.274635
rlmM	0.11522	0.75689	-0.006572	0.18407		atpG	0.0317198	0.0729126	-0.0383811	0.333534
eco	0.114687	0.156625	0.0240501	0.0621202		acuI	0.0322278	0.500796	-0.0380478	0.264835
dsbC	0.113834	0.633857	0.0429805	0.129306		metF	0.0324112	0.163684	-0.0378656	0.18
yhbS	0.113047	0.0911677				nagE	0.0325523	0.195672	-0.0377871	0.363284
rpmH	0.112367	0.339025	0.146512	0.111369		tonB	0.0328203	0.501655	-0.0371786	0.317203
rplI	0.11226	0.599419	-0.160843	0.371605		tdk	0.0337789	0.160938	-0.0370128	0.0408126
rplF	0.111846	0.494191	-0.42104	0.174845		gatA	0.0343002	0.342585	-0.0368485	0.0493952
flgH	0.111178	0.117748	0.110176	0.352648		minC	0.0348777	0.458884	-0.036514	0.0513827
pstS	0.109855	0.46871	-0.135131	0.556566		yhgF	0.0348918	0.311647	-0.0361471	0.165193
yggN	0.109695	0.606932	0.0868924	0.347134		yheO	0.0350186	0.182782	-0.0355851	0.0646676
acrB	0.109668	0.290862	1.07435	0.775283		degS	0.035103	0.162161	-0.0354653	0.0941119
nrdD	0.109628	0.263761				cysK	0.0351875	0.318445	-0.035313	0.0972245
cnu	0.108357	0.390612	0.0776532	0.198685		tilS	0.0363978	0.0384275	-0.0342224	0.172491
rpoS	0.10825	0.722075	0.365222	1.06867		mgtA	0.0370588	0.0105124	-0.0336581	0.214261
surE	0.106442	0.0114094	-0.0203624	0.10254		nusA	0.0377477	0.292176	-0.0336256	0.0582317
rplT	0.105718	0.288414	0.0123684	0.0448878		yceF	0.0378461	0.682856	-0.033413	0.104253
msrA	0.105544	0.179004	0.0517619	0.0601374		asnA	0.0386609	0.381304	-0.0333421	0.107869
ytfJ	0.10494	0.0254772	-0.31713	0.522592		rihC	0.0388997	0.0454145	-0.0331606	0.0829001
oppF	0.104417	0.408939	0.570356	0.37368		trpB	0.0395455	0.206205	-0.0330572	0.341868
murF	0.10384	0.169336	0.225793	0.373697		aldB	0.039742	0.0738161	-0.0329834	0.387953
fucR	0.10384	0.624993	-0.25446	0.62158		prfB	0.0400227	0.385148	-0.0326823	0.0119688
lysC	0.103679	0.214647	0.0753272	0.124867		pfkA	0.0400508	0.0735505	-0.0321718	0.154735
narH	0.103598	0.198455	0.599013	0.320216		ihfB	0.0400788	0.37284	-0.0320346	0.091648
yiaF	0.103303	0.0141924	0.779503	0.514874		pepQ	0.0420419	0.328218	-0.0319019	0.0513084
gudD	0.103155	0.668688	-0.0250757	0.138304		otsA	0.042154	0.675043	-0.0312958	0.0220936
galT	0.10204	0.249583	-0.02502	0.0672625		aspS	0.0427564	0.14545	-0.0306546	0.134694
hexR	0.0982848	0.289222	0.235678	0.508059		gltL	0.0429945	0.191041	-0.0306163	0.214001
cysN	0.0981365	0.181389	-0.162076	0.19912		pspB	0.0437085	0.198629	-0.0305367	0.198731
yhaJ	0.0972467	0.0833582	-0.396491	0.539072		hdfR	0.0437365	0.0943633	-0.0303275	0.243903
rluE	0.0965317	0.43457	0.0468263	0.0136086		tauB	0.0439464	0.209099	-0.0300387	0.129337
yibF	0.0952628	0.174754	0.159642	0.734432		era	0.0441703	0.057917	-0.0296926	0.0508135
ruvA	0.0948171	0.357233	-0.0852212	0.0688224		wrbA	0.0442542	0.317026	-0.0296484	0.253843
ydcL	0.0938711	0.535485	0.496156	0.503196		degP	0.044534	0.113808	-0.029404	0.091225
msrC	0.0936278	0.794788	0.242048	1.57633		gpmI	0.0460719	0.410496	-0.0288004	0.281184
csdE	0.0924375	0.028444	0.0765728	0.114213		pldB	0.0464212	0.22099	-0.0286003	0.127276
yghU	0.0921533	0.443074	0.140896	0.443404		gcvH	0.0468542	0.307503	-0.0284222	0.30628
def	0.0905689	0.326418	0.160585	0.938193		glnP	0.0474825	0.23661	-0.0282677	0.165232
dnaK	0.0904063	0.336089	0.0581364	0.192318		dxs	0.0484036	0.529731	-0.0281648	0.100904
yjdC	0.0902979	0.175413	0.171335	0.798434		ligA	0.0484455	0.711208	-0.0280883	0.119176
pmbA	0.0894575	0.198455	0.0471894	0.00651704		alaA	0.0498677	0.141854	-0.0278603	0.00163646
fruA	0.0875443	0.396759	0.877281	0.608162		yciO	0.0504808	0.0175583	-0.0276455	0.0175623
hslU	0.0870283	0.661673	0.186336	0.682198		paaY	0.0506201	0.199475	-0.0271427	0.0887124
ybaB	0.0866751	0.0452164	-0.11536	0.259147		ybjS	0.0508987	0.394892	-0.0269222	0.165192
eda	0.0860772	0.42071	0.0495332	0.10445		tpiA	0.0517619	0.0296931	-0.0265342	0.0411233
nagK	0.0860092	0.342793	-0.0917066	0.15768		slyD	0.0524715	0.152656	-0.0264754	0.0399813
rpsJ	0.0858189	0.32812	0.00993474	0.00243015		tolB	0.0527776	0.116321	-0.0261551	0.0952812
ybgS	0.0851663	0.0125469	-0.153466	0.413838		yhiN	0.0540288	0.0388633	-0.0258672	0.111623
ydgH	0.0843773	0.267755	0.224398	1.3262		thiI	0.0542511	0.341948	-0.0257952	0.121333
cpxR	0.0840507	0.366155	0.482446	1.1394		nupC	0.0547374	0.293939	-0.025738	0.0138376
glgP	0.084037	0.00994722	-0.213752	1.23735		codA	0.0569719	0.456076	-0.0247191	0.106464
ycjY	0.0818986	0.310908	0.123388	0.311733		mlaF	0.0574572	0.490108	-0.0244623	0.249877
dppD	0.0809851	0.00880184	0.604992	0.454579		lysU	0.0585382	0.648171	-0.0244285	0.112273
ubiI	0.0808077	0.396428	0.49775	1.90799		dld	0.0586628	0.371951	-0.0244226	0.199233
fre	0.0805349	0.149247	0.274959	1.14233		rfaC	0.0598675	0.218251	-0.0241321	0.0261174
deoA	0.0797843	0.494018	0.407897	1.34645		dapD	0.0599643	0.354079	-0.0240441	0.191126
groL	0.0796478	0.730936	-0.0013019	0.0384707		lapB	0.0601581	0.176872	-0.0235117	0.00107882
ygiN	0.0787055	0.166565	0.116245	0.339923		purR	0.0630749	0.345018	-0.0232727	0.0491519
cheY	0.0770515	0.161792	0.276151	1.49844		hemG	0.0651173	0.387454	-0.0227245	0.0219478
yhhA	0.0768327	0.0410388	0.0593137	0.235731		gatD	0.0651863	0.455916	-0.0227025	0.0350331
tdk	0.0762307	0.488055	-0.114813	0.373697		kch	0.065655	0.237135	-0.0226922	0.320505
spy	0.0761486	0.437938	-0.0562197	0.7872		rseB	0.0657102	0.0965166	-0.0224519	0.235408
sseA	0.0751081	0.290862	0.138303	0.572597		acnA	0.0666748	0.956803	-0.0221208	0.109507
rpsI	0.0750123	0.364424	-0.0873271	0.308987		yecC	0.0674597	0.516788	-0.0220754	0.0432929
yhbW	0.0745602	0.0438244	0.136428	0.167961		proS	0.0684369	0.058658	-0.0220666	0.0323285
cysG	0.0739984	0.589029	-0.156267	0.247716		ssuB	0.0689184	0.140106	-0.021387	0.0514711
fucI	0.073971	0.45718	0.0206978	0.122212		tauA	0.0694547	0.587424	-0.0210356	0.0737373
gloB	0.0727369	0.115899	0.307603	0.361243		dsdA	0.0697159	0.0595438	-0.0207604	0.281551
gppA	0.0725312	0.358715	0.069111	0.092986		infB	0.0697434	0.515964	-0.0205541	0.171275
fadH	0.0725037	0.708487	-0.0602589	0.258525		fmt	0.070458	0.416958	-0.0193268	0.090245
tadA	0.0721058	0.317255	-0.0369432	0.211127		aas	0.0705405	0.400655	-0.0193107	0.129909
treA	0.0720783	0.108736	0.0377336	0.174676		rpoD	0.0705954	0.647852	-0.0190242	0.08772
lon	0.0718999	0.42256	0.00442229	0.106572		rfaI	0.0711723	0.0732903	-0.0165237	0.217105
ynjE	0.0714469	0.834047	-0.0264828	0.192308		katE	0.0713508	0.520698	-0.0159328	0.10561
rpoD	0.0714195	0.170748	-0.133394	0.192308		hfq	0.0714195	0.0706429	-0.0158438	0.0422601
rpsL	0.0706229	0.283261	0.0494077	0.1071		sapF	0.0721332	0.326045	-0.0157592	0.111426
uidA	0.0701283	0.117748	-0.0484898	0.169937		yfaY	0.0727369	0.236956	-0.0156731	0.0179917
ychJ	0.0689459	0.126955				blc	0.0734638	1.7739	-0.0155871	0.342975
ompX	0.0687396	0.289222	0.183747	0.512584		yahK	0.0738339	0.323252	-0.0154384	0.00242229
gloA	0.0681204	0.126893	-0.0169382	0.0249567		greA	0.0743684	0.438294	-0.015294	0.326113
ygaU	0.0680654	0.155033	0.568343	0.630641		pflA	0.0749438	0.0469167	-0.0146803	0.0175628
rplY	0.0662752	0.373891				yecS	0.0754779	0.114044	-0.0145958	0.0275181
fabH	0.0658204	0.156625	-0.0153071	0.0601374		wcaK	0.0764633	0.0542031	-0.0142868	0.0100761
pspA	0.0651863	0.323969	0.0206266	0.343972		wzxC	0.0769695	0.301615	-0.0140333	0.0420304
gnsB	0.0651035	0.0833582	-0.110512	0.164143		adhP	0.0773934	0.614455	-0.0139882	0.0915187
aroE	0.0645104	0.258511	-0.11157	0.0887518		glpQ	0.0776805	0.361269	-0.0138643	0.00370509
gpmB	0.0642345	0.198362	-0.0166536	0.236788		iscR	0.0780633	0.081036	-0.0138323	0.0810454
rimO	0.063848	0.174754	0.0144981	0.0993063		secB	0.0781179	0.185243	-0.0138032	0.212211
ddpA	0.0636824	0.373891	0.00099512	0.10254		ubiI	0.0783366	0.563383	-0.0137114	0.217031
rpmB	0.0631854	0.116812	-0.145203	0.512584		avtA	0.0786372	0.0813889	-0.0136735	0.150691
ybbN	0.0630749	0.0022293	0.199211	0.313022		narL	0.0787738	0.140275	-0.0134187	0.130177
creA	0.0629782	0.498378	0.10161	0.497197		pepN	0.0788421	0.7372	-0.0133153	0.018698
ucpA	0.06255	0.15447	0.061638	0.142981		purH	0.0796068	0.855469	-0.0133095	0.0400285
alaA	0.0624948	0.141016	-0.155929	0.101227		ackA	0.0805895	0.0620034	-0.0127519	0.0876429
malY	0.0618591	0.054756	0.0462536	0.263745		hsdR	0.0811623	1.33166	-0.012164	0.0181139
uxuA	0.0610434	0.579435	0.139443	0.470117		prfA	0.0816532	0.0008638	-0.0117087	0.0372624
ddlB	0.0605593	0.326418	0.172103	1.19093		pfkB	0.0817759	0.319124	-0.0114702	0.129385
rdgB	0.0601858	0.277224	0.0395736	0.0272045		trpC	0.0835878	0.0328144	-0.0097872	0.10547
dhaL	0.0601443	0.0889266				tyrS	0.0847174	1.06912	-0.0093355	0.0589325
ychN	0.0597706	0.0187714	0.0291914	0.0118573		rffA	0.084867	0.287979	-0.0080177	0.134452
rpmE	0.0595906	0.0797545	-0.152685	0.383436		mipA	0.0850031	0.445391	-0.0079814	0.0376089
hisH	0.0595491	0.0999209	0.015626	0.0167369		ycfJ	0.0852751	0.917042	-0.0070373	0.0154164
rhlE	0.0591476	0.137184	-0.265005	0.885046		msrC	0.0860636	0.635526	-0.0067213	0.0533719
yicC	0.0591199	0.583571	0.0504808	0.327919		ldcC	0.0873542	0.500732	-0.0066677	0.0266079
srmB	0.0584135	0.174754				cbl	0.0883859	0.384201	-0.0063126	0.121771
tesA	0.0580394	0.1376	-0.0508775	0.120649		prfC	0.0884401	0.00569297	-0.0059171	0.113922
oppB	0.0574433	0.200451	0.612843	0.578156		hisB	0.0891184	0.0349461	-0.005849	0.00925945
hslO	0.057069	0.073513	-0.123384	0.526736		focA	0.0895524	0.00539781	-0.0053204	0.0189234
dusA	0.056528	0.0833582	0.161875	1.51374		pspC	0.08981	1.09427	-0.0052697	0.0896569
ssb	0.0544179	0.47282	-0.116542	0.440176		dcm	0.0901624	0.0243224	-0.0050959	0.212201
ygdH	0.0542928	0.296435	0.0335957	0.18407		flu	0.091666	0.198881	-0.0048209	0.0120974
hisD	0.0540149	0.054756	0.114007	0.384313		pyrB	0.0922751	1.28208	-0.0033741	0.032292
yaaA	0.0524855	0.182413	-0.192968	0.21229		recD	0.0939928	0.731792	-0.0032584	0.0916442
yigL	0.0521098	0.00925945	0.303775	0.188203		pyrH	0.0948441	0.909291	-0.0030083	0.0951417
xseB	0.0520402	0.603952	-0.186746	0.602973		deoB	0.0948576	0.681887	-0.0026368	0.129969
cysD	0.0518036	0.0729244	-0.335809	0.509709		pgm	0.0953438	0.530456	-0.0016109	0.249032
ptsN	0.0509961	0.101022	0.0792381	0.377245		pka	0.0953844	0.457641	-0.001468	0.165367
dadX	0.050244	0.42071	-0.0169382	0.0634455		glpT	0.0959109	0.570647	-0.0014333	0.0169825
glyS	0.0501046	0.688973	0.23067	0.49187		ycbZ	0.0974894	1.11928	-0.0011532	0.00471809
ygfZ	0.0499095	0.364424	0.375212	1.00219		ybeZ	0.0975434	0.120023	-0.0011243	0.0222503
rof	0.0497423	0.0752789	0.0133408	0.106681		yjcE	0.0977726	0.541974	-0.0010045	0.155445
yacL	0.0489057	0.0453899				guaC	0.0977726	0.0432219	-0.0003477	0.0924677
topA	0.0481246	0.15503	-0.182727	1.67705		radA	0.0979613	1.02271	-0.0001327	0.0180605
phnA	0.0481106	0.223524	0.12079	0.509709		moeA	0.0990797	0.537217	0.00090861	0.0722422
coaA	0.0478036	0.255167	-0.0811268	0.287819		grxD	0.0992009	0.50097	0.00093745	0.0513895
grxA	0.0471056	0.243023	0.11262	0.171055		wcaL	0.100816	0.478509	0.00128343	0.0351047
ydhS	0.0470358	0.174754	0.0116531	0.00456182		trkA	0.100951	0.436971	0.00129784	0.0221795
betB	0.0469939	0.250502	-0.121546	0.779562		narX	0.101744	1.39653	0.00132667	0.0588535
dppA	0.046533	0.271123	-0.0029345	0.300652		mnmG	0.102094	0.67423	0.00158609	0.18347
treF	0.0461697	0.0133554	-0.0470313	0.235973		nfsA	0.102389	0.16811	0.0019031	0.242852
fkpB	0.0455828	0.0758453	-0.0812505	0.283572		yigI	0.102725	0.164826	0.00203277	0.1341
modA	0.0446179	0.139115	-0.180744	0.509709		ppx	0.10329	0.490112	0.00302648	0.0128523
eutL	0.0439884	0.258818	-0.123788	0.169101		yffR	0.10435	0.482462	0.00406267	0.00807474
mnmA	0.0435825	0.380662	0.165224	1.3262		ilvY	0.104806	0.88305	0.00452297	0.050095
bioF	0.0433725	0.0239996	-0.0365496	0.13755		glyA	0.105048	0.644085	0.00512687	0.101083
prfB	0.0433165	0.42071	0.0177509	0.0410522		tdh	0.105893	0.136924	0.00548622	0.0152765
aroG	0.0433165	0.336077	-0.0186456	0.0522336		degQ	0.106616	0.114121	0.00590296	0.00639758
ubiG	0.0432885	0.288414	0.301225	0.62158		yjiY	0.108277	0.47546	0.00643448	0.0184731
glnH	0.0431625	0.80459	-0.089077	0.331336		yqgF	0.110604	0.330536	0.00656374	0.113416
yccX	0.0431065	0.177582	0.192939	0.426656		speA	0.11214	0.0861284	0.00666426	0.155574
ldcA	0.0430225	0.0942122	-0.0737819	0.356307		pyrF	0.1129	0.218306	0.00682222	0.0652602
wrbA	0.0428264	0.297856	0.0716666	0.429194		ugpC	0.11366	0.209554	0.00698016	0.174021
ndk	0.0428124	0.494018	-0.37406	0.486488		iscS	0.11478	0.438021	0.00708066	0.013145
csdA	0.0426583	0.182204	0.097813	0.0522336		moaC	0.115446	0.0235331	0.00749693	0.198508
rapA	0.0425603	0.157317	-0.274693	0.393006		fabH	0.116059	0.0805087	0.00776959	0.0692048
dmsA	0.0413551	0.131788	0.11342	0.134962		der	0.116365	0.372841	0.0080709	0.0177935
fliY	0.0412991	0.136712	-0.143257	1.1394		fucI	0.116551	0.437275	0.00897445	0.102194
gdhA	0.041229	0.273684	-0.115082	0.751316		miaB	0.11703	0.32062	0.0090748	0.00180171
azoR	0.0405698	0.0909754	-0.0290639	0.248582		pdxB	0.11844	0.455538	0.00928984	0.0919109
luxS	0.0404436	0.729244	0.101112	0.497197		deaD	0.11917	0.246073	0.00930417	0.117405
appA	0.040177	0.131997	0.0675974	0.153943		gabT	0.119409	1.57379	0.00954783	0.0302212
oxyR	0.0399525	0.144449	-0.109952	0.555098		gadE	0.119516	0.517485	0.00969114	0.00696695
yeaO	0.0384783	0.00776249	-0.0859055	0.320216		yqeF	0.122408	0.327374	0.00980578	0.0221228
qorB	0.0380568	0.0842067	0.0230708	0.0504397		mscS	0.1225	0.493358	0.0118534	0.160709
pntB	0.0372276	0.117683	0.78157	0.429194		mfd	0.122871	1.02186	0.0122111	0.333338
glnB	0.0368479	0.212543	0.093168	0.0274588		yccF	0.122938	0.272837	0.0124113	0.117648
proW	0.0362431	0.00447142	0.697302	0.568064		ghrA	0.12364	1.8403	0.0126402	0.0491889
ytfP	0.0353565	0.0297192	0.520276	0.741078		rnb	0.125162	0.948681	0.0132836	0.0433538
yebF	0.0351734	0.0444325	-0.131389	0.657787		gmhA	0.125413	1.13724	0.0132979	0.0262244
exoX	0.0344129	0.00145123	-0.140197	0.154097		trg	0.125466	0.784746	0.0136552	0.0361003
mdtE	0.0340044	0.31536	0.587394	0.651668		hemB	0.125691	0.602206	0.0139124	0.0691009
ydjN	0.0331164	0.0519927	0.881336	0.444646		pepT	0.126524	0.582221	0.014041	0.0183295
anmK	0.03306	0.174754	-0.0482034	0.509725		nlpD	0.128082	0.475765	0.0141839	0.0479601
mtlA	0.0324112	0.301751	0.770575	0.602973		prkB	0.128267	0.213911	0.0143267	0.0536327
pncA	0.032115	0.00955236	-0.0857554	0.15768		tauD	0.128307	0.316931	0.0146552	0.253846
rsmA	0.0319174	0.0630321	-0.0315479	0.108935		damX	0.128729	1.16949	0.0151835	0.217434
selA	0.0316775	0.08392	0.0343707	0.128298		queE	0.129151	0.0732877	0.0162396	0.234959
nfsB	0.0311976	0.153255	-0.0417527	0.577694		serB	0.129336	1.29862	0.0163965	0.0689084
prlF	0.0302796	0.277052				ulaR	0.129758	0.351045	0.0165391	0.0899602
cysJ	0.0300959	0.195382	-0.132573	0.964947		envC	0.130628	0.226899	0.0169954	0.216783
rbsB	0.0298557	0.0141264	-0.0189116	0.447389		pykF	0.13126	1.32361	0.0178222	0.0152374
allR	0.0294176	0.0756483	0.0051125	0.10445		dapA	0.132156	1.18689	0.0178364	0.101614
ulaR	0.0292338	0.23767	-0.110553	0.234334		metE	0.132748	0.687216	0.0183208	0.283673
ybdR	0.0291348	0.0387911	-0.0566682	0.499737		glpK	0.133287	0.0456436	0.0183351	0.0266393
ydbK	0.028852	0.231374	0.421371	1.55083		yafC	0.13334	0.10354	0.0188763	0.171526
accB	0.0285692	0.27267	-0.0220431	0.0601374		ybdL	0.133958	0.0205258	0.0190614	0.219142
rplX	0.0281306	0.263761	-0.250426	1.1572		glmM	0.13405	0.524468	0.0195596	0.0636929
prkB	0.028074	0.155918	0.044492	0.0651643		ygaM	0.134063	0.762904	0.0208258	0.113307
rpoZ	0.0271682	0.258818	-0.0113204	0.10254		trxB	0.134825	0.318436	0.0210959	0.101272
gshA	0.027154	0.586449	-0.0937636	0.580985		glnD	0.135298	0.479433	0.0212665	0.0631094
tnaA	0.0269275	0.0177464	0.027154	0.028907		flhA	0.13543	0.255696	0.0215366	0.106542
purR	0.0262052	0.101337	-0.0756279	0.264989		nagB	0.137438	0.811738	0.0220908	0.267144
purK	0.026021	0.164141	-0.162919	0.509725		ydiJ	0.13749	1.53166	0.022872	0.0193904
dgt	0.0259076	0.0402062	0.0851799	0.231335		hsdM	0.137635	0.711543	0.023227	0.10588
cedA	0.0253407	0.375421	0.0179362	0.192308		fbaA	0.138094	0.639119	0.0239082	0.302523
eno	0.0249863	0.174754	0.0868109	0.0489497		mntR	0.139758	0.0361272	0.0240218	0.138478
ybeL	0.0249437	0.250899	-0.128101	0.0174931		ftsI	0.140713	0.300784	0.0242204	0.0947202
gpmI	0.0247735	0.314171	-0.0211659	0.423487		dapF	0.141773	0.312329	0.0245325	0.0568959
proA	0.0245183	0.0650493	0.092681	0.545802		pyrI	0.142792	0.099034	0.0250146	0.0185234
uvrD	0.0238515	0.0742873	-0.0406883	0.0782615		pmbA	0.143015	0.444914	0.0250572	0.131912
cysB	0.0235534	0.0752789	-0.0932664	0.651668		metN	0.143145	0.264828	0.0252415	0.165569
ybcJ	0.022872	0.132793	-0.0544732	0.3258		thiD	0.145351	0.66918	0.0252415	0.00900842
ggt	0.022659	0.0481915	0.0470497	0.0601374		map	0.146786	0.312422	0.0256809	0.0284509
nusB	0.0221334	0.0240565	0.195663	1.04351		yafJ	0.147137	0.282853	0.0260493	0.0103402
rlmA	0.021565	0.0613812	-0.0750184	0.0688224		yqjI	0.148752	0.428912	0.0260493	0.32607
pepE	0.0213091	0.0311739	-0.0134522	0.101227		guaB	0.150105	0.959544	0.0262335	0.00638348
rlmN	0.0209537	0.0022293	0.0854791	0.0601374		ptsI	0.153715	0.849673	0.0264035	0.15568
mmuM	0.0205982	0.117748	-0.151123	0.732838		kdpD	0.153844	1.64969	0.0268425	0.035229
potD	0.0204275	0.159505	-0.12553	1.34645		ftsA	0.154026	0.136768	0.0270833	0.26895
proP	0.0199296	0.149488	0.776365	0.478442		lpxC	0.15413	1.12111	0.0278335	0.242395
glmU	0.0195027	0.190364	-0.132047	0.192308		dsbC	0.154985	1.44849	0.0284136	0.00353693
folA	0.019403	0.0675988	-0.0969664	0.555515		thrC	0.156681	0.0861178	0.0286823	0.172459
pdxK	0.0193176	0.166565	0.158259	0.480534		sodC	0.156811	1.11493	0.0288662	0.161836
glpK	0.0183208	0.141269	0.00237849	0.0164693		ybjT	0.157095	1.09476	0.0292196	0.0492171
ybiV	0.0182496	0.00222101	0.181153	0.545111		purC	0.157238	0.775425	0.0295589	0.264181
rlmG	0.0170525	0.0821029	-0.0799369	0.311943		yfbU	0.158208	1.63085	0.029573	0.438019
purB	0.0155118	0.0114094	-0.297208	0.413838		ydhF	0.15844	0.0316637	0.0296013	0.0127213
rplP	0.0153548	0.145828	0.0607253	0.189177		smpB	0.158557	0.940653	0.0302513	0.00918448
folX	0.0149551	0.00482391	0.0579839	0.0875149		sufD	0.159358	2.32195	0.030322	0.0866949
ftsN	0.0144696	0.152052	0.414482	0.356307		yghU	0.16012	0.475529	0.031988	0.0538416
cmoB	0.0134265	0.136071	-0.0039859	0.282798		lipB	0.160972	0.234966	0.032651	0.113455
ndh	0.0128118	0.241088	0.647029	0.499737		glgP	0.163164	0.265474	0.0328203	0.0907431
yfbU	0.0127546	0.131885	0.113287	0.0763644		rpoA	0.163628	0.646488	0.0330882	0.25627
thyA	0.0126831	0.127662	-0.171672	0.473184		trpS	0.163653	1.15136	0.0336943	0.117672
atpH	0.0123684	0.159505	0.15156	0.208674		ybfF	0.163847	0.0451446	0.0338916	0.11416
artI	0.0121825	0.268628	0.00529937	0.146748		glsA1	0.165095	0.470116	0.0339339	0.263193
glcB	0.0121539	0.042207	-0.0120651	0.350761		loiP	0.165507	0.77451	0.0353846	0.14748
obgE	0.0121109	0.237959	-0.149561	0.485362		cysQ	0.166523	0.386186	0.0355395	0.131698
nudE	0.011925	0.174754	-0.0394512	0.413838		accD	0.167409	0.64397	0.0362572	0.2199
gcvR	0.0115815	0.116694	0.135417	0.411279		ppc	0.16827	1.23798	0.0363978	0.0433673
trxB	0.0108514	0.219023	-0.0575793	0.399599		nagZ	0.168745	0.0907222	0.0368761	0.147816
bfr	0.0102356	0.072948	-0.0470164	0.10254		pgl	0.169296	0.0393713	0.0372838	0.246716
nadR	0.00977712	0.0752789	0.117442	0.502325		glcB	0.170335	0.9011	0.0373119	0.101394
dsdA	0.00941884	0.15503	0.225892	1.69747		can	0.171002	0.0704135	0.0374244	0.00659816
ppk	0.00928984	0.028444	-0.235902	1.17665		rpsJ	0.171578	0.437998	0.0374244	0.18188
efeO	0.00908914	0.00447142	0.104511	0.182068		putA	0.171758	0.167775	0.0379866	0.33815
hinT	0.00857294	0.0749815	0.238493	0.660813		sufS	0.172718	0.475793	0.0383378	0.0782823
rpmD	0.00841518	0.077052				rtn	0.173204	0.33975	0.0387311	0.117297
copA	0.00758304	0.273541	0.565587	0.401941		yhbO	0.173882	0.436653	0.0390542	0.153281
ydeI	0.00708066	0.0223966	-0.104181	0.412365		bioA	0.174854	0.688997	0.0394473	0.0325363
rffG	0.00573053	0.054756	0.00230647	0.0303982		cysP	0.174867	0.406212	0.0394613	0.086828
yccU	0.00519875	0.0615919	0.112086	0.891821		speC	0.176489	0.951228	0.0395315	0.228561
bglX	0.00406267	0.0520387	-0.0734191	0.0688224		yggE	0.176514	0.435441	0.0396999	0.14705
rlmL	0.00404829	0.29626	-0.07399	0.779562		rsmC	0.176578	0.721834	0.040135	0.318032
mdoG	0.00334318	0.0246316	-0.0740796	0.154901		rplO	0.176859	1.4019	0.0404717	0.238851
moeA	0.00273852	0.0174909	-0.197309	0.886434		serS	0.17802	0.894057	0.0405839	0.0223966
yhhW	0.00272412	0.00994055	-0.0043983	0.0410522		pflB	0.178198	0.239748	0.0409205	0.164983
yaiA	0.00269532	0.0114094	-0.138945	0.0940116		treA	0.178696	1.16884	0.0418037	0.254745
yceH	0.00229206	0.277224	-0.0382774	0.0256283		iadA	0.178823	0.999566	0.0420139	0.0284152
bamA	0.00223445	0.056886	0.363765	0.569498		proB	0.179473	0.916121	0.0430785	0.0568672
yceD	0.00204717	0.121047	0.0817214	0.138304		rsmH	0.180339	0.789955	0.0436665	0.670468
dcyD	0.00203277	0.215337	-0.0699758	0.799478		iclR	0.184902	0.734958	0.0440443	0.0349964
yidR	0.00158609	0.174754	0.0589122	0.106681		selA	0.185143	1.129	0.0448137	0.300029
murA	0.00112486	0.128167	-0.113054	0.362063		tufA;tufB	0.185207	0.702973	0.0450375	0.0940892
yfiH	0.00054812	0.24427	-0.199993	0.651668		roxA	0.186589	0.667406	0.0451354	0.15445
moaD	0.0005337	0.200451	0.180873	0.471847		dgoR	0.187236	1.03252	0.0452752	0.196413
glk	-0.0007663	0.183856	-0.103955	0.948728		trxA	0.188173	1.36953	0.0452892	0.0904424
lldD	-0.0008601	0.0280593	0.79703	0.737518		cysI	0.188363	1.26881	0.0458204	0.323988
dhaK	-0.0011965	0.101337	-0.0853375	0.182687		dkgA	0.188844	0.764058	0.0462815	0.0493655
sfsA	-0.001572	0.249317	-0.0842374	0.832727		rpoB	0.189388	1.16742	0.0464631	0.281362
hldD	-0.001949	0.0125469	-0.0070851	0.0397267		pckA	0.189527	1.42443	0.0470078	0.327088
yagH	-0.0021989	0.0833582	-0.0724706	0.357882		fadI	0.190628	0.804311	0.0472731	0.192893
pntA	-0.0025645	0.0320825	0.956138	0.614224		prpD	0.191424	0.142728	0.0475524	0.147154
gpr	-0.0028666	0.0729244	-0.119452	1.69747		infC	0.193027	0.588458	0.047678	0.330069
infC	-0.00315	0.062739	-0.141387	0.329832		malZ	0.196103	0.875796	0.0491568	0.108938
hflK	-0.0042261	0.0457609	0.758457	0.492467		dnaB	0.196934	0.0969317	0.0493659	0.23957
truD	-0.0044909	0.0343746	0.0725312	0.353738		cysJ	0.196997	0.299135	0.0496726	0.0903857
metG	-0.0052045	0.0519927	-0.0937451	0.572597		ridA	0.197085	0.198472	0.050244	0.0378998
cysK	-0.0055535	0.0271323	-0.178226	0.532231		panB	0.198318	0.107898	0.0507176	0.00354787
gabD	-0.0059504	0.0919785	-0.102535	0.508602		tdcE	0.199851	1.07227	0.0508569	0.0686062
rffA	-0.006401	0.00925945	-0.251793	0.832727		dsdX	0.202775	0.202816	0.0512329	0.065181
iscS	-0.0064213	0.0132287	-0.178175	0.572597		zur	0.203351	1.88078	0.0517062	0.285415
malP	-0.0064633	0.0362396	-0.115399	0.511396		metK	0.203377	0.984112	0.0521098	0.165694
tpx	-0.0074433	0.305307	-0.0210913	0.0492954		pepD	0.20364	1.29858	0.0522489	0.106899
yhdE	-0.0075361	0.0297192	-0.0699288	0.497197		msrA	0.204279	0.525053	0.0526663	0.193302
pncC	-0.0075883	0.0311739	0.00784134	0.106463		yehS	0.205317	0.792473	0.0528888	0.0467029
ribD	-0.0078668	0.32614	0.0117389	0.0950336		fadH	0.205743	1.23282	0.0531113	0.00070717
rfbC	-0.0087098	0.0337414	-0.0813024	0.311733		nrdB	0.206106	1.21606	0.0540566	0.0172581
panB	-0.0095563	0.141269	-0.0345134	0.530374		dnaE	0.207206	0.4984	0.05414	0.368464
acuI	-0.0108654	0.118163	0.0528471	0.795056		gshA	0.210252	1.40046	0.0549457	0.540051
dcm	-0.0110238	0.128988				mug	0.211099	1.52524	0.0551956	0.11804
glmM	-0.0111227	0.154156	-0.0734175	0.338275		glnS	0.211274	0.843899	0.0556538	0.269824
rfbD	-0.0113451	0.192449				rplB	0.211934	1.04099	0.0559591	0.0734837
yhbY	-0.0114745	0.0842067	-0.0574923	0.0652345		fabB	0.21247	0.351221	0.057374	0.209198
rplQ	-0.01178	0.0294063	-0.172944	0.798434		holB	0.214013	1.19586	0.0574018	0.059912
surA	-0.0118774	0.0612607	0.0828797	0.320216		yjjU	0.21415	0.193292	0.0581086	0.120723
katE	-0.0123561	0.169243	-0.261831	1.27793		uspF	0.214908	0.524673	0.0588014	0.0179202
nfuA	-0.0132905	0.0254772	-0.0517685	0.0774629		allR	0.215169	0.0572664	0.0590368	0.00589543
hmp	-0.0136648	0.0637432	-0.209315	0.465951		aroB	0.216548	1.01616	0.060255	0.131607
fmt	-0.0144559	0.397087	0.0110948	0.0697832		ybjD	0.21656	0.950786	0.060255	0.342309
kdgR	-0.01531	0.174754	0.304453	1.90092		cueR	0.216945	0.59149	0.060504	0.157078
pyrD	-0.0155069	0.0280593	0.53075	0.572107		erfK	0.217553	0.141442	0.0607806	0.0878221
mpl	-0.0157752	0.205688	0.0083578	0.0416712		ansB	0.217752	1.27683	0.060836	0.105939
ydfG	-0.0162727	0.123159	0.0815441	0.440176		nrdR	0.217901	1.22437	0.0610019	0.227535
melA	-0.0168068	0.280633	0.025284	0.248286		ydjY	0.217913	0.438337	0.0621217	0.34103
pspE	-0.017163	0.182033	-0.230377	0.215437		trpGD	0.218533	0.391632	0.0632682	0.133836
agp	-0.0181284	0.104506	-0.0822353	0.362063		pcnB	0.219104	0.840966	0.0634201	0.237616
fliC	-0.0184878	0.028444	-0.0164215	0.339129		selB	0.219438	0.228115	0.0634753	0.339567
leuC	-0.0191031	0.170306	-0.0425534	0.0688224		ycdX	0.219574	0.679005	0.063572	0.337835
damX	-0.0193224	0.409037	0.475469	0.532219		mglB	0.219698	0.271237	0.0642897	0.267656
qmcA	-0.0205307	0.410972				rpmA	0.220825	0.752773	0.0647035	0.341975
rplU	-0.0209756	0.189973	-0.17626	0.795056		glgX	0.226052	1.49707	0.0651863	0.342488
yagE	-0.021002	0.08392	-0.0370897	0.227541		cbpA	0.226632	1.69448	0.0659169	0.254421
bioH	-0.0211059	0.0124128	-0.0503157	0.0559429		rimM	0.227137	0.0612207	0.066041	0.0267446
queE	-0.0211586	0.23977	-0.023651	0.106463		tig	0.228997	1.21495	0.0663441	0.23677
uxaC	-0.0213943	0.0808764	0.0463793	0.106572		rplF	0.229859	1.66373	0.0667436	0.546668
yaiE	-0.0218	0.056886	-0.105357	0.313516		dcyD	0.230633	0.406689	0.0671155	0.521077
nanK	-0.02249	0.0645194	0.103263	0.271317		gpmA	0.230756	0.405031	0.0675148	0.113941
glpQ	-0.0227025	0.489005	0.0919773	0.134962		greB	0.230818	0.275429	0.0675974	0.0439892
ydcY	-0.0228197	0.216368	0.042126	0.0529458		def	0.231494	0.30166	0.0677764	0.382974
yajQ	-0.0229619	0.550028	-0.135955	0.968349		glnA	0.232206	0.710638	0.0680104	0.329709
rpsD	-0.0233929	0.0598796	-0.239696	0.426085		psd	0.232575	0.176446	0.0680379	0.117498
uxuB	-0.0235528	0.21271	0.1883	0.509709		ubiE	0.233017	1.16888	0.0685608	0.472771
nemA	-0.0237464	0.0752789	-0.190125	0.803492		deoA	0.23379	0.862064	0.0688084	0.383559
ilvD	-0.0239517	0.042207	-0.0713621	0.218143		sodA	0.233827	1.99264	0.0688634	0.00630107
ydgJ	-0.0247748	0.588872	-0.0799583	1.00219		fabZ	0.233827	0.0466023	0.0690697	0.142943
murD	-0.024835	0.00776249	0.0378742	0.076628		lpxD	0.23444	0.2151	0.0690972	0.150312
pssA	-0.02502	0.191856	-0.0193224	0.076441		ybhP	0.234747	1.98629	0.0696197	0.00692944
ihfA	-0.0252314	0.11224	0.0752451	0.109421		trmL	0.235102	0.161269	0.0703344	0.097989
rpmG	-0.0255691	0.112254				udp	0.235274	0.710946	0.070774	0.485511
nuoC	-0.0265489	0.0320825	0.396236	0.580515		yceH	0.235494	1.87421	0.0721607	0.0371526
rplA	-0.0270221	0.200451	-0.187978	0.727223		acpP	0.235507	1.88091	0.0724763	0.111343
ybaA	-0.0291169	0.109087	0.143759	0.886762		rpsI	0.235604	0.989022	0.0728055	0.484614
dtd	-0.0292244	0.0636019	-0.125842	0.428958		gntR	0.236523	1.27317	0.0731347	0.320563
ltaE	-0.029457	0.380634	-0.0272338	0.335645		ubiF	0.237344	0.854142	0.0731347	0.346174
iraP	-0.0301978	0.101337	0.114767	0.373697		agp	0.23809	1.39234	0.0732444	0.484408
rpsH	-0.0303186	0.142106	-0.131506	0.266687		dusA	0.24029	1.3952	0.0741766	0.401129
coaBC	-0.0307622	0.259557	-0.0671572	0.45136		helD	0.242267	0.984422	0.0752999	0.309019
aphA	-0.0320376	0.0454917	-0.0826095	0.339923		pstS	0.2444	0.949106	0.0755052	0.0874395
frmB	-0.0326012	0.229806	-0.49611	0.924519		djlA	0.245337	1.43375	0.0771199	0.0288866
ilvE	-0.0326838	0.0758453	0.0262193	0.0418357		elaB	0.247186	1.16931	0.077284	0.0178618
rpoB	-0.0328757	0.345941	-0.0665603	1.03512		rplL	0.248535	0.127463	0.0773934	0.216902
ddlA	-0.0335548	0.263761	0.0193888	0.0122426		polB	0.248705	1.13328	0.0776805	0.0850563
lpxA	-0.0338738	0.392918	-0.0129135	0.028907		rob	0.249239	0.437145	0.0777625	0.461343
queF	-0.0343376	0.0324501	0.0302796	0.60928		yegQ	0.249761	0.341371	0.0782272	0.268743
psd	-0.034506	0.0308419	0.523271	0.509709		yfiF	0.250476	1.46303	0.0782819	0.049808
tsaD	-0.0351016	0.421728	0.0474267	0.00265381		rplP	0.250925	0.627939	0.0792655	0.0586541
mak	-0.0351726	0.313773	-0.134152	0.755196		lon	0.251471	0.752633	0.0797433	0.594353
cysP	-0.0351874	0.33447	-0.091905	0.769069		pssA	0.252004	0.442019	0.0798525	0.255105
znuA	-0.0354772	0.0291554	0.26206	0.60928		uvrD	0.25204	1.04408	0.0798525	0.241388
bglA	-0.0360199	0.244398	-0.0659033	0.554704		topB	0.25313	0.784532	0.0808759	0.0921481
pgi	-0.0365081	0.313621	-0.0444134	0.133155		ydgH	0.253614	0.603869	0.0817487	0.204422
slyX	-0.0371312	0.302437	-0.0204853	0.159735		sucA	0.253663	1.50257	0.082471	0.559006
ybdK	-0.037183	0.252496	-0.148498	1.49844		waaA	0.253747	0.62622	0.0826481	0.111527
dkgA	-0.0372807	0.24073	-0.0509537	0.0601374		ushA	0.254981	1.41003	0.0829886	0.384072
ackA	-0.038107	0.44321	-0.0638856	0.539012		yfdH	0.255489	1.58555	0.0830704	0.110516
apaH	-0.03815	0.0931496	0.0554178	0.56764		uvrB	0.255501	0.713294	0.0832338	0.164636
pnp	-0.0386463	0.15503	0.0571938	0.160621		rpsB	0.255585	1.64754	0.0832474	0.329173
araA	-0.0400014	0.364424	-0.0078117	0.421102		rplC	0.256093	1.6106	0.0842548	0.0166859
mnmC	-0.0406928	0.238198	-0.0312339	0.188097		rspA	0.256298	1.15432	0.0843228	0.180253
hisS	-0.0409599	0.302437	-0.0065923	0.0887518		ydfG	0.256322	1.09644	0.0846358	0.0400976
ybgA	-0.041	0.0142458	0.0622184	0.394119		clpA	0.25718	1.86377	0.0849079	0.714526
mtlD	-0.041726	0.0833582	0.0427284	0.303407		rpsK	0.257312	1.26912	0.0849079	0.33547
qorA	-0.0417646	0.124057	0.0109803	0.0993063		eptC	0.257469	0.293825	0.0863898	0.114455
yfcD	-0.0418121	0.054756	-0.0352081	0.0901258		sbcC	0.258	0.843421	0.0865528	0.04744
entH	-0.0419072	0.197948	-0.406667	0.515524		rpsA	0.258338	0.449433	0.0872591	0.545962
cpdA	-0.0430899	0.0306139				amn	0.259508	1.40138	0.0875307	0.496678
gapA	-0.0437649	0.0154362	-0.0874574	0.235973		pdxH	0.259604	1.08185	0.0876801	0.236326
nnr	-0.0440222	0.45718	-0.0208819	0.0113336		rfaS	0.260291	1.28679	0.0879652	0.0660938
yhcB	-0.0453376	0.317586	0.674569	0.315711		ycbX	0.260616	0.39073	0.0881552	0.54507
plsB	-0.0454106	0.0311739	0.651509	0.502325		yfcH	0.261639	0.759426	0.0882773	0.287763
glgA	-0.0459794	0.139937	0.354102	0.270607		flgE	0.262157	1.04165	0.0889421	0.213848
mdoD	-0.046179	0.0727678	-0.136036	0.154901		cusS	0.262674	2.21439	0.0890642	0.111191
rlmB	-0.0463801	0.174812	-0.000163	0.322807		gltD	0.263191	0.371744	0.0892134	0.158902
mppA	-0.0465217	0.372017	-0.0839973	0.247716		folE	0.264296	1.18222	0.0897693	0.495955
can	-0.0468495	0.11815	0.0465469	0.188203		pgk	0.264909	1.04843	0.0902844	0.49538
prlC	-0.0469389	0.0424502	-0.117592	0.39936		rpsM	0.265185	0.262473	0.0903657	1.00029
fadA	-0.047167	0.24427	-0.116465	0.200633		fabA	0.265293	1.3457	0.0907315	0.902423
ribC	-0.0474204	0.288374	-0.0233446	0.0446654		tatE	0.265989	0.19143	0.0910566	0.07099
yciT	-0.0478633	0.24362	-0.189373	1.24412		rapA	0.26696	1.6957	0.0913275	0.626496
hisJ	-0.047993	0.155918	-0.0267296	0.422874		rpsF	0.268554	1.5289	0.0915712	0.220323
rpsA	-0.0489106	0.61338	-0.108472	1.03631		cpxR	0.268746	2.2437	0.0917472	0.282483
hemB	-0.0495152	0.259492	-0.107951	0.714148		rpsG	0.269177	0.904942	0.092248	0.666851
mog	-0.0496839	0.299199	0.0515113	0.20254		purU	0.270027	0.300395	0.0926404	0.0470168
tas	-0.0500916	0.187694	-0.145458	0.732838		rng	0.270637	0.617561	0.0928434	0.653737
argS	-0.05012	0.797852	-0.0333111	0.545111		icd	0.270816	1.42054	0.0945334	0.70974
ushA	-0.0510703	0.317255	-0.0482242	0.0651643		bfr	0.271653	0.875069	0.0953709	0.31922
tauD	-0.0516503	0.017989	-0.647345	2.38103		proQ	0.27274	1.40247	0.0958029	0.165764
ysgA	-0.0523189	0.465909	-0.269448	0.717713		ubiD	0.273587	1.53207	0.0960594	0.363035
nudJ	-0.0526136	0.0942122	-0.102474	0.58912		glmU	0.274959	1.39512	0.0961404	0.419416
pykF	-0.0529608	0.129816	0.093763	0.248887		torR	0.275198	0.508479	0.0963698	0.342839
accC	-0.0531868	0.459433	0.210489	0.658267		rhlB	0.275388	0.843121	0.097395	0.725198
gldA	-0.0535536	0.00938325	-0.0842512	0.138304		mrp	0.275472	1.47717	0.0977861	0.134418
prpB	-0.0545391	0.0833582	0.460564	0.417102		gatY	0.276782	0.919186	0.0984196	0.166153
yccJ	-0.054677	0.115899	0.074752	0.158512		cysM	0.277473	0.697124	0.0985408	0.0441464
rluB	-0.0550501	0.0519927	-0.0788151	0.440176		yebE	0.27764	1.92333	0.0986756	0.0559276
rsgA	-0.0553904	0.0308419	-0.123888	0.181057		dps	0.278318	0.941244	0.0988372	0.363108
ycbL	-0.0554129	0.648279	0.00626211	0.0293264		rsmB	0.278449	0.412159	0.0994972	0.183922
osmC	-0.0556498	0.156494	-0.0666117	0.200564		yjgA	0.281609	1.16711	0.0995107	0.198425
atpF	-0.0573316	0.216749	0.647978	0.242636		hisS	0.282807	0.498176	0.0995645	0.373753
pliG	-0.0580118	0.0369724	-0.166422	0.572107		suhB	0.283388	1.9089	0.0997396	0.520678
rsmC	-0.0582386	0.488055	0.0173946	0.187123		yqjD	0.283519	1.6697	0.100076	0.0221256
ftsP	-0.0586127	0.252805	0.0372697	0.211127		prmB	0.283542	0.909509	0.100762	0.363809
phnB	-0.059068	0.0931496	0.0810669	0.169072		cadA	0.283673	1.49597	0.100964	0.664153
gutQ	-0.0606831	0.419874	0.0852615	0.123163		rlmG	0.284609	0.870097	0.101099	0.0279852
rho	-0.0615922	0.323304	-0.0798317	1.26016		fadD	0.285935	1.24862	0.101543	0.270294
rpsP	-0.0625532	0.473272	-0.356589	0.508602		tesB	0.286964	2.04578	0.102228	0.116735
miaB	-0.0629359	0.323304	-0.112695	0.440176		ldhA	0.287661	1.72856	0.102403	0.117263
trpC	-0.0636021	0.650864	-0.0726891	0.0330083		ytfQ	0.288618	0.790281	0.10243	0.136173
rplB	-0.0637725	0.108301	-0.123241	0.362063		glpG	0.289032	0.663486	0.102524	0.240894
sdaA	-0.0642582	0.369021	0.406232	0.797931		tpx	0.289209	1.27298	0.103652	0.135456
yqhD	-0.0647651	0.263761	-0.142013	0.362063		trpA	0.290365	1.19705	0.104538	0.54681
dsbA	-0.0650156	0.281467	-0.211358	1.44917		plsX	0.290825	1.49662	0.104578	0.239057
yiiM	-0.0655409	0.357233	0.0561534	0.127783		prs	0.291415	0.0931173	0.104793	0.49709
rplE	-0.0657432	0.077052	-0.156447	0.800426		argP	0.291533	0.320963	0.10482	0.452474
yncE	-0.0660135	0.219761	-0.0626948	0.313516		groL	0.293241	0.567631	0.10486	0.649649
hdeB	-0.0668157	0.0639182	-0.0798256	0.0882885		rplV	0.293665	0.722068	0.105477	0.384708
zipA	-0.0671753	0.0320825	0.347768	0.280111		rnr	0.293971	1.22103	0.105557	0.628927
fpr	-0.0673597	0.269996	0.00765479	0.123846		rsuA	0.29483	1.27822	0.105665	0.528789
yafV	-0.0673885	0.08392	0.148492	0.230702		deoC	0.295488	0.450637	0.105678	0.465914
nuoB	-0.0679872	0.139937	0.532556	0.651668		rluC	0.299866	1.19523	0.106228	0.473935
ydhF	-0.0697804	0.27267	-0.14053	0.509709		rluB	0.301869	1.53539	0.10659	0.384343
yhfA	-0.0700909	0.263761	0.079402	0.0164693		ptsH	0.301939	0.512447	0.106737	0.046671
nuoF	-0.0703287	0.704222	0.1547	0.211127		ybiS	0.302185	0.868763	0.10746	0.300684
epd	-0.0713864	0.692778	0.0209679	0.129705		cmoA	0.302886	1.52184	0.108411	0.0956204
glf	-0.071726	0.170071	-0.112659	0.440176		fabF	0.302957	1.97403	0.108852	0.419024
rlmH	-0.0721142	0.0321367	-0.416752	0.736811		yeaO	0.304978	0.351254	0.108852	0.355327
yhhX	-0.0722082	0.396428	-0.104716	1.06867		gltB	0.305142	0.895779	0.109133	0.906831
yhbP	-0.0732642	0.159505				hns	0.305842	0.719891	0.109427	0.363986
bamC	-0.0732673	0.235462	0.278128	0.162969		rplS	0.307067	0.474086	0.109748	0.692921
cueO	-0.0741099	0.258818	-0.0797814	0.111831		pth	0.307265	1.73832	0.109989	0.121439
ydfZ	-0.0745352	0.0639182	0.217702	0.374905		speD	0.308116	1.13849	0.11031	0.0489025
solA	-0.0749029	0.343895	-0.0845938	0.133638		qorA	0.308209	0.613949	0.110804	0.23898
add	-0.0748984	0.062059	0.181993	0.298106		yegD	0.308524	0.757382	0.11206	0.136001
slyA	-0.0767915	0.277224	-0.110617	0.312762		mnmC	0.309945	2.22578	0.112073	0.320623
fucO	-0.077315	0.319122	-0.0981982	0.31108		rpoC	0.310387	1.7334	0.112126	0.733223
ispD	-0.0778676	0.692778	0.0437784	0.158512		nnr	0.310445	0.848379	0.112647	0.620651
yeeX	-0.0781402	0.0375961				rluD	0.311026	1.67843	0.112914	0.165375
rplR	-0.0782148	0.00925945	-0.367709	0.60928		fpr	0.312061	1.38262	0.113274	0.0516247
ahr	-0.0784144	0.323304	0.159526	0.894544		yjaG	0.312421	0.896183	0.11466	0.0281895
pncB	-0.0791595	0.155918	0.225349	0.954169		rep	0.31313	0.992671	0.115033	0.496618
tsaC	-0.0794369	0.174754	-0.0444685	0.00025718		pspA	0.313211	0.855986	0.115166	0.426756
ilvB	-0.0813909	0.589029	-0.0228549	0.144832		ilvI	0.315705	1.74174	0.115726	0.424215
yegP	-0.0821161	0.20948	-0.135576	0.0522336		tsaD	0.315879	2.20281	0.116445	0.0451947
yagF	-0.0822673	0.15503	-0.002897	0.0397267		cmoB	0.316018	1.97901	0.117003	0.0242099
ybgJ	-0.0823605	0.054756	0.234808	0.215437		nfsB	0.316679	0.921166	0.11812	0.00897738
rpoA	-0.0824292	0.85677	-0.132274	0.991404		hslV	0.316841	1.35213	0.11816	0.219792
pgl	-0.0824613	0.624993	-0.115219	0.429194		fabI	0.317478	1.81693	0.118174	0.354474
paaY	-0.0828891	0.32812	-0.151556	0.832727		lolD	0.3186	0.75149	0.118439	0.101249
ybdH	-0.0842558	0.500349	-0.108242	0.742343		uvrY	0.318751	0.995734	0.118692	0.517475
pepN	-0.0844363	0.540994	-0.105264	1.06478		oxyR	0.318843	0.948242	0.118931	0.434223
tabA	-0.0848203	0.174754	0.132603	0.22206		rhlE	0.318855	1.35259	0.119237	0.309429
trmH	-0.0850238	0.273684	-0.0655454	0.526862		ycaC	0.318924	1.63085	0.120193	0.107013
prfC	-0.0851294	0.587563	-0.0100734	0.10506		sbp	0.319341	1.69538	0.120458	0.384715
galE	-0.08516	0.111391	-0.156765	1.04687		dnaA	0.320993	0.395089	0.120923	0.14741
sspA	-0.0865947	0.364769	-0.0272221	0.057097		nsrR	0.321767	0.979241	0.120923	0.0495319
rnb	-0.0878008	0.614172	-0.0786566	0.555098		rpsU	0.322101	1.9822	0.12132	0.235557
modE	-0.088132	0.141016	0.0563754	0.0249567		fucU	0.322297	0.751558	0.12136	0.273999
fumB	-0.0881735	0.555314	0.201257	0.0523884		rplA	0.323347	1.4756	0.121718	0.759224
ahpF	-0.0884986	0.82161	-0.090124	0.572597		trmB	0.323658	0.976311	0.122063	0.620898
pepT	-0.0887932	0.840917	-0.0959221	0.361243		ybcJ	0.323877	1.23296	0.123163	0.373931
argH	-0.0898015	0.155918	-0.124306	0.230114		tatD	0.323912	1.83013	0.124315	0.250919
cpdB	-0.0901593	0.229806	-0.145015	0.55177		rpsD	0.324937	1.9467	0.124712	0.643185
cpxP	-0.0909612	0.68229	-0.252241	1.24412		nudL	0.32511	1.70498	0.125413	0.0731865
lrp	-0.0915145	0.582117	-0.194036	0.818454		malT	0.325812	1.10805	0.125968	0.662792
gabT	-0.0917251	0.193158	-0.0781676	0.248582		mukE	0.325916	1.39487	0.127699	0.416501
rodZ	-0.0920726	0.0729059	0.290082	0.313516		ampE	0.326112	0.950801	0.128663	0.270014
tpiA	-0.0929971	0.288374	-0.151035	0.965055		ftsK	0.328423	1.96426	0.128953	0.2832
maeA	-0.0939468	0.64797	-0.109725	0.716778		surA	0.329135	1.55565	0.129613	0.187426
glgC	-0.0939961	0.119796	-0.149361	0.697901		wcaB	0.329307	1.6764	0.129665	0.00929938
yqjI	-0.0954751	0.35198	-0.0086764	0.0433999		yeeZ	0.32948	1.25381	0.130522	0.130756
aspS	-0.0964156	0.822158	-0.0657432	0.715177		mlaC	0.32979	1.12038	0.130825	0.82353
maa	-0.0966254	0.507417	0.066537	0.246243		hybO	0.330214	1.72966	0.131247	0.0534117
nagC	-0.0969725	0.832736	0.10821	1.03631		dmsB	0.332347	1.86456	0.131655	0.528098
pheS	-0.097488	0.174754	-0.0118352	0.00589323		rpsP	0.332691	0.905162	0.131708	0.21164
metJ	-0.0976115	0.474604	-0.232155	0.601888		yiaJ	0.333355	0.338279	0.131721	0.388045
hisF	-0.0976192	0.128167	0.154596	0.964262		rfaB	0.334465	0.439859	0.131971	0.381097
dapE	-0.0976562	0.571111	-0.0949465	0.672165		yiiQ	0.3345	1.01151	0.132801	0.16154
astD	-0.0977504	0.429186	-0.101289	0.35475		efp	0.334717	1.95013	0.133669	0.448998
ftsK	-0.0982044	0.720452	-0.010688	0.134962		rppH	0.33506	0.992747	0.133669	0.00638524
frr	-0.0983897	0.729244	8.6559e-05	0.0492954		ygiF	0.335129	2.44766	0.133761	0.71724
speC	-0.0991127	0.795438	-0.0103567	0.13113		nagD	0.337209	1.16642	0.134458	0.649134
gadC	-0.1001	0.265943	0.938165	0.665404		nusB	0.338818	0.759965	0.13451	0.261441
nagA	-0.100667	0.599419	0.0386047	0.106803		rpmG	0.339251	0.38379	0.135115	0.0134746
uvrA	-0.101318	0.689126	-0.0227084	0.114539		rlmI	0.339525	1.039	0.135745	0.680064
mtnN	-0.102396	0.436896	0.217442	0.426029		rnc	0.339651	1.72906	0.136428	0.449539
hybC	-0.10243	0.12524	0.318114	0.707963		ptrB	0.33973	1.13404	0.13652	0.129
rsmB	-0.102699	0.295121	-0.07742	0.138304		yafK	0.340015	1.87508	0.136782	0.0183802
iadA	-0.103063	0.0174592	-0.0239898	0.0492954		chrR	0.34095	2.04869	0.137202	0.0975413
yedP	-0.10355	0.301751	0.197488	0.555098		rpsS	0.341838	1.17305	0.138461	0.155167
rlmI	-0.105573	0.918149	-0.085884	0.685606		ppk	0.341929	1.89936	0.139535	0.952674
leuA	-0.105799	0.0648632	0.149038	0.298106		infA	0.341986	1.00451	0.141106	0.0176374
garR	-0.105837	0.370563	0.174573	0.29568		nadR	0.342008	1.63152	0.141394	0.605371
yjhU	-0.106319	0.685366	0.0670466	0.0423855		rsmE	0.342953	1.60363	0.141407	0.0727642
speA	-0.106315	0.790662	-0.120715	0.512584		rplE	0.34326	2.20818	0.142008	0.409301
trxC	-0.106732	0.283261	0.0761896	0.0559429		rne	0.34359	0.585078	0.143851	1.03199
yoaC	-0.107133	0.300579	-0.234161	0.83127		sucB	0.34434	0.678658	0.14402	0.809792
fabA	-0.107628	0.505688	-0.022175	0.0167369		rlmM	0.344749	0.498779	0.144621	0.324224
bamB	-0.107663	0.683195	0.587739	0.732838		mhpR	0.345578	1.81859	0.144856	0.672525
pykA	-0.108029	0.465696	-0.0864966	0.440176		rfaY	0.345748	2.14226	0.145391	0.166022
moaB	-0.108268	0.771005	-0.0753391	0.10378		creA	0.346202	1.69795	0.147163	0.125264
poxB	-0.108652	0.386032	0.0760254	0.211127		ssb	0.346384	0.544275	0.149415	0.715795
proC	-0.109079	0.433207	-0.0217062	0.0872717		rlmL	0.347847	1.64111	0.149689	0.654289
rdgC	-0.110293	0.400577	-0.304587	1.72895		bglX	0.347892	0.311331	0.150079	0.270655
ampD	-0.112241	0.410972	-0.0895651	0.126295		ybgI	0.348527	0.593021	0.150859	0.388317
yghA	-0.112416	0.161469	-0.127956	0.716536		rplQ	0.348618	0.480015	0.1523	0.200039
lolA	-0.112506	0.249669	-0.0798393	0.728395		rlmF	0.349682	0.402509	0.152404	0.0566648
adhP	-0.112985	0.38815	-0.0110267	0.0344197		betB	0.351696	0.273632	0.152781	0.287559
kduI	-0.113027	0.200451				dacB	0.351787	0.71142	0.152884	0.501098
ppsA	-0.114321	0.790708	-0.10332	0.62158		yagI	0.352499	2.2259	0.153416	0.111546
kdsD	-0.114708	0.673873	0.0283004	0.0896617		prpB	0.352872	1.85122	0.153611	0.451413
tatD	-0.117783	0.526236	0.209578	0.119759		gltX	0.352951	0.811994	0.153805	0.362316
lptA	-0.119612	0.410972	0.0639861	0.20995		pnp	0.356031	0.336665	0.154052	0.97542
lysA	-0.121675	0.490791	-0.0782697	0.298601		gcvA	0.357969	1.61671	0.154661	0.663594
gshB	-0.12183	0.819992	-0.106774	0.292933		mraY	0.358599	1.61459	0.155438	0.0519099
yddE	-0.123923	0.555314	-0.0305647	0.440176		rluF	0.360589	1.97442	0.155749	0.298889
yohF	-0.123986	0.481993	0.102282	0.303407		manA	0.361791	1.42841	0.155827	0.165634
ribA	-0.124228	0.342975	-0.0332034	0.0473073		srmB	0.362195	1.46235	0.155866	0.984946
cyaY	-0.124467	0.317255	-0.148826	0.322952		rplJ	0.362274	1.66761	0.156125	0.525265
hemY	-0.124991	0.8815	0.466716	0.444646		nanR	0.362633	0.312432	0.157406	0.786052
efp	-0.125867	0.341939	0.0916389	0.168462		ghrB	0.362891	1.80991	0.157691	0.198926
hisB	-0.128524	0.373891	0.468677	0.831273		yhjJ	0.362947	1.88787	0.158389	0.0595767
ycaR	-0.128644	0.329593	0.101005	0.0776384		rssA	0.364785	1.87474	0.158557	0.408127
fabI	-0.13008	0.783758	0.00466678	0.0601374		malK	0.365748	1.40189	0.158608	0.138091
ftnA	-0.130099	0.560454	-0.100643	0.411891		glcC	0.366252	1.04812	0.160856	0.732148
cspC	-0.132515	0.258818	-0.0884541	0.159124		yecA	0.366353	1.30719	0.163022	0.130189
dapB	-0.132611	0.708487	-0.224723	0.373697		purN	0.366991	2.25785	0.163383	0.248921
tig	-0.132776	0.591424	-0.149412	0.385331		add	0.367908	1.27987	0.164194	0.642242
sodB	-0.135027	0.712846	-0.246491	0.22206		spoT	0.369684	2.04643	0.16422	0.624825
yigB	-0.135142	0.633846	0.012583	0.0435626		dppB	0.371291	1.00185	0.164323	0.0547082
gltX	-0.136867	0.898703	-0.107	0.625683		hrpA	0.371838	1.33879	0.164593	0.892838
dps	-0.138051	0.728739	-0.0449982	0.00510637		dbpA	0.372161	0.0514853	0.164863	0.418625
yecA	-0.138804	0.253782	-0.432491	0.313467		aceE	0.373877	1.36448	0.164966	0.97725
entA	-0.138918	0.476493	-0.2638	1.70388		yihI	0.37411	1.03001	0.165018	0.160883
tsaB	-0.140765	0.364424	-0.0579968	0.154165		rplI	0.3743	1.99128	0.16525	0.759111
ycaC	-0.141925	0.315931	0.113527	0.389867		hslR	0.374455	1.76331	0.166818	0.341993
ldhA	-0.142987	0.601862	-0.0921587	0.502325		accA	0.3747	1.64874	0.168437	0.254085
fdhE	-0.143064	0.869364	-0.0725844	0.490094		parC	0.3749	1.76077	0.168462	1.08358
smpB	-0.143988	0.558266	0.0239366	0.0874331		yggS	0.376702	1.74402	0.170912	0.759436
deaD	-0.144691	0.781026	-0.423064	1.08689		panC	0.377945	0.848753	0.17104	0.416735
aroD	-0.146485	0.870552	-0.0551446	0.162969		rpsN	0.378611	1.49108	0.171924	0.593586
ghrB	-0.148073	0.660157	-0.235149	1.90092		recG	0.379033	1.67668	0.172731	0.531959
hemX	-0.149513	0.263761	0.704146	0.532231		aidB	0.379177	1.11506	0.172884	0.94671
zraP	-0.149621	0.32812	-0.0045734	0.184852		argS	0.380364	1.83349	0.173076	0.318976
mscS	-0.151694	0.42071	0.859914	0.504078		slt	0.381095	2.45386	0.174023	0.663502
nanM	-0.153925	0.128599	-0.0372037	0.22206		uvrC	0.381892	1.98218	0.174483	0.949095
chaB	-0.154856	0.141766	-0.197043	0.235973		cspE	0.382225	0.530405	0.17516	0.0325414
chrR	-0.155407	0.536633	-0.111698	0.572597		malQ	0.382545	1.81602	0.178224	0.376799
speD	-0.155843	0.302268	-0.182716	0.372433		obgE	0.38301	1.45355	0.178415	0.165539
ubiD	-0.157285	0.307818	-0.077347	0.0274588		rlmJ	0.383762	1.39971	0.178594	0.409214
nuoI	-0.158896	0.18688	0.404751	0.329832		ivy	0.386469	0.447294	0.178632	0.340337
dapA	-0.162745	0.325467	-0.200571	0.298106		yebC	0.387065	0.747132	0.178887	0.362256
cysM	-0.162948	0.412606	-0.110031	0.795056		yffS	0.387594	2.02872	0.179868	0.275493
glsA1	-0.163625	0.43864	0.123428	0.057097		flgG	0.388697	1.02376	0.18039	0.0359927
rpsK	-0.163935	0.412149	-0.120796	0.509709		malM	0.389137	1.25328	0.181179	0.0728448
nudF	-0.166352	0.0739463	-0.0017511	0.129908		adk	0.389446	0.935815	0.182273	0.333166
cra	-0.167786	0.42071	0.122355	0.10254		yncE	0.389468	1.8181	0.18381	0.691427
sbmC	-0.168017	0.45646	0.159087	0.110292		dnaX	0.389578	1.49821	0.184141	0.815564
tldD	-0.168051	0.364424	-0.0610398	0.257357		mdoD	0.389633	0.9177	0.185004	0.496118
pdxJ	-0.168387	0.694245	-0.075105	0.413838		lpdA	0.390205	1.74416	0.185042	0.812871
tdh	-0.169544	0.688973	0.0286399	0.208674		fabD	0.391713	1.16841	0.1856	0.376048
dksA	-0.17018	0.730936	-0.0081889	0.0534038		lacZ	0.391977	0.278682	0.185943	0.274528
yfcE	-0.170381	0.17373	-0.218135	0.1483		kdgR	0.392801	1.7049	0.186919	0.383819
dcd	-0.170607	0.692344	-0.108267	0.408834		rplK	0.392856	1.42721	0.187907	0.671865
yafJ	-0.170893	0.588123	-0.084164	0.200564		ybaK	0.393383	1.82989	0.188743	0.551764
cydA	-0.173105	0.129816	0.516025	0.320216		rlmB	0.393921	0.2596	0.189021	0.808636
aidB	-0.173158	0.729244	-0.0810612	0.230229		sodB	0.394371	0.0316838	0.189262	0.668696
ycdX	-0.174197	0.47282	-0.132451	0.29416		yggL	0.394778	1.85264	0.189957	0.0267336
fldA	-0.174439	0.900281	-0.168716	1.39045		yccX	0.395151	1.65861	0.18997	0.253907
mgsA	-0.174784	0.77142	-0.0614312	0.164143		menB	0.398755	1.63004	0.191815	0.10676
rpsF	-0.176322	0.840917	-0.457227	1.38334		clsC	0.399226	1.40971	0.193709	0.164453
grxC	-0.176388	0.728663	0.0995915	0.080765		ybgA	0.400232	1.64318	0.193747	0.6796
menI	-0.177128	0.790708	-0.0420394	0.21204		prpC	0.400625	1.66323	0.194806	0.297355
sseB	-0.177714	0.603952	0.0653517	0.00338327		gutQ	0.405056	1.71054	0.195108	0.211734
deoB	-0.179219	0.689978	0.111752	0.382854		lamB	0.405415	1.66889	0.196481	0.892715
deoD	-0.179622	0.077052	-0.0558672	0.0126471		potD	0.405448	1.57307	0.197337	0.650091
pflA	-0.18017	0.42119	-0.0963786	0.187362		eda	0.405786	1.91015	0.197589	0.0729188
yqjK	-0.182295	0.507417	0.276056	0.338716		ygdH	0.406798	1.53416	0.197664	0.606913
yaeP	-0.182709	0.277224	0.181319	0.416906		lpxB	0.406929	2.20223	0.198343	0.00783677
tauA	-0.183738	0.530766	-0.400536	1.17665		lpxK	0.407581	2.44493	0.198934	0.362981
cspE	-0.184587	0.783758	-0.0140537	0.1078		frr	0.407777	1.9253	0.199374	0.0651835
elaA	-0.185615	0.00447142				rpoZ	0.407951	2.26856	0.200404	0.133555
flgE	-0.185932	0.894592	-0.113899	0.367282		rpmB	0.409429	0.963842	0.201383	0.377921
dapF	-0.18597	0.733253	-0.138091	0.18441		rpe	0.411426	1.90501	0.202499	0.182868
speG	-0.186088	0.466962	-0.159085	0.419025		aceF	0.414168	2.11691	0.202675	0.772808
trxA	-0.189782	0.695163	-0.014606	0.132632		cra	0.414536	1.11482	0.204066	0.0284459
rlmJ	-0.19051	0.337462	0.00847255	0.106681		rpsR	0.414742	0.905344	0.204228	0.733223
rraA	-0.192099	0.263761	-0.347577	1.22549		engB	0.415802	1.83835	0.205505	0.991732
potA	-0.193555	0.0868773				arcA	0.41805	0.983681	0.206056	0.426423
cyoB	-0.193938	0.26969	0.790639	0.392243		lpxA	0.41806	1.35725	0.206306	0.0693805
pldB	-0.193961	0.838947	-0.142823	0.333912		bepA	0.418697	1.20195	0.206318	0.226651
sucC	-0.19801	0.776081	-0.102149	0.646963		rmlA1	0.41901	1.34516	0.206456	0.341965
proX	-0.198032	0.805538	-0.233342	0.939374		dgt	0.420822	0.783905	0.206693	0.170125
sucB	-0.199441	0.856283	-0.230071	1.04622		uvrA	0.421145	1.76628	0.206731	0.828774
panC	-0.199971	0.702936	0.0104791	0.229276		ubiG	0.421285	2.42307	0.208155	0.0534775
yoaB	-0.202193	0.716066	-0.146828	0.140818		rpsC	0.421522	1.85452	0.208355	0.677897
fdx	-0.202708	0.26391	0.0206835	0.0761832		yaaA	0.421824	0.768087	0.208417	0.652565
trpA	-0.203568	0.603074	-0.165976	0.104815		hflX	0.425137	0.258917	0.208555	1.05625
ypfJ	-0.206484	0.814651	-0.0110325	0.124824		slmA	0.425234	2.23018	0.208692	0.951038
pdxA	-0.206645	0.353979	0.0004039	0.129705		ihfA	0.425964	1.16799	0.209354	0.0264012
rimP	-0.207754	0.372004	-0.175783	0.371688		eco	0.426716	1.69315	0.209453	0.064954
elbB	-0.208131	0.28637	-0.160066	0.343781		lgt	0.428217	0.562933	0.210713	0.328891
astB	-0.209305	0.228335	-0.0279294	0.10254		ydiK	0.430146	0.674392	0.21181	0.245707
yodC	-0.213315	0.583571	-0.183746	0.373697		fliY	0.430178	0.228196	0.21232	0.708931
trmB	-0.217271	0.56569	-0.0176084	0.154165		rsmA	0.434636	1.06078	0.214535	0.605787
rsfS	-0.222119	0.675506	-0.297736	1.15357		hsdS	0.436919	1.49438	0.214796	0.535994
trpR	-0.22511	0.307818	0.315926	0.551736		frmA	0.437334	0.0872101	0.21507	0.732582
atpA	-0.22888	0.837244	0.282108	0.230702		rlmA	0.43991	0.572615	0.215095	0.34196
yqfB	-0.230233	0.693151	-0.206928	0.49799		yajQ	0.44142	1.11593	0.216324	0.891428
grxD	-0.232981	0.464306	-0.102981	0.0475001		uxaC	0.442652	1.27732	0.218285	0.448637
yqjD	-0.237481	0.396759	0.306741	0.259541		gltI	0.443607	2.23052	0.219525	0.809668
fliG	-0.241064	0.757824	-0.0100022	0.10445		nudC	0.443734	1.8338	0.220788	0.443389
yggX	-0.24433	0.868503	-0.333332	0.555098		crp	0.443819	1.72748	0.221407	0.187117
rspA	-0.248733	0.812651	-0.0791381	0.247716		prc	0.444911	1.71484	0.22163	0.672422
murQ	-0.250284	0.394851	0.187109	0.385124		rpsE	0.449598	1.29899	0.221877	0.53086
rbsD	-0.253273	0.36488	-0.100359	0.0615388		grpE	0.451245	1.80983	0.223484	0.342019
yaiL	-0.254937	0.229806	-0.0428015	0.20995		ftnA	0.454302	1.29887	0.223571	0.558979
yfcL	-0.26437	0.690053	-0.502051	1.49844		rho	0.455628	0.176774	0.227113	0.772023
rpsO	-0.264493	0.808328	-0.158751	0.384313		murA	0.456007	1.09754	0.228431	0.254325
queC	-0.266299	0.333192	-0.0361678	0.122488		mltC	0.456449	1.96989	0.229576	1.08009
yfcG	-0.268679	0.0335687	-0.0905402	0.165028		ung	0.460323	0.41992	0.230191	0.55866
crr	-0.269284	0.795432	-0.140876	0.329832		araA	0.460795	0.95072	0.23115	0.528364
corA	-0.282884	0.364424	0.617928	0.385124		ygeR	0.460963	1.95351	0.232403	0.774014
rmlA2	-0.287874	0.341962	-0.229778	0.106681		moaB	0.461822	1.39427	0.232661	0.328262
bolA	-0.308886	0.0296169	-0.12176	0.0167369		yqiB	0.461822	0.645531	0.233176	0.0435852
ygfB	-0.324495	0.589029	-0.118108	0.0954559		priA	0.46289	2.42542	0.23336	0.941631
rpmF	-0.329118	0.267755	-1.33979	0.802364		ybcM	0.463005	1.14676	0.235408	0.264302
yifE	-0.332133	0.708487	-0.223992	0.865122		mglC	0.463853	0.78669	0.235813	0.269946
yahK	-0.370523	0.824648	-0.063382	0.0320268		grxC	0.464145	1.7115	0.237723	0.0421103
atpC	-0.376045	0.754505	0.0425883	0.16636		cueO	0.464762	1.34843	0.238738	0.916121
yieP	-0.377394	0.263761	0.382081	0.628343		yeeX	0.467311	1.47434	0.239655	0.338981
gmhA	-0.378539	0.847067	-0.19301	0.333828		yigB	0.46754	0.438212	0.241425	0.299981
yodD	-0.386736	0.210007	-0.259558	0.154097		ppiA	0.468364	1.53546	0.242974	0.15919
rpsQ	-0.387325	0.881362	-0.312765	0.855494		cpdB	0.469032	1.17327	0.24457	0.0377358
ygaM	-0.401448	0.71104				rlmN	0.471021	1.90504	0.245982	0.0971158
yqjH	-0.415007	0.644286	-0.276912	0.968349		hupA	0.471333	1.91026	0.246469	0.037464
rpmC	-0.42624	0.578528	-0.546273	1.34645		amiC	0.471385	0.493027	0.247271	0.979954
csrA	-0.432334	0.635487	-0.0861949	0.312568		yejK	0.471614	0.386797	0.247891	0.28728
sad	-0.437543	0.50176	-0.141215	0.172369		metC	0.472134	1.34769	0.248183	0.270633
tatB	-0.469	0.685366	0.275794	0.121985		rdgC	0.473579	1.10136	0.249288	0.910589
hdeA	-0.494361	0.624993	-0.266431	0.45293		rutR	0.480203	1.7948	0.249445	0.45568
pabC	-0.550072	0.891181	-0.127397	0.114486		smrA	0.481196	1.40003	0.251471	0.374139
yjbQ	-0.57557	0.900281	0.0681342	0.0632455		upp	0.481723	1.36295	0.253578	0.672498
gcvH	-0.782221	0.633857	-1.59097	0.741078		rplX	0.482776	1.86326	0.253977	1.10701
						yjhU	0.482962	1.5852	0.255356	0.42675
						dicA	0.487322	0.922988	0.259604	0.487608
						speG	0.490036	1.1424	0.261507	0.770011
						ribD	0.490632	1.536	0.261567	0.235017
						stpA	0.491227	1.84048	0.262072	0.678737
						gnsB	0.492981	0.628168	0.263095	0.0286578
						yafD	0.495644	1.83952	0.265077	0.541253
						rna	0.49682	1.966	0.265377	0.521726
						cspC	0.497638	0.899895	0.265545	0.0978774
						rbsB	0.498098	2.36753	0.265569	0.354796
						gldA	0.498312	1.03936	0.266361	0.287823
						seqA	0.499925	1.61498	0.266996	0.785975
						galK	0.499956	1.66352	0.26768	0.241291
						adhE	0.503145	0.922	0.269045	0.987956
						bioD1	0.504203	1.11502	0.269476	0.210541
						tgt	0.50461	1.87961	0.27011	0.940516
						ugpB	0.50853	1.85186	0.270385	0.919854
						rpsO	0.509169	1.73362	0.274065	0.663841
						gsiB	0.509463	1.34107	0.276913	0.445748
						gmk	0.509838	1.89952	0.277378	0.0945436
						dppA	0.511387	1.33237	0.27802	0.78806
						eno	0.512237	2.45932	0.278484	0.978877
						ynhG	0.514228	0.17703	0.282618	0.899216
						proC	0.515127	1.72542	0.286798	0.418987
						amiA	0.51544	1.64215	0.288288	0.845524
						rsmD	0.515904	0.471941	0.290719	1.05843
						rnpA	0.516005	1.44903	0.2931	0.333574
						ruvA	0.516025	1.67811	0.293818	1.04446
						rsfS	0.516308	1.86115	0.294594	0.210492
						oppA	0.521403	1.60879	0.295159	0.60918
						proW	0.52308	1.37359	0.295276	0.40269
						pdhR	0.527391	1.83562	0.297708	0.668883
						rpiA	0.527861	2.10729	0.303342	0.652555
						gadB	0.528701	1.64903	0.30555	0.236456
						skp	0.530131	1.45173	0.306915	0.822972
						mlc	0.534311	1.99098	0.307825	1.11663
						ybiU	0.535048	1.82942	0.307871	0.0174814
						mdoG	0.535496	1.0179	0.30892	1.05581
						ykgG	0.537435	1.83784	0.310119	0.828095
						rfaQ	0.53823	2.18088	0.311596	0.746509
						spy	0.539561	2.22671	0.312654	0.087175
						baeS	0.54091	1.67777	0.313176	0.725847
						rimP	0.541019	1.25248	0.313397	0.268549
						rplD	0.544199	2.06088	0.314337	0.984829
						xthA	0.547588	1.37672	0.314453	0.525447
						rapZ	0.548683	1.0491	0.315914	0.266043
						rsxC	0.549403	1.63061	0.319757	0.595844
						cspA	0.549935	1.45109	0.319976	0.0512013
						fliC	0.55338	1.46155	0.320496	0.61079
						mtr	0.553557	0.76853	0.324488	0.237987
						paaX	0.556385	0.373712	0.325306	0.4137
						osmY	0.568966	0.300409	0.328986	0.61011
						rplT	0.572541	1.67087	0.33026	0.342959
						fabR	0.577354	0.83731	0.331052	0.354313
						dppC	0.585126	0.295319	0.331969	0.954493
						fadR	0.591545	1.70102	0.334706	0.541084
						gmhB	0.596935	0.95628	0.335415	0.361631
						rluE	0.598136	1.53629	0.336146	0.826412
						malP	0.598889	0.710458	0.336421	0.983313
						ilvH	0.603701	0.711838	0.337939	0.338474
						rplM	0.607011	1.26057	0.338031	0.300764
						nfi	0.60898	1.03937	0.349173	0.953751
						nemR	0.612352	1.61988	0.349479	0.976143
						yeaD	0.619112	2.44643	0.358036	0.4236
						artI	0.621084	2.43752	0.363945	0.983677
						ybhA	0.6247	0.746989	0.364628	0.787418
						ilvC	0.631756	1.98732	0.365581	1.02657
						ydaM	0.636005	0.753071	0.3747	0.10555
						rlmE	0.641565	1.94594	0.378656	0.848119
						gadA	0.650268	1.91214	0.379943	0.404581
						yhhX	0.650985	1.96958	0.381139	1.08698
						ybbN	0.651573	0.273375	0.385078	0.787679
						glnH	0.652822	1.87808	0.385177	0.463341
						purE	0.657978	1.17522	0.395162	0.267531
						rpmC	0.659121	0.883465	0.395392	0.0259837
						rplU	0.660919	1.33312	0.39916	0.358342
						pliG	0.662023	1.73373	0.403802	0.521615
						folM	0.662561	1.66293	0.406058	0.917678
						ylaC	0.67113	1.59739	0.414222	0.337794
						yccU	0.676042	2.11735	0.425599	0.318701
						topA	0.677414	1.28264	0.428764	0.934693
						coaBC	0.677919	2.93233	0.432959	0.586323
						ycdY	0.682411	1.45278	0.442503	0.341944
						hisG	0.685187	0.450345	0.46851	0.540651
						phoP	0.685384	1.90898	0.491443	0.572772
						ppiC	0.686559	1.22868	0.492356	0.14912
						yfcN	0.695397	1.61488	0.514764	0.164839
						ycbB	0.697756	1.04169	0.517508	0.702969
						pbpG	0.702711	1.1325	0.51931	0.90004
						rsmI	0.71168	1.36732	0.543605	0.596094
						rplR	0.715788	1.88195	0.556238	0.520733
						hupB	0.724825	1.96959	0.566669	0.0172454
						malE	0.725069	0.459313	0.594491	1.04997
						ybgF	0.726631	1.61455	0.605817	0.481931
						rpmF	0.732643	1.73272	0.707807	1.04427
						osmF	0.756502	1.69519	0.716447	0.524746
						modE	0.792481	1.7448	0.754802	0.730482
						sra	0.804417	1.86299	0.77044	0.0534461
						fkpA	0.816165	1.97469	0.787449	0.540727
						sdhD	0.822649	2.33565	0.847051	0.165474
						ilvB	0.840201	1.25334	0.926561	0.826718
							0.843855	0.403715
							0.860605	1.38286
							0.886495	1.36976
							0.915827	1.85178
							0.996251	0.264736
							1.06063	2.28209
							1.13463	0.273164
							1.19373	0.869428
							1.43021	0.854248
							1.58295	3.35284

## Sheet: Fig. 2c
gene	log2 mRNA DettA/WT	log2 mRNA P21/WT
ettA	-3.34297	-0.288785
flhE	-1.74641	-0.15069
flxA	-1.47071	-0.149545
flhA	-1.39201	0.0168758
cheW	-1.33343	-0.186474
flgM	-1.25018	-0.443441
yecR	-1.23682	0.0793764
fliA	-1.23677	-0.0164429
grcA	-1.18382	0.406684
fliE	-1.16234	-0.455293
flhB	-1.14098	0.0760706
uhpT	-1.12076	-0.191862
flgN	-1.11897	-0.382067
tar	-1.10341	-0.125453
gadE	-1.09248	-0.276421
borD	-1.08449	-0.416161
cnu	-1.05987	-0.631402
fliP	-1.04052	-0.0545262
fliC	-1.03959	-0.147526
motB	-1.038	-0.266736
motA	-1.01474	0.0510359
fliG	-1.00987	0.048029
fliL	-1.00633	0.147709
entB	1.0273	0.132807
wcaJ	1.05335	0.26237
wcaG	1.073	0.05264
wcaH	1.17642	0.358353
mgtA	1.16991	0.18684

## Sheet: Fig. 2e
	log2 protein DettA/WT	log2 mRNA DettA/WT
aceB	-0.887655	0.00552088
aceA	-0.337084	0.0703689
fumC	-0.480996	0.320453
rraB	-1.3529	-0.587717
yjbJ	-0.846438	-0.509976
elaB	-0.60358	-0.385193
msyB	-0.877282	-0.678785
hchA	-0.592382	-0.731679
mgtA	1.58295	1.16991

## Sheet: Fig. 2f
		texp	tentry	tstat1	tstat2
		270	720	1800	2790
aceA:yfp	WT	233	2405.33	5057.33	6405.33
	ΔettA	224.667	1982.33	3676.67	4500
	ΔettA_P21	246	2452.33	5273.67	6618.67
aceB:yfp	WT	82.3333	916.333	1788.67	2257.33
	ΔettA	75.3333	658.667	1107.67	1304
	ΔettA_P21	85.3333	944.333	1810.67	2270.33
hchA:yfp	WT	44.3333	284.333	511.333	579.333
	ΔettA	23	211	328.333	350.667
	ΔettA_P21	44	261.667	453	499.667
yjbJ:yfp	WT	37.3333	373.333	650.333	759.333
	ΔettA	13	180	236.333	239
	ΔettA_P21	46.6667	387.333	632	723.333

## Sheet: Fig. 3a
AceB	ΔettA_pMMB_utr-aceB-yfp: LB 1mM IPTG Amp 100
	mean	SD	N
	0.594715	0.0791323	3
	ΔettA_pMMB_8aa-aceB-yfp: LB 1mM IPTG Amp 100
	mean	SD	N
	0.945989	0.0174893	3
	ΔettA_pMMB_10aa(D9N_E10Q)-aceB-yfp: LB 1mM IPTG Amp 100
	mean	SD	N
	0.977196	0.0562151	3
	ΔettA_pMMB-10aa_D9N_aceB: yfp: LB 1 mM IPTG
	mean	SD	N
	0.871788	0.0428606	3
	ΔettA_pMMB-10aa_E10Q_aceB: yfp: LB 1 mM IPTG
	mean	SD	N
	0.831125	0.0365715	3
	ΔettA_pMMB_10aa(TTT/AAA)-aceB-yfp: LB 1mM IPTG Amp 100
	mean	SD	N
	0.744757	0.0610448	3
AceA	ΔettA_pMMB_utr-aceA-yfp: LB 1mM IPTG Amp 100
	mean	SD	N
	0.964021	0.0864606	3
	ΔettA_pMMBp: utr_aceBA_yfp: LB 1mM IPTG
	mean	SD	N
	0.743662	0.0325818	3
FumC	ΔettA_pMMBp: utr_fumC_yfp: LB 1mM IPTG
	mean	SD	N
	0.814342	0.0620644	3
	ΔettA_pMMBp: utr_10aa_(E7Q_D9N)_fumC_yfp: LB 1mM IPTG
	mean	SD	N
	1.01131	0.0630795	3
YjbJ	ΔettA_pMMBp: utr_5aa_yjbJ_yfp: LB 1mM IPTG
	mean	SD	N
	0.70391	0.0656705	3
	ΔettA_pMMBp: utr_5aa_QN_yjbJ_yfp: LB 1mM IPTG
	mean	SD	N
	1.04551	0.143079	3
	ΔettA_pMMBp: utr_5aa_NE_yjbJ_yfp: LB 1mM IPTG 17102022
	mean	SD	N
	0.895802	0.00869649	3
	ΔettA_pMMBp: utr_5aa_DQ_yjbJ_yfp: LB 1mM IPTG 17102022
	mean	SD	N
	0.823208	0.0513195	3
	ΔettA_pMMBp: utr_5aa_K3A_yjbJ_yfp: LB 1mM IPTG 17102022
	mean	SD	N
	0.547968	0.0304389	3
HchA	ΔettA_pMMBp: utr_20aa_hchA_yfp: LB 1mM IPTG
	mean	SD	N
	0.842331	0.0174167	3
	ΔettA_pMMBp: utr_20aa(E15Q_DA6N)_hchA_yfp: LB 1mM IPTG
	mean	SD	N
	1.04842	0.0719122	3
FrdD	ΔettA_pMMB_14aa_frdD: yfp: LB 1 mM IPTG
	N	mean	SD
	0.889046	0.0203595	3
	ΔettA_pMMB_14aa_mut(NQ)_frdD: yfp: LB 1 mM IPTG
	N	mean	SD
	1.04474	0.0845209	3
ElaB	ΔettA_pMMBp: utr_13aa_elaB_yfp: LB 1mM IPTG
	mean	SD	N
	0.855859	0.0250411	3
	ΔettA_pMMBp: utr_15aa_3N_elaB_yfp: LB 1mM IPTG
	mean	SD	N
	1.01429	0.0434661	3
RraB	ΔettA_pMMBp: utr_10aa_rraB_yfp: LB 1mM IPTG
	mean	SD	N
	0.701258	0.0344152	3
	ΔettA_pMMBp: utr_10aa_QQ_rraB_yfp: LB 1mM IPTG
	mean	SD	N
	1.18868	0.145292	3

## Sheet: Fig. 3b
AceB
1 uM d'ARNm10aa_aceB:yfp + 5 uM de 6His_EttA (4h à 37°C)			1 uM d'ARNm 10aa_aceB:yfp + Tp d'EttA			1 uM d'ARNm10aa_aceB_DE/NQ:yfp + 5 uM de 6His_EttA (4h à 37°C)			1 uM d'ARNm 10aa_aceB_DE/NQ:yfp + Tp d'EttA			RATIO +/_ ETTA 10aa-ACEBYFP			RATIO +/_ ETTA 10aa-NQ_ACEBYFP
Mean	SD	N	Mean	SD	N	Mean	SD	N	Mean	SD	N	Mean	SD	N	Mean	SD	N
13885.3	264.3	3	10602	73.5323	3	33390	947.975	3	32882.7	1078.68	3	0.763539	0.0152957	3	0.984806	0.0323054	3
YjbJ
1 uM d'ARNm10aa_aceB:yfp + 5 uM de 6His_EttA (4h à 37°C)			1 uM d'ARNm 10aa_aceB:yfp + Tp d'EttA			1 uM d'ARNm10aa_aceB_DE/NQ:yfp + 5 uM de 6His_EttA (4h à 37°C)			1 uM d'ARNm 10aa_aceB_DE/NQ:yfp + Tp d'EttA			RATIO +/_EttA 5aa yjbJ			RATIO +/_ EttA 5aa yjbJ muté
Mean	SD	N	Mean	SD	N	Mean	SD	N	Mean	SD	N	Mean	SD	N	Mean	SD	N
112941	2298.07	3	93935	2898.88	3	80579.3	2133.16	3	79193.3	714.223	3	0.831715	0.0308604	3	0.9828	0.0190187	3
RraB
1 uM d'ARNm10aa_aceB:yfp + 5 uM de 6His_EttA (4h à 37°C)			1 uM d'ARNm 10aa_aceB:yfp + Tp d'EttA			1 uM d'ARNm10aa_aceB_DE/NQ:yfp + 5 uM de 6His_EttA (4h à 37°C)			1 uM d'ARNm 10aa_aceB_DE/NQ:yfp + Tp d'EttA			RATIO +/_EttA 10aa rraB			RATIO +/_ EttA 10aa rraB muté
Mean	SD	N	Mean	SD	N	Mean	SD	N	Mean	SD	N	Mean	SD	N	Mean	SD	N
13276	581.991	3	10677.7	331.836	3	44905.7	94.4287	3	46143	1510.3	3	0.804283	0.0310776	3	1.02755	0.0327308	3

## Sheet: Fig. 4b
	t inoc	t expo	t entry	t stat
Times (min)	0	720	1800	2820
Control	0.101333	0.183333	0.360667	0.624333	WT
	0.102333	0.197	0.534	0.765	DettA
	0.103333	0.209667	0.358	0.580333	P21
∆aceA	0.111	0.163667	0.388	0.760667	WT
	0.114	0.189333	0.547667	0.869667	DettA
	0.109	0.184333	0.463333	0.794	P21
∆aceB	0.0993333	0.173333	0.688	0.890333	WT
	0.0983333	0.182667	0.648667	0.881333	DettA
	0.106	0.191333	0.711	0.923	P21
pMMB-aceB	0.219	0.294333	0.387	0.468	WT
	0.229667	0.327	0.506667	0.651667	DettA
	0.211333	0.296667	0.396667	0.471667	P21
pMMB-aceB-NQ	0.204	0.288	0.448333	0.443	WT
	0.231	0.287333	0.443667	0.501	DettA
	0.199667	0.294667	0.43	0.456667	P21
∆glcB	0.104667	0.170667	0.493333	0.789667	WT
	0.111	0.190667	0.588333	0.817	DettA
	0.121667	0.19	0.531667	0.786667	P21
∆icd	0.160667	0.242	0.545	0.788333	WT
	0.138333	0.205333	0.540333	0.786333	DettA
	0.148	0.204667	0.531	0.773	Lambda
∆gcl	0.094	0.0956667	0.135667	0.165	WT
	0.109	0.114667	0.147667	0.173667	DettA
	0.111667	0.124667	0.172	0.19	P21

[truncated: 6 more sheets: Fig. 4c, Fig. 5b, Fig. 5c, Fig 6a, Fig 6b, Fig 6c]
